# Supplementary material for: Single-Cell RNA-Sequencing Reveals a Continuous Spectrum of Differentiation in Hematopoietic Cells
Source: Cell Rep. 2016 Jan 21;14(4):966–77. doi: 10.1016/j.celrep.2015.12.082 (PMC4742565; doi:10.1016/j.celrep.2015.12.082)
Supplement: Table S1. Top Genes Distinguishing Each Cluster Based on Random Forest Feature Importance, Related to Figure 4 [file mmc2.xlsx]

## Sheet: table1-top-cluster-markers(1).c
0	Associated Gene Name	cluster	1a_importance	1b_importance	2_importance	3_importance	4_importance	x_importance
ENSDARG00000087438	si:dkey-257i7.5	1a	0.00482468	0.000981303	9.01515e-05	0.000212213	1.84048e-05	1.68056e-06
ENSDARG00000069630	tat	1a	0.00457857	0.000280569	5.15968e-05	3.8094e-05	1.16171e-05	0
ENSDARG00000088737	BX005423.3	1a	0.00438411	0.000118009	1.37739e-05	2.19755e-05	1.2967e-06	0
ENSDARG00000026751	clec14a	1a	0.0039903	7.52812e-05	1.73172e-05	1.1285e-05	9.98925e-07	0
ENSDARG00000075881	si:ch211-39k3.2	1a	0.00386497	8.9801e-05	9.12632e-06	1.10957e-05	2.59114e-06	0
ENSDARG00000044755	GCNT4 (2 of 3)	1a	0.00382337	0.000176223	2.85875e-05	1.69503e-05	4.68108e-06	0
ENSDARG00000055186	ccr9a	1a	0.0036835	1.03388e-05	3.4669e-06	4.50569e-05	1.19509e-05	2.24074e-06
ENSDARG00000091038	CU207276.4	1a	0.00343354	0.00148861	0.000238802	0.000400361	3.87207e-05	1.13638e-05
ENSDARG00000018259	atp1a3a	1a	0.00335236	6.03852e-05	2.17083e-05	3.88833e-05	3.56415e-05	0.000153851
ENSDARG00000012187	gchfr	1a	0.00308664	8.73117e-05	5.38286e-06	3.07557e-06	0	0
ENSDARG00000040727	tfb1m	1a	0.00301293	5.13023e-05	2.06454e-05	2.10474e-05	9.7555e-06	6.44213e-06
ENSDARG00000069440	dachd	1a	0.00300344	0.000174666	8.98214e-05	8.97513e-05	6.6593e-06	1.13157e-05
ENSDARG00000007018	ms4a17a.6	1a	0.00274937	4.55672e-05	5.25341e-06	8.43734e-06	5.82402e-07	9.02193e-05
ENSDARG00000009473	ppardb	1a	0.00262141	2.78637e-05	7.16439e-06	1.93288e-05	1.10976e-05	2.78959e-05
ENSDARG00000053500	cbsa	1a	0.00260955	0.00163455	9.56004e-05	0.000171249	2.82485e-05	0
ENSDARG00000030367	metrn	1a	0.0026073	3.48036e-05	8.97687e-06	6.5162e-06	3.13744e-06	2.24074e-06
ENSDARG00000055996	rps8a	1a	0.00259628	0.00152518	0.000145933	0.000994711	0.00251669	4.1426e-05
ENSDARG00000036628	cd74b	1a	0.00257267	0.000534396	0.000154889	0.000166481	0.000160505	0.000746658
ENSDARG00000053624	csf1rb	1a	0.00256634	0.00124251	0.000155944	0.000155951	1.13359e-05	2.24074e-06
ENSDARG00000010516	rpl21	1a	0.00256097	0.000870575	0.000125414	0.000560584	0.00173475	3.39342e-05
ENSDARG00000029533	rpl18	1a	0.00253358	0.00137748	0.000186917	0.000911752	0.00283705	3.7279e-05
ENSDARG00000071578	si:ch211-222k6.3	1a	0.00250738	7.7761e-06	1.62431e-06	3.30343e-06	1.81513e-06	0
ENSDARG00000033662	scd	1a	0.00248951	9.83572e-05	1.04448e-05	9.37537e-06	5.30106e-06	0
ENSDARG00000059036	appa	1a	0.00245783	2.61148e-05	5.53225e-06	1.12991e-05	1.13539e-05	0
ENSDARG00000033437	rps6ka1	1a	0.00245188	8.24647e-05	8.34546e-05	5.68458e-05	1.52803e-05	9.46812e-06
ENSDARG00000070315	si:dkey-10p5.7	1a	0.00243811	0.00098501	0.000228126	0.000116876	1.6773e-05	2.8209e-05
ENSDARG00000077760	ascc1	1a	0.00240533	0.00104709	0.000148177	0.00011852	1.50639e-05	1.68056e-06
ENSDARG00000025073	rpl18a	1a	0.00225621	0.00142293	0.000187141	0.000448204	0.00198816	2.7749e-05
ENSDARG00000058451	rpl6	1a	0.00224323	0.000858722	0.000131146	0.000697657	0.00175777	3.57492e-05
ENSDARG00000079358	AKAP13 (2 of 2)	1a	0.00211269	2.10346e-05	1.20349e-05	2.48524e-05	8.90205e-06	6.93714e-05
ENSDARG00000093960	si:dkey-111e8.5	1a	0.00211117	1.56521e-05	2.30784e-07	2.96243e-06	1.18188e-06	4.57957e-05
ENSDARG00000063147	ptdss2	1a	0.00210059	4.62557e-05	2.09658e-05	1.91977e-05	1.10462e-05	2.24074e-06
ENSDARG00000038822	mrc1b	1a	0.00209137	0.000222298	0.000155843	9.29825e-05	2.63712e-05	0.00143954
ENSDARG00000069504	IL12B (3 of 3)	1a	0.0020556	6.64065e-06	4.21822e-07	4.20146e-06	2.1091e-06	0
ENSDARG00000088555	CABZ01102527.1	1a	0.00204376	1.90595e-05	1.75826e-05	7.3809e-06	2.00645e-06	1.68056e-06
ENSDARG00000021864	rplp1	1a	0.00203518	0.00167571	0.000255357	0.000662542	0.00248406	3.20309e-05
ENSDARG00000077291	rps2	1a	0.00202797	0.000936095	0.000146344	0.000648556	0.00186089	4.41444e-05
ENSDARG00000051836	si:dkeyp-19e1.3	1a	0.00201384	0.000110999	5.74802e-05	3.30658e-05	1.89659e-05	8.00147e-05
ENSDARG00000009087	cd74a	1a	0.00199387	0.000604171	0.000253261	0.000230534	0.000129172	0.0003425
ENSDARG00000078056	RNF208	1a	0.00192866	0.000129465	4.26626e-05	1.35182e-05	5.37083e-06	0
ENSDARG00000042566	rps7	1a	0.00188346	0.00241313	0.000250769	0.00067754	0.00224124	4.54229e-05
ENSDARG00000043453	rps5	1a	0.0018802	0.00150595	0.00018121	0.000787678	0.00261512	4.07449e-05
ENSDARG00000010317	gpr183	1a	0.00184174	3.34095e-05	1.05733e-05	9.4504e-06	3.23213e-06	0.000113699
ENSDARG00000060860	pstpip1a	1a	0.00184004	8.86435e-06	1.20535e-06	6.97913e-07	0	0.000136174
ENSDARG00000070228	cdk6	1a	0.00182702	0.00135211	9.37236e-05	0.000129976	0.00045933	2.80742e-05
ENSDARG00000058991	CU571081.1	1a	0.00178472	3.84717e-05	2.0987e-06	5.412e-07	9.16633e-08	0
ENSDARG00000021547	vrk2	1a	0.00177886	2.90895e-05	7.7265e-06	2.35104e-06	1.23078e-06	0
ENSDARG00000031745	si:busm1-266f07.2	1a	0.00175932	0.000352295	0.000167405	8.77312e-05	2.8326e-05	0.000887827
ENSDARG00000074979	larp4ab	1a	0.00175586	0.000680517	0.000180061	0.000602105	8.36021e-05	3.49157e-05
ENSDARG00000009094	gata2b	1a	0.00175388	0.000178223	2.41427e-05	1.79345e-05	1.26955e-05	2.24074e-06
ENSDARG00000009285	rpl15	1a	0.00175207	0.0011228	0.000141799	0.000673373	0.00217706	3.42649e-05
ENSDARG00000018334	rpl35	1a	0.0017512	0.00123402	0.000133163	0.000398373	0.00116697	1.91429e-05
ENSDARG00000074371	tirap	1a	0.00172439	6.2538e-05	4.90631e-06	1.67264e-05	4.88432e-06	0
ENSDARG00000096355	ighv1-4	1a	0.00171038	0.000196589	3.52393e-05	1.02126e-05	3.19131e-06	9.52315e-06
ENSDARG00000076953	CR388416.1	1a	0.00170232	2.22453e-05	1.21266e-05	2.37289e-05	1.11209e-05	2.66328e-05
ENSDARG00000097209	cox8b	1a	0.00163955	0.000244862	7.26449e-05	0.00013764	2.99653e-05	2.18763e-05
ENSDARG00000014690	rps4x	1a	0.00163195	0.000994533	0.000188477	0.000602847	0.00218505	5.7673e-05
ENSDARG00000076892	nme2b.2	1a	0.00160842	0.000113986	8.5567e-05	0.00079587	0.00139395	4.62242e-05
ENSDARG00000063539	slc25a15a	1a	0.0015894	6.15253e-05	1.74348e-06	1.74026e-06	1.27958e-06	0
ENSDARG00000074301	cth	1a	0.00157011	0.000119251	6.41941e-06	2.91217e-05	6.47076e-06	2.30561e-05
ENSDARG00000077217	zgc:162184	1a	0.00155719	5.21538e-06	3.11863e-05	2.95804e-06	3.61521e-07	0
ENSDARG00000013307	rpl19	1a	0.00155446	0.000676801	0.000146348	0.00203062	0.00380928	2.83349e-05
ENSDARG00000042946	hook1	1a	0.00154309	5.12177e-06	5.93161e-07	1.11295e-06	9.08132e-07	0
ENSDARG00000015862	rpl5b	1a	0.00153659	0.00145523	0.000118721	0.000748856	0.0018565	2.78524e-05
ENSDARG00000030585	rpl13	1a	0.00153499	0.00128384	0.000116957	0.000800235	0.00206237	3.38151e-05
ENSDARG00000058666	dennd2da	1a	0.00150381	2.16597e-05	1.86979e-05	9.84574e-06	3.50009e-06	4.12893e-05
ENSDARG00000053457	rpl23	1a	0.00150189	0.00201179	0.000172363	0.000540127	0.0015512	2.9611e-05
ENSDARG00000020901	gabrp	1a	0.00149684	3.26374e-05	8.41908e-06	4.91555e-06	8.23596e-07	0
ENSDARG00000068889	znf395	1a	0.00148339	2.48772e-05	1.47786e-05	9.12241e-06	3.32546e-06	0
ENSDARG00000014867	rpl8	1a	0.00147229	0.000691456	0.000116783	0.000339673	0.000744688	3.03764e-05
ENSDARG00000026865	fam107b	1a	0.00147212	0.000126475	2.52142e-05	2.08547e-05	2.54886e-06	0
ENSDARG00000004034	arhgdig	1a	0.00146654	0.000212377	0.00011095	0.000106154	0.000404853	0.00014335
ENSDARG00000005821	ncf2	1a	0.00146642	0.000187797	5.27188e-05	5.13404e-05	1.67372e-05	0.000807944
ENSDARG00000008026	fam129bb	1a	0.00146256	1.60211e-05	2.51338e-05	2.26377e-05	7.82527e-06	3.31594e-05
ENSDARG00000070849	rps15	1a	0.0014613	0.00177013	0.000162293	0.000385908	0.00125665	4.24743e-05
ENSDARG00000086378	gig2q	1a	0.00144555	2.01245e-05	1.29942e-05	2.73732e-06	8.6558e-08	0
ENSDARG00000040148	fam136a	1a	0.0014401	0.000140862	2.85236e-05	0.000113735	8.92988e-06	2.51699e-05
ENSDARG00000029720	si:dkeyp-9d4.2	1a	0.0014393	3.03368e-05	7.86618e-06	2.7552e-05	4.91416e-06	0.000334487
ENSDARG00000090444	ponzr1	1a	0.00141859	0.001332	0.000179831	0.000310678	7.9313e-05	0.000528281
ENSDARG00000088091	pfn1	1a	0.00139285	0.000681023	0.000182392	0.0010997	0.000101547	3.68513e-05
ENSDARG00000043509	rpl11	1a	0.00139212	0.000989161	0.000124835	0.000293765	0.000939003	4.33888e-05
ENSDARG00000042021	mapk12a	1a	0.00138179	8.72807e-05	6.76842e-06	5.8399e-06	0	1.68056e-06
ENSDARG00000075164	im:7148400	1a	0.00138093	6.48145e-05	2.83131e-06	1.99602e-06	5.52577e-07	0
ENSDARG00000088030	rpl35a	1a	0.00137868	0.000943638	9.69863e-05	0.000508336	0.00145275	3.10137e-05
ENSDARG00000045254	C24H7orf50	1a	0.00137489	0.000215641	3.79144e-05	0.000116501	2.71073e-05	2.24074e-06
ENSDARG00000042389	RPL37A	1a	0.00135526	0.00125135	0.000183299	0.000531288	0.00171614	2.31002e-05
ENSDARG00000019778	rps6	1a	0.00134744	0.00120334	0.000191634	0.000612416	0.00239349	4.17786e-05
ENSDARG00000037618	ddit4	1a	0.00134574	0.000193902	2.15493e-05	5.50018e-06	7.36091e-07	1.9719e-05
ENSDARG00000001832	si:ch1073-403i13.1	1a	0.00133237	0.000378165	0.000180842	9.58831e-05	2.67202e-05	0.00123972
ENSDARG00000036875	rps12	1a	0.00131758	0.00186649	0.000220465	0.00041789	0.00135812	4.62632e-05
ENSDARG00000078389	si:dkey-188i13.7	1a	0.00131443	0.000773672	0.000111376	0.000146969	1.60324e-05	1.74917e-05
ENSDARG00000042659	thyn1	1a	0.00129703	7.32164e-05	2.25658e-05	4.26529e-05	2.96183e-05	4.08347e-05
ENSDARG00000041182	rpl4	1a	0.00129451	0.000816698	0.000134337	0.000610296	0.00168839	4.49651e-05
ENSDARG00000076659	cdca7b	1a	0.00127173	0.00140118	4.29166e-05	0.0002458	2.82952e-05	3.9213e-06
ENSDARG00000019230	rpl7a	1a	0.00126815	0.00126797	0.000121608	0.000620969	0.00202018	4.94997e-05
ENSDARG00000042905	rpl10a	1a	0.00125633	0.00162754	0.000113905	0.000378095	0.00121072	2.78092e-05
ENSDARG00000077018	socs7	1a	0.00124879	3.39629e-05	5.42865e-05	1.66358e-05	1.33439e-06	0
ENSDARG00000015128	rpl27	1a	0.0012467	0.00214183	0.000134683	0.000533981	0.00140767	3.54935e-05
ENSDARG00000011201	rplp2l	1a	0.00124642	0.00183975	0.000246484	0.000756662	0.00252885	6.41677e-05
ENSDARG00000042827	adoa	1a	0.00123756	6.58849e-05	6.45224e-06	5.53645e-06	2.98189e-06	0
ENSDARG00000073971	plgrkt	1b	0.000303703	0.00381717	7.04649e-05	5.2803e-05	6.33175e-06	2.24074e-06
ENSDARG00000004724	tcea3	1b	2.85358e-05	0.00275112	2.66781e-05	1.43449e-05	1.93812e-06	5.53212e-05
ENSDARG00000078152	si:dkey-56i24.1	1b	0.000113134	0.00244829	6.99814e-05	4.72626e-05	1.23813e-05	2.51942e-05
ENSDARG00000042566	rps7	1b	0.00188346	0.00241313	0.000250769	0.00067754	0.00224124	4.54229e-05
ENSDARG00000070174	PLEKHH3	1b	6.34917e-05	0.00231495	6.45698e-05	3.38447e-05	1.14952e-05	0
ENSDARG00000078515	SUSD2	1b	2.31114e-05	0.00230286	3.2212e-05	6.3741e-06	3.11117e-06	0
ENSDARG00000004889	aga	1b	7.44609e-06	0.00223619	2.41313e-05	4.93808e-07	0	0
ENSDARG00000015128	rpl27	1b	0.0012467	0.00214183	0.000134683	0.000533981	0.00140767	3.54935e-05
ENSDARG00000045843	apex1	1b	0.000368717	0.00208259	5.63997e-05	0.000288306	9.93928e-05	6.16204e-06
ENSDARG00000075015	soul5	1b	0.000457097	0.00206585	7.32322e-05	2.30084e-05	7.49005e-06	0
ENSDARG00000077777	tmsb4x	1b	0.00101623	0.00201807	0.000290906	0.000683049	0.000565626	5.96982e-05
ENSDARG00000053457	rpl23	1b	0.00150189	0.00201179	0.000172363	0.000540127	0.0015512	2.9611e-05
ENSDARG00000040584	n6amt2	1b	0.000119917	0.00197195	0.000123161	7.93635e-05	2.73013e-05	0
ENSDARG00000006859	nkain1	1b	5.36948e-05	0.00192484	2.59201e-05	0.00011679	4.34182e-06	1.68056e-06
ENSDARG00000039347	rps24	1b	0.000618418	0.00189939	0.00012301	0.000440856	0.00154902	3.65912e-05
ENSDARG00000036875	rps12	1b	0.00131758	0.00186649	0.000220465	0.00041789	0.00135812	4.62632e-05
ENSDARG00000061993	wdr74	1b	3.38998e-05	0.00185277	3.84577e-05	2.84461e-05	1.13728e-05	1.68056e-06
ENSDARG00000011201	rplp2l	1b	0.00124642	0.00183975	0.000246484	0.000756662	0.00252885	6.41677e-05
ENSDARG00000010160	rps15a	1b	0.0011269	0.00177947	0.000169187	0.000550434	0.00143344	2.24347e-05
ENSDARG00000070849	rps15	1b	0.0014613	0.00177013	0.000162293	0.000385908	0.00125665	4.24743e-05
ENSDARG00000096476	si:dkeyp-44b5.4	1b	6.04731e-05	0.00176814	3.8265e-05	8.88408e-05	9.96279e-06	3.9213e-06
ENSDARG00000038222	tyw3	1b	2.13467e-05	0.00175122	2.41055e-05	1.2924e-05	7.37195e-06	0
ENSDARG00000035871	rpl30	1b	0.000469925	0.00170797	0.000125408	0.000554098	0.00170697	3.26623e-05
ENSDARG00000021864	rplp1	1b	0.00203518	0.00167571	0.000255357	0.000662542	0.00248406	3.20309e-05
ENSDARG00000030602	rps19	1b	0.000401997	0.00165637	6.94073e-05	0.000696188	0.00180522	5.27037e-05
ENSDARG00000071345	mgst2	1b	6.88527e-05	0.00164061	3.40705e-05	6.1578e-06	9.00558e-07	1.68056e-06
ENSDARG00000053500	cbsa	1b	0.00260955	0.00163455	9.56004e-05	0.000171249	2.82485e-05	0
ENSDARG00000042905	rpl10a	1b	0.00125633	0.00162754	0.000113905	0.000378095	0.00121072	2.78092e-05
ENSDARG00000040492	mthfd1b	1b	0.000496652	0.00159492	3.54721e-05	0.000165154	5.01762e-05	7.67454e-06
ENSDARG00000035692	rps3a	1b	0.0007708	0.0015823	0.000200146	0.000276704	0.00166477	6.22199e-05
ENSDARG00000059075	nip7	1b	9.80969e-05	0.0015741	3.92502e-05	6.82907e-05	5.42161e-05	5.60325e-06
ENSDARG00000010717	chchd10	1b	9.03477e-05	0.00155507	4.68063e-05	0.000149382	2.70146e-05	1.70705e-05
ENSDARG00000002754	pdcd2l	1b	1.31603e-05	0.00152912	1.03421e-05	3.0829e-06	9.50346e-07	0
ENSDARG00000055996	rps8a	1b	0.00259628	0.00152518	0.000145933	0.000994711	0.00251669	4.1426e-05
ENSDARG00000025850	rps21	1b	0.000367395	0.00152177	0.000101071	0.000422536	0.0014128	2.13262e-05
ENSDARG00000043453	rps5	1b	0.0018802	0.00150595	0.00018121	0.000787678	0.00261512	4.07449e-05
ENSDARG00000058105	rpl36a	1b	0.000596284	0.00149922	9.30213e-05	0.000446655	0.00157959	3.41873e-05
ENSDARG00000091038	CU207276.4	1b	0.00343354	0.00148861	0.000238802	0.000400361	3.87207e-05	1.13638e-05
ENSDARG00000013023	nsun3	1b	3.29043e-05	0.00148698	0.00010433	2.81104e-05	1.87827e-06	0
ENSDARG00000076518	mettl1	1b	9.52955e-05	0.00146369	4.96327e-05	0.000129651	8.6271e-05	7.28241e-06
ENSDARG00000006468	grap2a	1b	0.000249334	0.00146104	9.28981e-05	3.4176e-05	4.71615e-05	6.33857e-05
ENSDARG00000057738	hells	1b	0.000837054	0.00146048	0.000170028	0.000142031	0.000372238	3.36111e-06
ENSDARG00000015862	rpl5b	1b	0.00153659	0.00145523	0.000118721	0.000748856	0.0018565	2.78524e-05
ENSDARG00000025073	rpl18a	1b	0.00225621	0.00142293	0.000187141	0.000448204	0.00198816	2.7749e-05
ENSDARG00000077717	RPL29	1b	0.000195314	0.00141904	9.54332e-05	0.000398339	0.000903104	3.40447e-05
ENSDARG00000076659	cdca7b	1b	0.00127173	0.00140118	4.29166e-05	0.0002458	2.82952e-05	3.9213e-06
ENSDARG00000029533	rpl18	1b	0.00253358	0.00137748	0.000186917	0.000911752	0.00283705	3.7279e-05
ENSDARG00000020764	slmapb	1b	3.41089e-05	0.0013608	2.38975e-05	2.11498e-05	1.3055e-05	3.9213e-06
ENSDARG00000011405	rps9	1b	0.00105432	0.00135354	0.00015791	0.000578177	0.00199848	3.2269e-05
ENSDARG00000070228	cdk6	1b	0.00182702	0.00135211	9.37236e-05	0.000129976	0.00045933	2.80742e-05
ENSDARG00000006316	rpl23a	1b	0.000510661	0.00135034	0.000112712	0.000529338	0.00180562	3.81151e-05
ENSDARG00000090444	ponzr1	1b	0.00141859	0.001332	0.000179831	0.000310678	7.9313e-05	0.000528281
ENSDARG00000023299	nhp2l1b	1b	0.000381216	0.00132986	0.000237608	0.000303677	0.00041054	1.87381e-05
ENSDARG00000010244	rpl22l1	1b	9.05624e-05	0.00132966	0.000129022	8.6881e-05	0.000461918	6.58999e-05
ENSDARG00000036721	tomm40l	1b	8.90151e-05	0.0013262	5.94084e-05	8.22455e-05	3.32936e-05	3.86368e-05
ENSDARG00000031855	mst1	1b	6.76567e-05	0.00131322	2.9434e-05	1.31261e-05	5.41781e-06	0
ENSDARG00000088216	MAP4K1	1b	1.18803e-05	0.00129909	7.83109e-06	1.06893e-07	0	0
ENSDARG00000036298	rps13	1b	0.0010258	0.00129679	0.000151985	0.000321067	0.000959982	4.40259e-05
ENSDARG00000031981	pcbd1	1b	7.90325e-05	0.00129384	2.3528e-05	5.98271e-06	4.44344e-07	0
ENSDARG00000030585	rpl13	1b	0.00153499	0.00128384	0.000116957	0.000800235	0.00206237	3.38151e-05
ENSDARG00000036629	rps14	1b	0.00106212	0.00128108	0.000179477	0.000594189	0.00179649	1.95613e-05
ENSDARG00000013012	rpl36	1b	0.000584348	0.00127265	8.56738e-05	0.000612851	0.00182801	5.24941e-05
ENSDARG00000014329	npm1a	1b	0.000458355	0.00127155	0.000141823	0.000600475	0.000124591	4.54181e-05
ENSDARG00000088521	SLC29A2 (3 of 3)	1b	3.12391e-05	0.00126849	1.40477e-05	1.95661e-06	2.66866e-07	0
ENSDARG00000019230	rpl7a	1b	0.00126815	0.00126797	0.000121608	0.000620969	0.00202018	4.94997e-05
ENSDARG00000016706	atic	1b	0.000113925	0.00126684	5.01473e-05	0.000240079	6.30198e-05	3.52955e-05
ENSDARG00000051783	rplp0	1b	0.00113522	0.00126677	0.000189073	0.000880077	0.00283395	1.67353e-05
ENSDARG00000097930	si:ch211-161c3.6	1b	0.00121256	0.00126555	0.000135742	0.000245565	2.46934e-05	1.85261e-05
ENSDARG00000042389	RPL37A	1b	0.00135526	0.00125135	0.000183299	0.000531288	0.00171614	2.31002e-05
ENSDARG00000033440	metap1	1b	9.53452e-05	0.00124903	6.00002e-05	0.000332361	2.59775e-05	8.82162e-06
ENSDARG00000020153	rps18	1b	0.000831684	0.00124719	0.000137514	0.000302077	0.0007607	3.65185e-05
ENSDARG00000053624	csf1rb	1b	0.00256634	0.00124251	0.000155944	0.000155951	1.13359e-05	2.24074e-06
ENSDARG00000018334	rpl35	1b	0.0017512	0.00123402	0.000133163	0.000398373	0.00116697	1.91429e-05
ENSDARG00000075974	si:dkey-258f14.3	1b	2.40947e-05	0.00123382	2.59077e-05	3.12781e-05	1.30334e-06	0
ENSDARG00000038456	mrps35	1b	5.03032e-05	0.00122684	3.08391e-05	4.6347e-05	5.23598e-05	1.66625e-05
ENSDARG00000045562	pus1	1b	5.20045e-05	0.00122359	5.26688e-05	3.78912e-05	1.59356e-05	2.24074e-06
ENSDARG00000017294	gnai2b	1b	0.000615192	0.0012232	0.000103962	0.00016991	0.000219414	1.21751e-05
ENSDARG00000088132	HEATR2 (2 of 2)	1b	4.8875e-05	0.00121603	1.30763e-05	4.51213e-06	7.33504e-07	0
ENSDARG00000036316	rpl39	1b	0.000630273	0.00120404	0.000114623	0.000347269	0.00116958	2.71967e-05
ENSDARG00000019778	rps6	1b	0.00134744	0.00120334	0.000191634	0.000612416	0.00239349	4.17786e-05
ENSDARG00000043566	C9H3orf17	1b	0.000162573	0.0011913	4.01607e-05	4.15009e-05	1.26919e-05	0
ENSDARG00000007320	rpl7	1b	0.001215	0.00118994	0.00011372	0.000651622	0.00160458	6.12814e-05
ENSDARG00000041811	rps25	1b	0.000681822	0.00118593	8.31902e-05	0.000488304	0.000972938	5.30485e-05
ENSDARG00000021838	rps23	1b	0.000212673	0.00116072	8.41416e-05	0.000488498	0.00102603	3.10483e-05
ENSDARG00000046119	rps3	1b	0.000927658	0.00115701	0.000110977	0.000525865	0.00121497	2.85636e-05
ENSDARG00000051925	cyb5r2	1b	9.8805e-06	0.00115612	1.36806e-05	4.63851e-06	1.2623e-06	1.68056e-06
ENSDARG00000023950	znhit3	1b	3.65744e-05	0.00114143	9.83676e-05	0.000106889	6.59642e-06	5.71389e-06
ENSDARG00000057630	galm	1b	1.08943e-05	0.00113145	5.62036e-05	1.14171e-05	2.64828e-06	7.18415e-05
ENSDARG00000034291	rpl37	1b	0.000299851	0.00112692	7.79261e-05	0.00063492	0.00200106	2.86734e-05
ENSDARG00000023298	rps27.1	1b	0.000947424	0.00112322	0.000233014	0.000727449	0.00218625	3.84826e-05
ENSDARG00000009285	rpl15	1b	0.00175207	0.0011228	0.000141799	0.000673373	0.00217706	3.42649e-05
ENSDARG00000054818	rpl32	1b	0.00100916	0.00109583	0.000127319	0.00082714	0.00217082	2.38493e-05
ENSDARG00000010862	amt	1b	1.36617e-05	0.00109428	1.28982e-05	1.01303e-05	6.30935e-06	1.68056e-06
ENSDARG00000003599	rpl3	1b	0.00101633	0.00108965	8.57788e-05	0.000655702	0.00189456	3.62156e-05
ENSDARG00000041232	rps29	1b	0.000764173	0.00108772	0.000151241	0.000474808	0.00184354	3.08121e-05
ENSDARG00000070535	ripply2	1b	7.81812e-06	0.00107614	2.07427e-06	8.24154e-07	0	1.68056e-06
ENSDARG00000056167	hspe1	1b	0.000130939	0.00106454	5.03959e-05	0.000196173	6.49868e-05	2.93124e-05
ENSDARG00000088017	CU855733.1	1b	5.54601e-06	0.00106115	1.31591e-05	2.53375e-06	4.84139e-07	1.68056e-06
ENSDARG00000039641	rpl26	1b	0.000887816	0.00104728	0.000140515	0.000356665	0.00183886	2.76292e-05
ENSDARG00000077760	ascc1	1b	0.00240533	0.00104709	0.000148177	0.00011852	1.50639e-05	1.68056e-06
ENSDARG00000044807	dck	2	8.73265e-05	0.000187435	0.00671454	0.000289391	0.000360033	8.12269e-06
ENSDARG00000020711	rrm2	2	8.74737e-05	0.000122547	0.00528176	0.000624592	0.0002014	9.80484e-06
ENSDARG00000086768	dut	2	0.000233955	0.000322638	0.00526564	0.00039286	0.00036677	2.24545e-06
ENSDARG00000054929	zgc:110540	2	5.39698e-05	6.03958e-05	0.00524868	0.000676002	0.000102278	8.68287e-06
ENSDARG00000062152	chaf1a	2	6.91685e-05	0.000399343	0.00516382	0.000923251	0.000430019	9.52763e-06
ENSDARG00000078945	mibp	2	3.68924e-05	0.000132189	0.00514355	0.000619057	7.99734e-05	0
ENSDARG00000054155	pcna	2	0.000188135	0.000471261	0.00512299	0.000551467	0.000290277	9.08272e-06
ENSDARG00000039547	zgc:171759	2	1.18623e-05	4.21609e-05	0.00490596	0.000380147	7.00054e-05	4.20139e-06
ENSDARG00000051735	si:ch211-113a14.18	2	1.95418e-06	3.92796e-05	0.00417083	0.000317742	3.0655e-05	2.24074e-06
ENSDARG00000017744	smc2	2	3.26928e-05	5.29609e-05	0.00384616	0.000460278	9.06333e-05	1.28843e-05
ENSDARG00000038882	smc4	2	5.7062e-05	6.59351e-05	0.00382875	0.000334607	0.000124116	3.36111e-06
ENSDARG00000042894	tyms	2	0.000267995	0.000217625	0.00380032	0.000185557	0.00031541	5.60185e-06
ENSDARG00000005058	ncapd2	2	4.50995e-05	6.92851e-05	0.00374277	0.000496298	5.18172e-05	2.24074e-06
ENSDARG00000014685	esco2	2	8.14174e-05	8.42048e-05	0.00373879	0.000460322	3.06649e-05	3.36111e-06
ENSDARG00000001767	slc29a2	2	5.39164e-05	5.1097e-05	0.00355308	0.00024965	4.475e-05	2.24074e-06
ENSDARG00000004713	mad2l1	2	1.34245e-05	6.37931e-05	0.00344289	0.000260172	6.21753e-05	3.92443e-06
ENSDARG00000052103	dtymk	2	4.92094e-05	9.711e-05	0.00340295	0.000280538	6.57455e-05	3.36111e-06
ENSDARG00000035423	zgc:123194	2	0.000169326	0.000111966	0.00334007	0.000574249	0.00011747	3.68386e-05
ENSDARG00000037640	aurkb	2	8.63743e-05	8.92947e-05	0.00324938	0.00045408	7.80365e-05	2.24074e-06
ENSDARG00000019156	haus5	2	1.85451e-05	5.26814e-05	0.00321728	0.000234356	1.87199e-05	1.68056e-06
ENSDARG00000057323	e2f8	2	2.60119e-05	5.7462e-05	0.00310469	0.000293887	2.05978e-05	4.76157e-06
ENSDARG00000077822	PMF1	2	3.82813e-05	6.39717e-05	0.00295079	0.000241467	3.48187e-05	8.40278e-06
ENSDARG00000097691	si:zfos-332c3.1	2	0.000190514	0.000160286	0.00273939	0.000443028	9.02657e-05	5.90163e-06
ENSDARG00000040224	krcp	2	7.47209e-05	7.91509e-05	0.00272132	0.000238445	4.00845e-05	1.68056e-06
ENSDARG00000075220	si:ch211-113a14.19	2	1.03479e-05	5.68699e-05	0.00271797	0.000227271	3.71637e-05	0
ENSDARG00000091150	mki67	2	2.20151e-05	6.92961e-05	0.00257921	0.000255473	0.000134448	4.76157e-06
ENSDARG00000093622	spc24	2	1.68936e-05	3.34602e-05	0.00257186	0.000216014	2.82508e-05	5.04167e-06
ENSDARG00000024488	top2a	2	2.18155e-05	3.58191e-05	0.00256326	0.000323528	2.33772e-05	3.9213e-06
ENSDARG00000070297	zgc:112234	2	5.23684e-06	3.32827e-05	0.00249135	0.000233971	1.27282e-05	3.9213e-06
ENSDARG00000074451	mnd1	2	1.89881e-05	3.91881e-05	0.00248191	0.000122073	1.31279e-05	1.68056e-06
ENSDARG00000088924	CENPU (2 of 2)	2	3.38037e-06	3.75963e-05	0.00242299	0.000133911	2.41143e-06	0
ENSDARG00000033757	ncaph2	2	5.37204e-05	7.34788e-05	0.00241134	0.000360701	3.38618e-05	3.9213e-06
ENSDARG00000041411	rad51	2	7.40519e-05	0.000123841	0.00238298	0.000233885	0.000102359	1.68056e-06
ENSDARG00000020435	asf1ba	2	0.000208167	0.00045656	0.0023789	0.000289402	7.20263e-05	6.34877e-06
ENSDARG00000014017	rrm1	2	0.000116145	0.000156404	0.00237514	0.000374377	0.000139517	5.12169e-06
ENSDARG00000058968	haus1	2	2.81056e-05	6.56176e-05	0.00237331	0.000246185	2.61566e-05	1.68056e-06
ENSDARG00000060023	ncapg2	2	2.23119e-05	4.55403e-05	0.00234198	0.000182694	2.38154e-05	2.24074e-06
ENSDARG00000060041	LIG1	2	5.89526e-05	7.96888e-05	0.00233962	0.000118201	0.000424998	1.12037e-05
ENSDARG00000074260	si:ch211-113a14.19	2	1.38395e-05	3.97905e-05	0.00233298	0.000162478	3.95979e-05	6.16204e-06
ENSDARG00000071694	ndc80	2	1.37926e-05	2.707e-05	0.00226502	0.000212956	5.42351e-05	1.68056e-06
ENSDARG00000077456	si:ch211-113a14.12	2	3.80137e-06	2.97342e-05	0.00226187	0.000161503	2.17588e-05	3.9213e-06
ENSDARG00000058480	chtf18	2	7.13456e-05	0.000403598	0.00226113	0.000562181	4.85228e-05	0
ENSDARG00000086666	HIST1H4I (1 of 2)	2	1.4486e-05	4.40132e-05	0.00222044	0.000129801	8.87061e-05	6.72222e-06
ENSDARG00000078069	rrm2	2	2.17935e-05	4.29967e-05	0.0022173	0.000165455	1.22982e-05	8.96296e-06
ENSDARG00000096992	zgc:153405	2	1.89449e-06	2.31306e-05	0.00216856	0.000132668	6.33694e-06	0
ENSDARG00000089922	DSN1	2	5.63824e-05	6.12828e-05	0.00215835	0.000262332	5.73963e-05	2.24074e-06
ENSDARG00000020504	h3f3a	2	8.03581e-05	0.000101943	0.00213591	0.000458859	0.000115321	5.46072e-05
ENSDARG00000033273	primpol	2	1.22611e-05	5.31474e-05	0.00204994	0.000217629	1.99575e-05	3.9213e-06
ENSDARG00000087238	si:ch211-161h7.4	2	2.53074e-05	4.80386e-05	0.0020453	0.000244572	8.23048e-05	5.04167e-06
ENSDARG00000061468	ncaph	2	1.60902e-05	6.69212e-05	0.0020423	0.000225708	5.98895e-05	1.2156e-05
ENSDARG00000091205	si:ch211-113a14.19	2	8.14366e-06	3.50079e-05	0.00203679	0.000137075	1.01724e-05	2.24074e-06
ENSDARG00000094176	cdkn2d	2	2.82317e-06	1.04788e-05	0.00199851	0.000110341	1.32552e-05	4.20139e-06
ENSDARG00000028335	hmga1a	2	6.31592e-05	0.000160857	0.00199815	0.000242277	0.000778821	2.62657e-05
ENSDARG00000040163	prim1	2	4.94767e-05	0.000245822	0.00198653	0.000270607	0.000234746	1.57035e-05
ENSDARG00000007971	cks1b	2	9.6929e-05	0.00015796	0.00197637	0.000294013	0.000175355	2.55896e-05
ENSDARG00000091446		2	9.51002e-06	7.46633e-05	0.00189204	9.82905e-05	2.27144e-05	6.44213e-06
ENSDARG00000061385	haus3	2	3.43983e-05	3.73333e-05	0.00187327	0.000219349	9.44944e-06	1.68056e-06
ENSDARG00000004169	stmn1a	2	8.65682e-05	0.000822367	0.0017766	0.000745386	0.00035019	9.80552e-06
ENSDARG00000013719	gtse1	2	1.11192e-05	4.57899e-05	0.00175971	9.24495e-05	7.86793e-06	0
ENSDARG00000024471	nsl1	2	3.28131e-06	1.37488e-05	0.00174047	0.000116357	8.30611e-06	0
ENSDARG00000069916	SGOL1	2	1.1866e-05	1.52755e-05	0.00172475	8.88893e-05	1.21656e-05	0
ENSDARG00000087655		2	7.76466e-05	0.000141561	0.00171945	0.000168966	0.000191659	4.48148e-06
ENSDARG00000087313	asf1ba	2	0.000187093	0.000321787	0.00171801	0.000207316	3.68837e-05	1.68056e-06
ENSDARG00000039616	cenpk	2	4.61495e-05	6.58566e-05	0.00170113	0.00017779	4.56004e-05	2.24074e-06
ENSDARG00000087854	ano9a	2	3.95021e-05	4.9195e-05	0.00170045	0.000432094	2.34697e-05	2.23546e-05
ENSDARG00000086112	CKAP2	2	4.87451e-06	2.42176e-05	0.00169737	0.000268321	5.38698e-06	1.68056e-06
ENSDARG00000026454	MIS12	2	5.28626e-05	0.000115964	0.00168585	0.000276626	3.22581e-05	5.60185e-06
ENSDARG00000011094	ccna2	2	1.52105e-05	3.50371e-05	0.0016722	6.4748e-05	2.77443e-05	3.36111e-06
ENSDARG00000052721	PRIM2	2	4.18037e-05	0.000247358	0.00162643	0.000292147	0.000126909	2.52083e-06
ENSDARG00000063285	ube2t	2	0.000152605	0.000299224	0.00162261	0.000299838	4.45469e-05	6.16204e-06
ENSDARG00000002613	rpa3	2	6.66537e-05	0.000170224	0.00162016	0.000176884	0.000242704	4.52069e-06
ENSDARG00000090651	RFC4 (2 of 2)	2	6.85323e-05	0.000128887	0.00160969	0.000112781	0.000237385	8.40278e-06
ENSDARG00000058479	zgc:110425	2	2.73791e-05	0.000104598	0.00157345	0.000157249	0.000276695	9.07708e-06
ENSDARG00000088889	si:dkey-108k21.14	2	5.57204e-07	1.00833e-06	0.0015658	7.07124e-05	7.91242e-06	1.68056e-06
ENSDARG00000069045	chtf8	2	3.15942e-05	0.000113235	0.00155656	0.000100068	6.86818e-05	0
ENSDARG00000008986	e2f7	2	5.80524e-06	1.13007e-05	0.00155488	5.70436e-05	2.00251e-06	0
ENSDARG00000007221	pbk	2	1.57377e-05	3.69717e-05	0.00154275	0.000104126	5.83258e-05	2.24074e-06
ENSDARG00000094892	cenph	2	1.24158e-05	4.99327e-05	0.0015255	0.000193278	2.59782e-05	4.20139e-06
ENSDARG00000086561	tk1	2	3.7345e-05	4.74488e-05	0.00152224	0.000189094	3.15437e-05	1.68056e-06
ENSDARG00000056473	chaf1b	2	9.24934e-05	0.0002109	0.00151207	0.000128787	2.93867e-05	2.52571e-06
ENSDARG00000005098		2	1.74107e-05	1.46545e-05	0.00150892	9.91912e-05	5.1237e-05	1.68056e-06
ENSDARG00000009942	cdc6	2	4.68703e-05	7.72972e-05	0.00150524	8.95839e-05	2.62195e-05	2.24074e-06
ENSDARG00000096596	si:ch211-113a14.14	2	3.90868e-06	2.75659e-05	0.00148325	7.79764e-05	2.20201e-05	3.9213e-06
ENSDARG00000015403	arhgap11a	2	4.55669e-06	5.37162e-06	0.0014816	0.000193364	2.09083e-05	6.16204e-06
ENSDARG00000087554	cdk1	2	0.000232525	4.28016e-05	0.00146788	0.000236098	3.3157e-05	1.06435e-05
ENSDARG00000035333	mis18a	2	3.26952e-06	2.26e-05	0.00146579	4.99077e-05	1.14515e-05	2.52083e-06
ENSDARG00000012073	kif15	2	6.06845e-05	8.2418e-05	0.00145778	0.000162025	3.11139e-05	1.68056e-06
ENSDARG00000041372	C8H9orf64	2	2.54633e-05	6.67545e-05	0.00145143	0.000190689	6.75776e-06	6.16204e-06
ENSDARG00000005993	prc1b	2	6.69978e-06	9.74532e-06	0.00143686	0.000100934	7.04892e-06	0
ENSDARG00000032263	zgc:110224	2	2.93098e-05	0.000149679	0.0014346	8.50347e-05	8.30616e-06	0
ENSDARG00000070568	atad5a	2	2.71979e-05	7.19217e-05	0.0014144	0.000141866	7.54044e-05	3.9213e-06
ENSDARG00000015111	ddx39ab	2	9.96233e-05	0.000154916	0.00141173	0.000169886	0.000609496	4.64731e-05
ENSDARG00000087136	NUMA1 (3 of 4)	2	9.91734e-06	1.37561e-05	0.00141008	8.27454e-05	1.77273e-05	1.68056e-06
ENSDARG00000032637	si:dkey-261m9.12	2	3.72089e-06	1.14216e-05	0.00140835	5.3404e-05	1.78894e-06	2.52083e-06
ENSDARG00000075508	si:dkey-108k21.10	2	2.4751e-06	7.75726e-05	0.00140243	0.000146473	1.09637e-05	0
ENSDARG00000043640	cenpn	2	2.8547e-05	4.68355e-05	0.0013922	0.000242065	1.04428e-05	1.68056e-06
ENSDARG00000024681	pane1	2	2.74504e-05	5.90637e-05	0.0013756	0.000121896	0.000105773	2.24074e-06
ENSDARG00000089988	CCNA2 (2 of 2)	2	0.000260216	4.42179e-05	0.00136742	7.28944e-05	4.92732e-05	0
ENSDARG00000004251	dhfr	2	0.000104511	0.000234945	0.00136612	0.000618137	2.51186e-05	1.80391e-05
ENSDARG00000078433	spc25	2	3.0008e-05	4.92241e-05	0.00132724	0.00012135	3.24185e-05	0
ENSDARG00000018687	itga2b	3	0.000167798	0.000264563	0.000317757	0.00355503	0.00746886	4.24386e-05
ENSDARG00000093817	hmgn2	3	5.05025e-05	4.77966e-05	0.000450302	0.00308542	0.0023893	2.75373e-05
ENSDARG00000010785	thbs1b	3	4.35302e-05	2.91355e-05	0.000103195	0.00263996	0.00486478	4.36493e-05
ENSDARG00000053279	apln	3	6.35052e-05	7.22945e-05	0.000114144	0.00261407	0.00533853	3.21539e-05
ENSDARG00000042934	ctgfa	3	6.19847e-05	5.10163e-05	0.000208391	0.00257333	0.00538627	4.37004e-05
ENSDARG00000027063	arpc1b	3	7.0612e-05	0.000309009	8.52805e-05	0.00256446	0.000349718	4.45358e-05
ENSDARG00000043126	blf	3	0.000110191	0.000129051	0.000266451	0.00232351	0.00141574	1.12197e-05
ENSDARG00000054058	h1fx	3	5.97237e-05	5.63778e-05	3.77849e-05	0.0021998	0.0011409	1.03803e-05
ENSDARG00000013307	rpl19	3	0.00155446	0.000676801	0.000146348	0.00203062	0.00380928	2.83349e-05
ENSDARG00000077069	srgn	3	0.000160018	0.00022232	0.000153481	0.00179784	0.00452332	5.97564e-05
ENSDARG00000038133	zgc:113411	3	4.20871e-05	0.000170092	7.25071e-05	0.00172336	0.000514601	2.86027e-05
ENSDARG00000056119	eef1g	3	0.000262423	0.000207282	9.05472e-05	0.001628	0.0035722	3.41239e-05
ENSDARG00000037870	actb2	3	0.000328836	0.00101874	0.000264147	0.00159694	0.000244715	8.05278e-05
ENSDARG00000094311	SUSD1 (2 of 3)	3	6.41006e-05	0.000145049	8.76633e-05	0.00159171	0.000624937	1.80567e-05
ENSDARG00000035519	histh1l	3	3.58224e-05	4.16281e-05	4.98482e-05	0.00151391	0.000251809	3.01637e-05
ENSDARG00000037350	rpl9	3	0.000736661	0.000483814	0.000230248	0.00147642	0.00464293	4.10485e-05
ENSDARG00000095268	si:dkey-261h17.1	3	3.9838e-05	9.87754e-05	7.07135e-05	0.00146132	0.000822027	3.71205e-05
ENSDARG00000092693	tpt1	3	0.000348729	0.00014997	7.37596e-05	0.00143176	0.00275688	3.32075e-05
ENSDARG00000003016	eef2b	3	0.000246139	0.00032227	7.40325e-05	0.00140285	0.00255415	2.65432e-05
ENSDARG00000038559	h1f0	3	2.06031e-05	2.78337e-05	4.7823e-05	0.0013974	0.000439036	1.72523e-05
ENSDARG00000079193	ptmab	3	6.59977e-05	4.39606e-05	8.76626e-05	0.00138113	0.000763128	2.18127e-05
ENSDARG00000009212	ppiaa	3	0.000182471	0.000121154	6.60041e-05	0.00129619	0.00235485	3.9702e-05
ENSDARG00000019845	pdlim1	3	0.000101112	0.000234654	8.6259e-05	0.0012889	0.000183039	3.12096e-05
ENSDARG00000097340	si:ch211-33e4.2	3	1.16105e-05	1.65951e-06	1.44948e-05	0.00128012	0.00228168	1.78258e-05
ENSDARG00000005791	rpl28	3	0.000617626	0.000740809	9.9893e-05	0.00127067	0.0028465	4.48114e-05
ENSDARG00000005513	naca	3	0.000120472	0.000459318	0.000127273	0.00123267	0.00236778	5.99611e-05
ENSDARG00000044521	eef1b2	3	0.000320945	0.000204655	0.000107393	0.00123119	0.00277792	2.50266e-05
ENSDARG00000042339	si:ch211-207b24.4	3	6.64577e-06	7.81541e-06	1.99224e-05	0.00122751	0.000351924	3.36111e-06
ENSDARG00000015123	zgc:101000	3	4.38956e-05	6.67029e-05	3.84345e-05	0.00122698	0.000578951	3.9213e-06
ENSDARG00000008333	znfl2a	3	9.7816e-05	3.57003e-05	0.000410892	0.00122688	0.0017749	1.0371e-05
ENSDARG00000086201	CABZ01081490.1	3	5.28047e-05	6.50279e-05	9.06142e-05	0.00122651	0.0027081	4.77922e-05
ENSDARG00000027940	kcnf1a	3	4.17341e-05	3.2621e-05	2.87036e-05	0.00122008	0.0021355	4.19909e-05
ENSDARG00000030604	phkg1a	3	7.54387e-05	6.30914e-05	7.67802e-05	0.00120671	0.00257303	4.11457e-05
ENSDARG00000036785	si:ch211-226m16.2	3	6.42473e-05	0.000117842	6.19774e-05	0.0012023	0.000483766	1.68919e-05
ENSDARG00000058839	SUSD1 (1 of 3)	3	3.14067e-05	0.000189828	8.25758e-05	0.00117757	0.000436884	1.76458e-05
ENSDARG00000055705	f5	3	1.78577e-05	1.58103e-05	2.39771e-05	0.00116119	0.00215787	1.79301e-05
ENSDARG00000088091	pfn1	3	0.00139285	0.000681023	0.000182392	0.0010997	0.000101547	3.68513e-05
ENSDARG00000023963	tpm4a	3	0.000274223	0.00035488	8.62917e-05	0.00109967	9.92008e-05	5.93623e-05
ENSDARG00000022833	rplp2	3	0.000112203	4.50217e-05	4.29363e-05	0.00107331	0.00145028	2.96943e-05
ENSDARG00000041619	gnb2l1	3	0.00121618	0.000372254	0.00011125	0.00106702	0.00311447	5.30036e-05
ENSDARG00000008388	mmp14b	3	1.5808e-05	2.12975e-05	5.05509e-05	0.00105185	0.00039022	2.48156e-05
ENSDARG00000032725	rps27a	3	0.00107752	0.000879069	0.000154147	0.00105123	0.00263108	2.70401e-05
ENSDARG00000005897	dera	3	5.7378e-05	7.65843e-05	7.11271e-05	0.00104454	0.000465992	8.27937e-06
ENSDARG00000086802	TCERG1 (3 of 4)	3	7.18676e-06	1.45108e-05	7.62284e-05	0.00103932	0.000896131	2.24174e-06
ENSDARG00000038569	fzd8b	3	2.02976e-05	1.39733e-05	5.10328e-05	0.00103538	0.000408713	8.74628e-10
ENSDARG00000002344	tubb4b	3	0.000156512	9.71665e-05	0.000313426	0.00101675	0.000351936	2.43207e-05
ENSDARG00000008867	rap1b	3	0.000241899	0.000363907	0.000198332	0.000998971	0.00267342	4.55316e-05
ENSDARG00000055996	rps8a	3	0.00259628	0.00152518	0.000145933	0.000994711	0.00251669	4.1426e-05
ENSDARG00000087636	si:dkeyp-86f7.3	3	5.35401e-05	0.000106833	6.97777e-05	0.000981695	0.000306211	4.27876e-05
ENSDARG00000086846	CU896563.2	3	4.19043e-05	6.15401e-05	6.49767e-05	0.000966275	0.00201909	1.90246e-05
ENSDARG00000061017	spns2	3	1.22247e-05	3.8845e-06	2.76652e-05	0.000962874	0.00207625	2.46722e-05
ENSDARG00000029500	rpl34	3	0.00114537	0.00101487	0.00014696	0.000955079	0.00304969	1.63687e-05
ENSDARG00000078092	limd2	3	9.05028e-05	0.000182954	9.12167e-05	0.000944767	0.000159248	3.06664e-05
ENSDARG00000036008	caly	3	6.44508e-05	2.89675e-05	3.70241e-05	0.000938599	0.0017528	3.24536e-05
ENSDARG00000062152	chaf1a	3	6.91685e-05	0.000399343	0.00516382	0.000923251	0.000430019	9.52763e-06
ENSDARG00000019861	fgl2	3	0.000147526	0.000195838	0.000175671	0.000921304	0.00243586	3.04916e-05
ENSDARG00000041435	uba52	3	0.00119694	0.000745075	0.000176868	0.000920105	0.00297435	3.71829e-05
ENSDARG00000029533	rpl18	3	0.00253358	0.00137748	0.000186917	0.000911752	0.00283705	3.7279e-05
ENSDARG00000039142	arpc5a	3	6.47944e-05	5.97598e-05	7.79744e-05	0.000903132	0.000278977	3.17126e-05
ENSDARG00000073788	noa1	3	3.70579e-05	3.58011e-05	4.88892e-05	0.00089016	0.000885262	3.16699e-05
ENSDARG00000034897	rps10	3	0.00113914	0.000824997	7.60287e-05	0.000889223	0.00240252	3.90868e-05
ENSDARG00000051783	rplp0	3	0.00113522	0.00126677	0.000189073	0.000880077	0.00283395	1.67353e-05
ENSDARG00000019253	rhag	3	0.000162323	9.64969e-05	0.000205301	0.000876735	0.000280927	1.85134e-05
ENSDARG00000045524	lamb1b	3	1.37001e-05	1.04745e-05	3.09071e-05	0.000874223	0.00050266	0
ENSDARG00000069027	BX005395.1	3	2.35826e-05	2.32704e-05	5.13658e-05	0.000872484	0.00190808	2.87354e-05
ENSDARG00000069100	aldh9a1a.1	3	5.20793e-05	4.24089e-05	5.83981e-05	0.000861731	0.000388169	2.34498e-05
ENSDARG00000007181	nadk2	3	4.05687e-05	2.04717e-05	1.40671e-05	0.000855495	0.000187732	2.53057e-05
ENSDARG00000053382	cox7c	3	0.000204952	7.127e-05	4.91102e-05	0.000851127	0.000864962	3.88957e-05
ENSDARG00000036700		3	0.000240646	0.000110726	0.00123177	0.000844124	7.40298e-05	4.92561e-05
ENSDARG00000018174	gnai2a	3	3.9195e-05	5.56822e-05	5.42077e-05	0.000843288	0.00203686	4.12294e-05
ENSDARG00000038068	ddx5	3	5.51637e-05	4.05789e-05	5.96319e-05	0.000836121	0.0017069	1.69695e-05
ENSDARG00000009342	txndc5	3	0.000163233	5.68321e-05	4.07953e-05	0.000833748	0.000210719	4.5307e-05
ENSDARG00000054818	rpl32	3	0.00100916	0.00109583	0.000127319	0.00082714	0.00217082	2.38493e-05
ENSDARG00000042931	mibp2	3	0.00012271	0.000128555	6.2158e-05	0.000826523	0.000879319	3.71691e-05
ENSDARG00000068180	bmp16	3	2.59408e-05	1.69966e-05	4.99627e-05	0.000821288	0.00146949	1.27488e-05
ENSDARG00000025428	socs3a	3	7.70501e-05	1.71502e-05	1.27314e-05	0.000804209	0.00110882	5.6651e-05
ENSDARG00000032866	erh	3	0.000122853	6.98904e-05	7.4446e-05	0.00080292	0.00059105	2.10502e-05
ENSDARG00000060498	tnfrsf9a	3	3.49599e-05	1.54979e-05	5.08534e-05	0.000802098	0.0016445	2.15185e-05
ENSDARG00000030585	rpl13	3	0.00153499	0.00128384	0.000116957	0.000800235	0.00206237	3.38151e-05
ENSDARG00000076892	nme2b.2	3	0.00160842	0.000113986	8.5567e-05	0.00079587	0.00139395	4.62242e-05
ENSDARG00000043453	rps5	3	0.0018802	0.00150595	0.00018121	0.000787678	0.00261512	4.07449e-05
ENSDARG00000021124	cfl1	3	0.000393059	0.000402121	8.22324e-05	0.000785428	0.000136024	5.02985e-05
ENSDARG00000011201	rplp2l	3	0.00124642	0.00183975	0.000246484	0.000756662	0.00252885	6.41677e-05
ENSDARG00000055416	serpinb1	3	0.000131682	2.25081e-05	2.40987e-05	0.000754157	0.000430368	1.01966e-05
ENSDARG00000094445	si:ch211-12e1.3	3	8.66762e-07	8.20814e-06	4.77847e-05	0.00075006	0.000201584	3.9213e-06
ENSDARG00000015862	rpl5b	3	0.00153659	0.00145523	0.000118721	0.000748856	0.0018565	2.78524e-05
ENSDARG00000004169	stmn1a	3	8.65682e-05	0.000822367	0.0017766	0.000745386	0.00035019	9.80552e-06
ENSDARG00000035400	btf3	3	0.000440047	0.000194715	0.000132837	0.000743409	0.00189835	6.56724e-05
ENSDARG00000033466	tagln2	3	0.000179404	0.000278038	6.24432e-05	0.000740248	8.86789e-05	4.06529e-05
ENSDARG00000006691	rpl12	3	0.000411397	0.000231092	5.9555e-05	0.000735578	0.00195903	3.7376e-05
ENSDARG00000053291	pnrc2	3	0.000106109	0.000124239	4.92739e-05	0.00073387	0.00124758	5.99014e-05
ENSDARG00000009779	mcl1a	3	4.77369e-05	0.000114396	0.000134509	0.00072952	0.00205582	6.53967e-05
ENSDARG00000007708	nsa2	3	8.77936e-05	0.000317573	0.000110964	0.000728976	0.00149956	1.92005e-05
ENSDARG00000002013	grb10a	3	3.12867e-05	3.01026e-05	4.41817e-05	0.000727969	0.00160172	1.88565e-05
ENSDARG00000023298	rps27.1	3	0.000947424	0.00112322	0.000233014	0.000727449	0.00218625	3.84826e-05
ENSDARG00000006260	tuba8l4	3	0.000250527	9.93193e-05	0.00107189	0.000726323	6.75223e-05	6.86325e-05
ENSDARG00000059357	sarnp	3	4.62789e-05	4.86509e-05	4.33613e-05	0.000712515	0.000318637	2.43205e-05
ENSDARG00000092035	si:ch211-156j16.1	3	3.18173e-05	6.92371e-05	0.000100152	0.000711109	0.000367719	2.56381e-05
ENSDARG00000056653	fhl1b	3	3.58869e-05	5.44282e-05	5.59543e-05	0.00070739	0.000157654	1.9595e-05
ENSDARG00000029473	zgc:173994	3	2.52153e-05	6.78746e-05	6.13516e-05	0.000705006	0.000554041	4.45075e-05
ENSDARG00000018687	itga2b	4	0.000167798	0.000264563	0.000317757	0.00355503	0.00746886	4.24386e-05
ENSDARG00000042934	ctgfa	4	6.19847e-05	5.10163e-05	0.000208391	0.00257333	0.00538627	4.37004e-05
ENSDARG00000053279	apln	4	6.35052e-05	7.22945e-05	0.000114144	0.00261407	0.00533853	3.21539e-05
ENSDARG00000010785	thbs1b	4	4.35302e-05	2.91355e-05	0.000103195	0.00263996	0.00486478	4.36493e-05
ENSDARG00000037350	rpl9	4	0.000736661	0.000483814	0.000230248	0.00147642	0.00464293	4.10485e-05
ENSDARG00000077069	srgn	4	0.000160018	0.00022232	0.000153481	0.00179784	0.00452332	5.97564e-05
ENSDARG00000013307	rpl19	4	0.00155446	0.000676801	0.000146348	0.00203062	0.00380928	2.83349e-05
ENSDARG00000056119	eef1g	4	0.000262423	0.000207282	9.05472e-05	0.001628	0.0035722	3.41239e-05
ENSDARG00000041619	gnb2l1	4	0.00121618	0.000372254	0.00011125	0.00106702	0.00311447	5.30036e-05
ENSDARG00000029500	rpl34	4	0.00114537	0.00101487	0.00014696	0.000955079	0.00304969	1.63687e-05
ENSDARG00000041435	uba52	4	0.00119694	0.000745075	0.000176868	0.000920105	0.00297435	3.71829e-05
ENSDARG00000005791	rpl28	4	0.000617626	0.000740809	9.9893e-05	0.00127067	0.0028465	4.48114e-05
ENSDARG00000029533	rpl18	4	0.00253358	0.00137748	0.000186917	0.000911752	0.00283705	3.7279e-05
ENSDARG00000051783	rplp0	4	0.00113522	0.00126677	0.000189073	0.000880077	0.00283395	1.67353e-05
ENSDARG00000044521	eef1b2	4	0.000320945	0.000204655	0.000107393	0.00123119	0.00277792	2.50266e-05
ENSDARG00000092693	tpt1	4	0.000348729	0.00014997	7.37596e-05	0.00143176	0.00275688	3.32075e-05
ENSDARG00000086201	CABZ01081490.1	4	5.28047e-05	6.50279e-05	9.06142e-05	0.00122651	0.0027081	4.77922e-05
ENSDARG00000008867	rap1b	4	0.000241899	0.000363907	0.000198332	0.000998971	0.00267342	4.55316e-05
ENSDARG00000032725	rps27a	4	0.00107752	0.000879069	0.000154147	0.00105123	0.00263108	2.70401e-05
ENSDARG00000043453	rps5	4	0.0018802	0.00150595	0.00018121	0.000787678	0.00261512	4.07449e-05
ENSDARG00000030604	phkg1a	4	7.54387e-05	6.30914e-05	7.67802e-05	0.00120671	0.00257303	4.11457e-05
ENSDARG00000003016	eef2b	4	0.000246139	0.00032227	7.40325e-05	0.00140285	0.00255415	2.65432e-05
ENSDARG00000011201	rplp2l	4	0.00124642	0.00183975	0.000246484	0.000756662	0.00252885	6.41677e-05
ENSDARG00000055996	rps8a	4	0.00259628	0.00152518	0.000145933	0.000994711	0.00251669	4.1426e-05
ENSDARG00000021864	rplp1	4	0.00203518	0.00167571	0.000255357	0.000662542	0.00248406	3.20309e-05
ENSDARG00000019861	fgl2	4	0.000147526	0.000195838	0.000175671	0.000921304	0.00243586	3.04916e-05
ENSDARG00000034897	rps10	4	0.00113914	0.000824997	7.60287e-05	0.000889223	0.00240252	3.90868e-05
ENSDARG00000019778	rps6	4	0.00134744	0.00120334	0.000191634	0.000612416	0.00239349	4.17786e-05
ENSDARG00000093817	hmgn2	4	5.05025e-05	4.77966e-05	0.000450302	0.00308542	0.0023893	2.75373e-05
ENSDARG00000005513	naca	4	0.000120472	0.000459318	0.000127273	0.00123267	0.00236778	5.99611e-05
ENSDARG00000009212	ppiaa	4	0.000182471	0.000121154	6.60041e-05	0.00129619	0.00235485	3.9702e-05
ENSDARG00000006526	fn1b	4	0.000371677	0.000448849	0.000237804	0.000652169	0.00231601	7.17834e-05
ENSDARG00000097340	si:ch211-33e4.2	4	1.16105e-05	1.65951e-06	1.44948e-05	0.00128012	0.00228168	1.78258e-05
ENSDARG00000042566	rps7	4	0.00188346	0.00241313	0.000250769	0.00067754	0.00224124	4.54229e-05
ENSDARG00000023298	rps27.1	4	0.000947424	0.00112322	0.000233014	0.000727449	0.00218625	3.84826e-05
ENSDARG00000014690	rps4x	4	0.00163195	0.000994533	0.000188477	0.000602847	0.00218505	5.7673e-05
ENSDARG00000009285	rpl15	4	0.00175207	0.0011228	0.000141799	0.000673373	0.00217706	3.42649e-05
ENSDARG00000054818	rpl32	4	0.00100916	0.00109583	0.000127319	0.00082714	0.00217082	2.38493e-05
ENSDARG00000055705	f5	4	1.78577e-05	1.58103e-05	2.39771e-05	0.00116119	0.00215787	1.79301e-05
ENSDARG00000027940	kcnf1a	4	4.17341e-05	3.2621e-05	2.87036e-05	0.00122008	0.0021355	4.19909e-05
ENSDARG00000061017	spns2	4	1.22247e-05	3.8845e-06	2.76652e-05	0.000962874	0.00207625	2.46722e-05
ENSDARG00000030585	rpl13	4	0.00153499	0.00128384	0.000116957	0.000800235	0.00206237	3.38151e-05
ENSDARG00000009779	mcl1a	4	4.77369e-05	0.000114396	0.000134509	0.00072952	0.00205582	6.53967e-05
ENSDARG00000037071	rps26	4	0.000862227	0.000355648	0.000112058	0.000521757	0.00204329	3.53959e-05
ENSDARG00000018174	gnai2a	4	3.9195e-05	5.56822e-05	5.42077e-05	0.000843288	0.00203686	4.12294e-05
ENSDARG00000019230	rpl7a	4	0.00126815	0.00126797	0.000121608	0.000620969	0.00202018	4.94997e-05
ENSDARG00000086846	CU896563.2	4	4.19043e-05	6.15401e-05	6.49767e-05	0.000966275	0.00201909	1.90246e-05
ENSDARG00000034291	rpl37	4	0.000299851	0.00112692	7.79261e-05	0.00063492	0.00200106	2.86734e-05
ENSDARG00000011405	rps9	4	0.00105432	0.00135354	0.00015791	0.000578177	0.00199848	3.2269e-05
ENSDARG00000025073	rpl18a	4	0.00225621	0.00142293	0.000187141	0.000448204	0.00198816	2.7749e-05
ENSDARG00000006691	rpl12	4	0.000411397	0.000231092	5.9555e-05	0.000735578	0.00195903	3.7376e-05
ENSDARG00000069027	BX005395.1	4	2.35826e-05	2.32704e-05	5.13658e-05	0.000872484	0.00190808	2.87354e-05
ENSDARG00000035400	btf3	4	0.000440047	0.000194715	0.000132837	0.000743409	0.00189835	6.56724e-05
ENSDARG00000003599	rpl3	4	0.00101633	0.00108965	8.57788e-05	0.000655702	0.00189456	3.62156e-05
ENSDARG00000077291	rps2	4	0.00202797	0.000936095	0.000146344	0.000648556	0.00186089	4.41444e-05
ENSDARG00000015862	rpl5b	4	0.00153659	0.00145523	0.000118721	0.000748856	0.0018565	2.78524e-05
ENSDARG00000035756	rps17	4	0.000434431	0.000418037	0.000124236	0.000418255	0.00184481	3.16089e-05
ENSDARG00000041232	rps29	4	0.000764173	0.00108772	0.000151241	0.000474808	0.00184354	3.08121e-05
ENSDARG00000039641	rpl26	4	0.000887816	0.00104728	0.000140515	0.000356665	0.00183886	2.76292e-05
ENSDARG00000013012	rpl36	4	0.000584348	0.00127265	8.56738e-05	0.000612851	0.00182801	5.24941e-05
ENSDARG00000006316	rpl23a	4	0.000510661	0.00135034	0.000112712	0.000529338	0.00180562	3.81151e-05
ENSDARG00000030602	rps19	4	0.000401997	0.00165637	6.94073e-05	0.000696188	0.00180522	5.27037e-05
ENSDARG00000036629	rps14	4	0.00106212	0.00128108	0.000179477	0.000594189	0.00179649	1.95613e-05
ENSDARG00000019191	2012-09-01	4	6.01423e-05	9.40559e-05	7.2837e-05	0.000648827	0.00178762	4.46693e-05
ENSDARG00000008333	znfl2a	4	9.7816e-05	3.57003e-05	0.000410892	0.00122688	0.0017749	1.0371e-05
ENSDARG00000058451	rpl6	4	0.00224323	0.000858722	0.000131146	0.000697657	0.00175777	3.57492e-05
ENSDARG00000036008	caly	4	6.44508e-05	2.89675e-05	3.70241e-05	0.000938599	0.0017528	3.24536e-05
ENSDARG00000010516	rpl21	4	0.00256097	0.000870575	0.000125414	0.000560584	0.00173475	3.39342e-05
ENSDARG00000042389	RPL37A	4	0.00135526	0.00125135	0.000183299	0.000531288	0.00171614	2.31002e-05
ENSDARG00000035871	rpl30	4	0.000469925	0.00170797	0.000125408	0.000554098	0.00170697	3.26623e-05
ENSDARG00000038068	ddx5	4	5.51637e-05	4.05789e-05	5.96319e-05	0.000836121	0.0017069	1.69695e-05
ENSDARG00000041182	rpl4	4	0.00129451	0.000816698	0.000134337	0.000610296	0.00168839	4.49651e-05
ENSDARG00000070437	rpl22	4	0.000211293	0.000425516	6.77588e-05	0.000700268	0.00166707	3.31817e-05
ENSDARG00000035692	rps3a	4	0.0007708	0.0015823	0.000200146	0.000276704	0.00166477	6.22199e-05
ENSDARG00000038938	ssfa2	4	6.0132e-05	6.19482e-05	8.92256e-05	0.000562987	0.00166088	2.76072e-05
ENSDARG00000060498	tnfrsf9a	4	3.49599e-05	1.54979e-05	5.08534e-05	0.000802098	0.0016445	2.15185e-05
ENSDARG00000074201	flna	4	0.000383867	0.000518068	0.000100103	0.000519101	0.00160498	4.98996e-05
ENSDARG00000007320	rpl7	4	0.001215	0.00118994	0.00011372	0.000651622	0.00160458	6.12814e-05
ENSDARG00000002013	grb10a	4	3.12867e-05	3.01026e-05	4.41817e-05	0.000727969	0.00160172	1.88565e-05
ENSDARG00000058105	rpl36a	4	0.000596284	0.00149922	9.30213e-05	0.000446655	0.00157959	3.41873e-05
ENSDARG00000053457	rpl23	4	0.00150189	0.00201179	0.000172363	0.000540127	0.0015512	2.9611e-05
ENSDARG00000039347	rps24	4	0.000618418	0.00189939	0.00012301	0.000440856	0.00154902	3.65912e-05
ENSDARG00000009123	sele	4	4.05735e-05	3.76538e-05	0.000102316	0.000501715	0.00154872	3.78153e-05
ENSDARG00000007708	nsa2	4	8.77936e-05	0.000317573	0.000110964	0.000728976	0.00149956	1.92005e-05
ENSDARG00000057768	RBMS1	4	6.14151e-05	4.20128e-05	4.89736e-05	0.000646756	0.00147446	2.13058e-05
ENSDARG00000068180	bmp16	4	2.59408e-05	1.69966e-05	4.99627e-05	0.000821288	0.00146949	1.27488e-05
ENSDARG00000088030	rpl35a	4	0.00137868	0.000943638	9.69863e-05	0.000508336	0.00145275	3.10137e-05
ENSDARG00000022833	rplp2	4	0.000112203	4.50217e-05	4.29363e-05	0.00107331	0.00145028	2.96943e-05
ENSDARG00000029150	hsp90ab1	4	0.000250757	0.000247382	5.52709e-05	0.000669877	0.0014454	5.30369e-05
ENSDARG00000010160	rps15a	4	0.0011269	0.00177947	0.000169187	0.000550434	0.00143344	2.24347e-05
ENSDARG00000019181	rpsa	4	0.00116213	0.00077794	0.000110096	0.000350138	0.00142838	1.59574e-05
ENSDARG00000043126	blf	4	0.000110191	0.000129051	0.000266451	0.00232351	0.00141574	1.12197e-05
ENSDARG00000091088	CABZ01068246.1	4	6.51876e-05	3.05609e-05	5.66193e-05	0.000513309	0.00141352	4.66173e-05
ENSDARG00000025850	rps21	4	0.000367395	0.00152177	0.000101071	0.000422536	0.0014128	2.13262e-05
ENSDARG00000086033	tspan5a	4	2.26268e-05	3.09871e-05	4.66376e-05	0.000534458	0.00141133	2.64674e-05
ENSDARG00000015128	rpl27	4	0.0012467	0.00214183	0.000134683	0.000533981	0.00140767	3.54935e-05
ENSDARG00000040543	GPA33 (1 of 2)	4	5.77016e-05	7.19354e-05	4.54595e-05	0.000590094	0.00140663	4.20928e-05
ENSDARG00000053365	rpl31	4	0.000804991	0.00054492	0.000102076	0.000503122	0.00140277	2.31896e-05
ENSDARG00000020850	eef1a1l1	4	0.000990774	0.000631821	6.9302e-05	0.000527784	0.00139748	4.30546e-05
ENSDARG00000076892	nme2b.2	4	0.00160842	0.000113986	8.5567e-05	0.00079587	0.00139395	4.62242e-05
ENSDARG00000054543	samsn1a	x	1.99002e-06	1.67062e-06	3.66577e-06	1.39e-05	6.47912e-06	0.00948669
ENSDARG00000061985	RBM47	x	6.63515e-06	1.82651e-05	3.60147e-06	1.86713e-05	9.87346e-06	0.00939775
ENSDARG00000008423	tfec	x	2.28671e-06	1.03958e-05	4.39772e-07	1.37903e-05	1.18546e-05	0.00895308
ENSDARG00000053836	si:ch211-284o19.8	x	1.96879e-06	5.58141e-06	4.51419e-06	1.77338e-05	1.04176e-05	0.00774793
ENSDARG00000086337	si:dkey-102g19.3	x	3.81342e-05	3.96866e-07	3.95079e-06	1.7051e-05	1.13166e-05	0.00751714
ENSDARG00000043802	ms4a17a.9	x	5.94351e-07	3.5277e-07	1.94017e-07	3.23416e-06	2.16415e-06	0.00732064
ENSDARG00000052656	si:ch211-193e13.5	x	1.23823e-06	7.76093e-07	1.15639e-06	1.24929e-05	1.14498e-05	0.0073196
ENSDARG00000015575	cyp3c1	x	1.41158e-06	3.5277e-07	5.8337e-07	3.7239e-06	2.28436e-06	0.00729527
ENSDARG00000090730	zgc:158446	x	4.53085e-05	3.5277e-07	7.5165e-07	1.84172e-05	1.25163e-05	0.00709782
ENSDARG00000007889	csf1ra	x	4.05668e-06	1.05831e-06	3.1759e-06	8.5211e-06	4.02715e-06	0.00694024
ENSDARG00000035459	spns3	x	1.51683e-06	3.5277e-07	2.24596e-06	1.24705e-05	7.66425e-06	0.00683976
ENSDARG00000089362	grn1	x	8.50259e-05	5.33856e-06	6.76304e-06	5.05722e-05	2.95855e-05	0.00680059
ENSDARG00000040255	ephx2	x	1.85735e-06	7.56985e-07	4.13201e-06	1.23993e-05	3.41251e-06	0.00663803
ENSDARG00000078547	si:ch211-264f5.2	x	1.78659e-06	0	9.08644e-07	4.23385e-06	2.41374e-06	0.00662752
ENSDARG00000031731	si:ch73-27e22.6	x	3.90043e-06	1.46775e-05	1.54253e-05	1.33923e-05	1.24251e-05	0.00655348
ENSDARG00000094451	cfp	x	3.11032e-06	7.05539e-07	1.84052e-06	8.08789e-06	4.59283e-06	0.00652413
ENSDARG00000095627	c1qc	x	0	0	2.24373e-07	5.03064e-06	2.71365e-06	0.00624407
ENSDARG00000068432	wu:fb17g07	x	3.30073e-05	3.77252e-06	3.21996e-06	1.06642e-05	6.80353e-06	0.0061633
ENSDARG00000010794	tfeb	x	2.41355e-05	2.64577e-07	7.48892e-06	2.61852e-05	8.93505e-06	0.0061538
ENSDARG00000027852	plekhf1	x	1.68568e-06	4.6301e-07	1.14718e-05	7.31543e-06	2.5405e-06	0.00614736
ENSDARG00000017128	MYOF	x	4.48278e-05	6.31984e-06	1.10927e-06	1.40063e-05	9.91408e-06	0.00612827
ENSDARG00000033587	CABZ01088134.1	x	9.90585e-07	3.5277e-07	1.24193e-05	1.30149e-05	3.82541e-06	0.00594559
ENSDARG00000056874	lygl1	x	1.94708e-05	6.64844e-05	3.49487e-05	2.42684e-05	1.81078e-05	0.0059276
ENSDARG00000045959	csf3r	x	8.70312e-05	8.09709e-06	5.86993e-06	9.2652e-06	4.84129e-06	0.00584582
ENSDARG00000071586	tgfbi	x	3.42242e-06	4.14924e-05	5.12262e-06	7.81969e-06	6.66421e-06	0.00574501
ENSDARG00000004954	grna	x	1.64299e-05	5.93864e-05	1.15945e-05	2.14117e-05	1.2621e-05	0.00561193
ENSDARG00000056407	irf8	x	2.56314e-06	7.05539e-07	4.2625e-06	9.88488e-06	4.28518e-06	0.00561109
ENSDARG00000044613	c1qa	x	4.05845e-06	1.40097e-05	1.74221e-06	1.94285e-05	1.72601e-05	0.00556597
ENSDARG00000097993	SUSD1 (3 of 3)	x	5.57204e-07	1.43754e-06	2.21269e-06	1.0167e-05	5.31238e-06	0.0053287
ENSDARG00000057286	swap70b	x	4.79815e-06	2.72781e-05	3.18299e-06	7.32205e-06	3.09096e-06	0.00521481
ENSDARG00000078114	CFP (1 of 2)	x	9.8281e-06	8.46375e-05	1.00879e-05	1.18959e-05	8.8401e-06	0.00519796
ENSDARG00000044612	c1qb	x	3.29135e-06	6.17347e-07	4.10282e-07	1.12388e-05	1.43129e-05	0.00513761
ENSDARG00000031153	mrps15	x	8.98161e-05	0.00013904	4.67305e-05	5.17876e-05	2.37617e-05	0.00512309
ENSDARG00000058731	slc2a6	x	3.7147e-07	5.64431e-07	6.67418e-06	1.04511e-05	9.9893e-06	0.00511563
ENSDARG00000090783	mfap4	x	2.97883e-06	2.81532e-05	1.09513e-06	4.20277e-06	3.15235e-06	0.00507517
ENSDARG00000076221	zgc:198419	x	1.70876e-06	0	1.78502e-06	1.23977e-05	8.67834e-06	0.00501028
ENSDARG00000017121	mafba	x	2.09125e-06	2.51789e-06	2.895e-05	4.78682e-05	1.33274e-05	0.00486394
ENSDARG00000031136	moxd1	x	2.7984e-06	2.55374e-06	2.35815e-05	4.60737e-05	4.50217e-05	0.0048596
ENSDARG00000079497	C5H8orf4 (2 of 2)	x	4.95293e-07	7.49636e-07	1.69562e-06	1.42586e-05	6.45089e-06	0.00483873
ENSDARG00000091996	si:ch211-117m20.5	x	2.60029e-06	1.32289e-06	2.0477e-06	1.13412e-05	5.10405e-06	0.0047489
ENSDARG00000040474	snx10b	x	1.23073e-06	8.1578e-07	1.34624e-07	2.19946e-06	3.60293e-06	0.00474347
ENSDARG00000086947		x	3.7147e-07	3.5277e-07	6.34656e-07	1.81605e-06	1.48958e-06	0.00471081
ENSDARG00000098012	ITGAE (2 of 2)	x	3.7588e-05	4.15704e-05	2.62072e-05	7.15809e-05	5.76538e-05	0.00466889
ENSDARG00000076144	si:ch211-74m13.3	x	3.17187e-05	4.45782e-05	2.32684e-05	1.29109e-05	4.14154e-06	0.00459688
ENSDARG00000057853	atp6v0ca	x	3.33298e-05	3.22198e-05	3.42992e-05	0.000119554	0.000134011	0.00434048
ENSDARG00000091443	CR792453.3	x	2.35264e-06	7.04738e-07	0	3.15487e-06	1.77526e-06	0.00429769
ENSDARG00000088745	MFAP4 (4 of 14)	x	5.02722e-06	1.62988e-05	9.01172e-06	2.28941e-05	1.79163e-05	0.0042839
ENSDARG00000032631	si:ch211-272h9.1	x	4.33188e-06	1.57864e-06	3.55252e-06	1.12949e-05	4.34682e-06	0.00418197
ENSDARG00000092653	si:dkey-1h24.6	x	1.91926e-06	2.64577e-07	1.79499e-07	2.61353e-06	3.71775e-06	0.00394129
ENSDARG00000097909	si:dkey-195m11.11	x	4.95293e-07	2.89124e-06	1.9556e-06	3.93731e-06	1.52255e-06	0.00383577
ENSDARG00000067566	sftpbb	x	6.97184e-06	3.03547e-05	4.83122e-06	8.89263e-06	6.63112e-06	0.00380104
ENSDARG00000040319	C5AR1	x	8.13695e-07	9.70117e-07	0	4.10748e-06	6.18402e-06	0.00373385
ENSDARG00000008075	illr4	x	1.8883e-06	4.23324e-07	2.9282e-06	1.9903e-05	9.54904e-06	0.0036613
ENSDARG00000097901	FFAR2 (5 of 5)	x	3.7147e-07	3.5277e-07	4.46182e-07	7.20894e-06	8.67117e-06	0.00361438
ENSDARG00000052555	metrnl	x	2.41455e-06	2.58835e-05	2.90774e-06	7.9752e-06	1.6824e-06	0.00361054
ENSDARG00000092412		x	1.42397e-06	4.73649e-07	5.7086e-07	1.32035e-05	9.79362e-06	0.00351571
ENSDARG00000069025	si:ch211-283g2.2	x	3.66517e-06	1.71159e-05	1.25382e-06	1.36689e-06	2.62586e-06	0.0034842
ENSDARG00000074183		x	4.33715e-05	4.27516e-06	2.01936e-07	8.5353e-06	7.17152e-06	0.00343922
ENSDARG00000036427	slc3a2a	x	2.3836e-06	1.62652e-06	1.29626e-05	1.29786e-05	4.20874e-06	0.00343019
ENSDARG00000005941	yes1	x	2.50742e-06	0	8.01814e-07	1.43891e-05	5.53057e-06	0.00327702
ENSDARG00000025237	CABZ01074899.1	x	2.81786e-06	2.11685e-05	2.78425e-06	8.25453e-06	6.51058e-06	0.00320271
ENSDARG00000095695	ms4a17a.10	x	2.01832e-06	4.17237e-05	1.11443e-05	6.59764e-06	2.2483e-06	0.00317474
ENSDARG00000078342	zgc:194125	x	9.90585e-07	4.6301e-07	3.60887e-07	3.58343e-06	7.39932e-07	0.00317182
ENSDARG00000057035	stoml3b	x	2.2849e-06	0	6.28245e-07	7.87483e-06	8.06153e-06	0.00314842
ENSDARG00000090890	cmklr1	x	1.54779e-06	2.64577e-07	7.53894e-07	8.04244e-06	7.37525e-06	0.00313462
ENSDARG00000026726	anxa1a	x	3.12324e-05	4.5499e-05	7.76103e-06	4.61019e-06	1.8101e-06	0.00312971
ENSDARG00000044125	txn	x	2.53837e-06	8.81924e-07	5.16108e-06	1.279e-05	3.35444e-06	0.00308557
ENSDARG00000036420	CR376787.1	x	0.000206884	2.38578e-06	3.23447e-07	1.85756e-05	1.96982e-05	0.00305899
ENSDARG00000058222	mpp4a	x	5.57204e-07	0	2.15398e-07	4.29998e-06	2.67124e-06	0.00302344
ENSDARG00000055759	efhd2	x	2.25626e-05	4.64283e-05	1.98303e-05	3.40584e-05	1.88417e-05	0.00301867
ENSDARG00000013771	ctssb.2	x	0.000229619	1.39243e-05	2.57292e-06	4.99716e-06	1.53419e-06	0.00298795
ENSDARG00000059294	marco	x	5.57204e-07	2.64577e-07	3.81435e-07	5.19047e-06	4.03791e-06	0.00290789
ENSDARG00000078363	mcoln3a	x	1.89625e-05	7.31619e-06	2.1479e-05	4.80706e-05	3.42738e-05	0.00289685
ENSDARG00000034092	sc:d0284	x	1.46111e-06	1.1591e-06	4.43609e-06	4.68932e-06	2.18048e-06	0.00277996
ENSDARG00000094695	si:dkey-204f11.64	x	1.23823e-06	1.9266e-06	4.03592e-06	1.07595e-05	4.94517e-06	0.00275714
ENSDARG00000039884	CABZ01068274.1	x	7.4244e-05	3.52506e-05	1.54763e-05	2.57683e-05	1.56427e-05	0.00274975
ENSDARG00000087004	si:ch211-122l24.4	x	3.7147e-07	0	2.55077e-07	5.1579e-06	5.73383e-06	0.00273851
ENSDARG00000086688		x	0.000330071	1.33391e-06	4.48746e-07	1.95665e-05	8.07214e-06	0.00272271
ENSDARG00000016939	itgb2	x	0.000201202	5.09456e-05	3.48911e-05	3.6308e-05	1.09727e-05	0.00258769
ENSDARG00000063292	zgc:153440	x	1.40728e-05	0.000191528	1.85563e-05	1.56685e-05	2.88847e-06	0.00252054
ENSDARG00000075491	si:ch211-26b3.4	x	2.04308e-06	2.49438e-05	8.43693e-06	9.5664e-06	5.01948e-06	0.00248965
ENSDARG00000041980	fam26f	x	6.05436e-06	2.40719e-05	6.63264e-06	7.10672e-06	3.00281e-06	0.00247478
ENSDARG00000070266	spock3	x	4.95293e-07	1.62652e-06	3.32213e-06	3.81112e-06	1.20752e-06	0.00244555
ENSDARG00000035101	CT963086.1	x	8.66762e-07	4.6301e-07	2.03976e-07	1.51674e-06	1.94402e-06	0.00239887
ENSDARG00000089383	CU652893.1	x	3.7147e-07	4.53561e-07	0	3.38176e-06	1.99778e-06	0.00236892
ENSDARG00000007425	apol1	x	2.06801e-06	1.08878e-06	2.50503e-06	1.44098e-05	2.4631e-06	0.00235186
ENSDARG00000074322		x	1.71101e-06	0	7.66169e-07	1.19566e-05	1.21753e-05	0.00233233
ENSDARG00000034368	hexb	x	4.52342e-05	0.00023202	3.96974e-05	2.87595e-05	2.31115e-05	0.00229247
ENSDARG00000062460	C24H8orf44	x	6.24485e-05	7.88841e-06	2.85152e-05	2.45849e-05	1.63392e-05	0.00228195
ENSDARG00000043436	si:dkey-5n18.1	x	3.05136e-06	0	1.7515e-06	1.32445e-05	4.59528e-06	0.00227467
ENSDARG00000023185	APOLD1 (2 of 4)	x	3.7147e-07	0	1.79499e-07	1.20913e-05	9.12497e-06	0.00219181
ENSDARG00000077308	gpr84	x	9.65821e-07	9.07122e-07	1.57108e-05	9.47994e-06	2.03373e-06	0.00214714
ENSDARG00000055400	ELMO1 (2 of 2)	x	1.30014e-06	3.5277e-07	1.86701e-06	1.54403e-05	1.04444e-05	0.00213392
ENSDARG00000039034	marcksl1a	x	6.82065e-05	5.06643e-05	1.79804e-05	2.14843e-05	1.34339e-05	0.00211615
ENSDARG00000079397	cerkl	x	4.95686e-05	3.1065e-05	5.56958e-05	4.69175e-05	1.80852e-05	0.00211063
ENSDARG00000015623	cecr1b	x	1.4564e-06	3.96866e-07	1.27141e-06	1.33139e-05	1.12342e-05	0.00208998
ENSDARG00000091904	si:dkeyp-51f12.3	x	9.54187e-05	1.65597e-05	2.56132e-06	1.72295e-06	2.18745e-06	0.00208616
ENSDARG00000055226	slc7a7	x	9.28674e-07	0	2.91814e-06	8.88937e-06	5.88948e-06	0.00208525
ENSDARG00000093702	si:dkey-126g1.9	x	8.13695e-07	0	0	3.51142e-06	2.84581e-06	0.00205647
ENSDARG00000003375	gng12a	x	1.71503e-05	7.47837e-05	1.27995e-05	4.13325e-05	3.04895e-06	0.00202912
