# Supplementary material for: Single-Cell RNA-Sequencing Reveals a Continuous Spectrum of Differentiation in Hematopoietic Cells
Source: Cell Rep. 2016 Jan 21;14(4):966–77. doi: 10.1016/j.celrep.2015.12.082 (PMC4742565; doi:10.1016/j.celrep.2015.12.082)
Supplement: Table S2. List of Genes with Dynamic Expression over Pseudotime, Annotated by which Temporal Expression Group They Belong To, Related to Figure 6 — Together with enriched functional gene sets for the different temporal expression groups. [file mmc3.xlsx]

## Sheet: Group membership of genes
	Associated Gene Name	group
ENSDARG00000078085	SNRPG	I
ENSDARG00000094311	SUSD1 (2 of 3)	I
ENSDARG00000005191	ahcy	I
ENSDARG00000023330	anp32b	I
ENSDARG00000037009	banf1	I
ENSDARG00000043126	blf	I
ENSDARG00000015050	calm3a	I
ENSDARG00000009087	cd74a	I
ENSDARG00000036628	cd74b	I
ENSDARG00000018119	cox5ab	I
ENSDARG00000022438	cox6a1	I
ENSDARG00000054907	cox7a3	I
ENSDARG00000041959	cxcr4b	I
ENSDARG00000086768	dut	I
ENSDARG00000008109	eef1da	I
ENSDARG00000090697	eif3ea	I
ENSDARG00000077533	eif3f	I
ENSDARG00000017445	eif3i	I
ENSDARG00000056186	eif5a2	I
ENSDARG00000023290	fabp3	I
ENSDARG00000053912	fbl	I
ENSDARG00000054058	h1fx	I
ENSDARG00000042502	h2afvb	I
ENSDARG00000035519	histh1l	I
ENSDARG00000028335	hmga1a	I
ENSDARG00000030479	hmgb1b	I
ENSDARG00000053990	hmgb2b	I
ENSDARG00000056167	hspe1	I
ENSDARG00000039208	nasp	I
ENSDARG00000023299	nhp2l1b	I
ENSDARG00000014329	npm1a	I
ENSDARG00000007708	nsa2	I
ENSDARG00000014499	nutf2l	I
ENSDARG00000007377	odc1	I
ENSDARG00000054155	pcna	I
ENSDARG00000033144	psme2	I
ENSDARG00000029058	rbb4	I
ENSDARG00000037188	rpa2	I
ENSDARG00000002613	rpa3	I
ENSDARG00000010244	rpl22l1	I
ENSDARG00000020711	rrm2	I
ENSDARG00000093022	seph	I
ENSDARG00000070959	si:ch211-288g17.3	I
ENSDARG00000097340	si:ch211-33e4.2	I
ENSDARG00000011648	snrpd1	I
ENSDARG00000040440	snrpd2	I
ENSDARG00000036570	snrpf	I
ENSDARG00000043848	sod1	I
ENSDARG00000061017	spns2	I
ENSDARG00000004169	stmn1a	I
ENSDARG00000053446	sub1a	I
ENSDARG00000035993	sumo3b	I
ENSDARG00000062326	zgc:158409	I
ENSDARG00000078206	zgc:171506	I
ENSDARG00000008333	znfl2a	I
ENSDARG00000057556	C21H18orf32	II
ENSDARG00000077717	RPL29	II
ENSDARG00000046157	RPS17 (2 of 2)	II
ENSDARG00000011665	aldoaa	II
ENSDARG00000009447	atp5g3b	II
ENSDARG00000035400	btf3	II
ENSDARG00000053382	cox7c	II
ENSDARG00000044521	eef1b2	II
ENSDARG00000056119	eef1g	II
ENSDARG00000017235	eif5a	II
ENSDARG00000041619	gnb2l1	II
ENSDARG00000093817	hmgn2	II
ENSDARG00000005513	naca	II
ENSDARG00000042905	rpl10a	II
ENSDARG00000043509	rpl11	II
ENSDARG00000006691	rpl12	II
ENSDARG00000030585	rpl13	II
ENSDARG00000044093	rpl13a	II
ENSDARG00000009285	rpl15	II
ENSDARG00000029533	rpl18	II
ENSDARG00000025073	rpl18a	II
ENSDARG00000010516	rpl21	II
ENSDARG00000070437	rpl22	II
ENSDARG00000006316	rpl23a	II
ENSDARG00000015128	rpl27	II
ENSDARG00000005791	rpl28	II
ENSDARG00000035871	rpl30	II
ENSDARG00000053365	rpl31	II
ENSDARG00000054818	rpl32	II
ENSDARG00000029500	rpl34	II
ENSDARG00000058105	rpl36a	II
ENSDARG00000034291	rpl37	II
ENSDARG00000041182	rpl4	II
ENSDARG00000020197	rpl5a	II
ENSDARG00000015862	rpl5b	II
ENSDARG00000007320	rpl7	II
ENSDARG00000019230	rpl7a	II
ENSDARG00000037350	rpl9	II
ENSDARG00000051783	rplp0	II
ENSDARG00000011201	rplp2l	II
ENSDARG00000034897	rps10	II
ENSDARG00000053058	rps11	II
ENSDARG00000036875	rps12	II
ENSDARG00000036298	rps13	II
ENSDARG00000036629	rps14	II
ENSDARG00000070849	rps15	II
ENSDARG00000010160	rps15a	II
ENSDARG00000045487	rps16	II
ENSDARG00000035756	rps17	II
ENSDARG00000021838	rps23	II
ENSDARG00000039347	rps24	II
ENSDARG00000037071	rps26	II
ENSDARG00000030408	rps26l	II
ENSDARG00000023298	rps27.1	II
ENSDARG00000035692	rps3a	II
ENSDARG00000014690	rps4x	II
ENSDARG00000043453	rps5	II
ENSDARG00000019778	rps6	II
ENSDARG00000042566	rps7	II
ENSDARG00000055996	rps8a	II
ENSDARG00000011405	rps9	II
ENSDARG00000040439	rsl24d1	II
ENSDARG00000092693	tpt1	II
ENSDARG00000041435	uba52	II
ENSDARG00000069027	BX005395.1	III
ENSDARG00000053279	apln	III
ENSDARG00000042934	ctgfa	III
ENSDARG00000019861	fgl2	III
ENSDARG00000006526	fn1b	III
ENSDARG00000074441	gp1bb	III
ENSDARG00000018687	itga2b	III
ENSDARG00000019845	pdlim1	III
ENSDARG00000077069	srgn	III
ENSDARG00000010785	thbs1b	III
ENSDARG00000023963	tpm4a	III

## Sheet: Group I functional enrichment
term.id	p.value	term.name
GO:0003676	9.77e-05	nucleic acid binding
GO:0005622	0.000138	intracellular
GO:0044424	0.000141	intracellular part
REAC:6272927	0.000282	Chromosome Maintenance
REAC:6272642	0.000517	mRNA Splicing - Minor Pathway
REAC:6273028	0.00193	Removal of the Flap Intermediate from the C-strand
REAC:6273026	0.00352	Processive synthesis on the C-strand of the telomere
GO:0008135	0.00392	translation factor activity, RNA binding
REAC:6272431	0.00564	Mitotic G1-G1/S phases
REAC:6272441	0.00579	Removal of the Flap Intermediate
GO:0030529	0.00693	ribonucleoprotein complex
REAC:6272776	0.00721	Repair synthesis of patch ~27-30 bases long by DNA polymerase
REAC:6273757	0.00721	Mismatch repair (MMR) directed by MSH2:MSH6 (MutSalpha)
REAC:6272787	0.00721	Repair synthesis for gap-filling by DNA polymerase in TC-NER
KEGG:03430	0.00819	Mismatch repair
GO:0042289	0.00819	MHC class II protein binding
REAC:6272440	0.00885	Processive synthesis on the lagging strand
REAC:6273759	0.00885	Mismatch repair (MMR) directed by MSH2:MSH3 (MutSbeta)
GO:0005623	0.00889	cell
GO:0044464	0.00889	cell part
GO:0003723	0.0106	RNA binding
REAC:6272788	0.0107	Translesion synthesis by REV1
REAC:6272639	0.0107	Gap-filling DNA repair synthesis and ligation in GG-NER
REAC:6273758	0.0107	Mismatch Repair
REAC:6272780	0.0107	Gap-filling DNA repair synthesis and ligation in TC-NER
REAC:6272796	0.0107	PCNA-Dependent Long Patch Base Excision Repair
REAC:6272675	0.0119	Processing of DNA double-strand break ends
REAC:6272791	0.0128	Translesion Synthesis by POLH
REAC:6273796	0.0128	Translesion synthesis by POLK
REAC:6273797	0.0128	Translesion synthesis by POLI
REAC:6272797	0.0152	Resolution of AP sites via the multiple-nucleotide patch replacement pathway
REAC:6273079	0.0178	Metabolism of non-coding RNA
REAC:6273078	0.0178	snRNP Assembly
GO:0005852	0.0207	eukaryotic translation initiation factor 3 complex
REAC:6272439	0.0207	Lagging Strand Synthesis
REAC:6272477	0.023	Gene Expression
GO:0042287	0.0245	MHC protein binding
GO:0005634	0.0254	nucleus
REAC:6272430	0.0255	G1/S Transition
GO:0032991	0.0258	macromolecular complex
KEGG:03040	0.027	Spliceosome
REAC:6273025	0.0274	Telomere C-strand (Lagging Strand) Synthesis
REAC:6272926	0.0354	Telomere Maintenance
REAC:6273790	0.0354	Termination of translesion DNA synthesis
REAC:6272925	0.0354	Extension of Telomeres
KEGG:03030	0.039	DNA replication
REAC:6272715	0.0394	Assembly of the RAD51-ssDNA nucleoprotein complex
REAC:6273788	0.0399	Recognition of DNA damage by PCNA-containing replication complex
GO:0015002	0.0428	heme-copper terminal oxidase activity
GO:0004129	0.0428	cytochrome-c oxidase activity
GO:0016676	0.0428	oxidoreductase activity, acting on a heme group of donors, oxygen as acceptor
GO:0016675	0.0428	oxidoreductase activity, acting on a heme group of donors

## Sheet: Group II functional enrichment
term.id	p.value	term.name
REAC:6272884	2.94e-105	Eukaryotic Translation Elongation
REAC:6272883	7.88e-100	Peptide chain elongation
REAC:6272876	4.63e-99	Eukaryotic Translation Termination
GO:0005840	1.15e-96	ribosome
REAC:6273493	3.08e-96	Nonsense Mediated Decay (NMD) independent of the Exon Junction Complex (EJC)
REAC:6272541	4.87e-94	Formation of a pool of free 40S subunits
REAC:6273624	2.56e-92	SRP-dependent cotranslational protein targeting to membrane
GO:0003735	4.21e-92	structural constituent of ribosome
REAC:6273495	3.06e-91	Nonsense Mediated Decay (NMD) enhanced by the Exon Junction Complex (EJC)
REAC:6273494	3.06e-91	Nonsense-Mediated Decay (NMD)
REAC:6272532	5.76e-90	GTP hydrolysis and joining of the 60S ribosomal subunit
REAC:6272881	5.76e-90	L13a-mediated translational silencing of Ceruloplasmin expression
REAC:6272533	7.65e-88	Cap-dependent Translation Initiation
REAC:6272534	7.65e-88	Eukaryotic Translation Initiation
REAC:6272535	6.58e-87	Translation
KEGG:03010	2.77e-85	Ribosome
GO:0006412	5.03e-78	translation
GO:0030529	1.11e-75	ribonucleoprotein complex
GO:0005198	1.2e-68	structural molecule activity
REAC:6272536	1.22e-52	Metabolism of proteins
GO:0043232	2.36e-49	intracellular non-membrane-bounded organelle
GO:0043228	2.36e-49	non-membrane-bounded organelle
REAC:6272477	1.03e-43	Gene Expression
GO:0032991	7.85e-38	macromolecular complex
GO:0044444	6.69e-36	cytoplasmic part
GO:0010467	1.23e-34	gene expression
GO:0034645	2.46e-34	cellular macromolecule biosynthetic process
GO:0009059	3.6e-34	macromolecule biosynthetic process
GO:0044267	2.94e-32	cellular protein metabolic process
GO:0044391	9.92e-31	ribosomal subunit
GO:0044249	1.36e-30	cellular biosynthetic process
REAC:6272539	1.79e-30	Formation of the ternary complex, and subsequently, the 43S complex
GO:1901576	6.39e-30	organic substance biosynthetic process
GO:0009058	2.27e-29	biosynthetic process
REAC:6272537	9.6e-29	Ribosomal scanning and start codon recognition
REAC:6272880	1.38e-28	Translation initiation complex formation
REAC:6272538	1.96e-28	Activation of the mRNA upon binding of the cap-binding complex and eIFs, and subsequent binding to 43S
GO:0005737	4.77e-28	cytoplasm
GO:0019538	5.92e-28	protein metabolic process
GO:0022626	5.18e-25	cytosolic ribosome
GO:0015935	7.7e-23	small ribosomal subunit
GO:0022627	2.19e-21	cytosolic small ribosomal subunit
GO:0043229	8.58e-20	intracellular organelle
GO:0043226	1.32e-19	organelle
GO:0044424	2.55e-19	intracellular part
GO:0044445	2.67e-19	cytosolic part
GO:0044260	4.58e-19	cellular macromolecule metabolic process
GO:0005622	5.17e-18	intracellular
HP:0001972	9.31e-18	Macrocytic anemia
GO:0043170	9.88e-17	macromolecule metabolic process
GO:0044237	7.28e-16	cellular metabolic process
HP:0010972	7.36e-16	Anemia of inadequate production
GO:0044238	1.02e-14	primary metabolic process
GO:0006414	4.56e-14	translational elongation
GO:0071704	4.67e-14	organic substance metabolic process
HP:0000980	1.34e-13	Pallor
GO:0044464	2.68e-13	cell part
GO:0005623	2.68e-13	cell
HP:0002488	3.53e-12	Acute leukemia
HP:0000457	1.65e-11	Depressed nasal ridge
GO:0008152	2.25e-11	metabolic process
HP:0002076	9.4e-11	Migraine
HP:0000179	3.17e-10	Thick lower lip vermilion
GO:0019843	1.07e-09	rRNA binding
HP:0012471	1.09e-09	Thick vermilion border
HP:0002315	1.6e-09	Headache
HP:0001909	1.72e-09	Leukemia
HP:0004377	2.8e-09	Hematological neoplasm
HP:0005518	4.54e-09	Erythrocyte macrocytosis
GO:0005829	4.77e-09	cytosol
HP:0011119	6.4e-09	Abnormality of the nasal dorsum
GO:0042254	1.66e-08	ribosome biogenesis
HP:0000178	2.41e-08	Abnormality of lower lip
HP:0001903	2.8e-08	Anemia
HP:0003196	2.85e-08	Short nose
HP:0001877	6.95e-08	Abnormality of erythrocytes
HP:0012130	6.95e-08	Abnormality of cells of the erythroid lineage
GO:0042274	1.61e-07	ribosomal small subunit biogenesis
HP:0005561	1.66e-07	Abnormality of bone marrow cell morphology
GO:0009792	3.12e-07	embryo development ending in birth or egg hatching
GO:0043009	3.12e-07	chordate embryonic development
GO:0022613	3.94e-07	ribonucleoprotein complex biogenesis
GO:0009987	6.08e-07	cellular process
GO:0003723	2.64e-06	RNA binding
HP:0011675	4.72e-06	Arrhythmia
GO:0015934	7.06e-06	large ribosomal subunit
HP:0000175	3.24e-05	Cleft palate
HP:0100737	3.41e-05	Abnormality of the hard palate
GO:0009790	7.45e-05	embryo development
HP:0000202	9.63e-05	Oral cleft
HP:0000159	0.00017	Abnormality of the lip
HP:0010987	0.000189	Abnormality of cellular immune system
HP:0001881	0.000189	Abnormality of leukocytes
HP:0011793	0.000249	Neoplasm by anatomical site
HP:0002664	0.000573	Neoplasm
HP:0010938	0.000943	Abnormality of the external nose
HP:0001871	0.00157	Abnormality of blood and blood-forming tissues
GO:0000028	0.00197	ribosomal small subunit assembly
HP:0005105	0.00213	Abnormal nasal morphology
HP:0001896	0.00242	Reticulocytopenia
HP:0011121	0.00245	Abnormality of skin morphology
HP:0000174	0.00448	Abnormality of the palate
HP:0004322	0.00542	Short stature
HP:0011904	0.00629	Persistence of hemoglobin F
HP:0011025	0.00687	Abnormality of cardiovascular system physiology
HP:0001199	0.00949	Triphalangeal thumb
HP:0000002	0.0103	Abnormality of body height
GO:0042255	0.0122	ribosome assembly
GO:0044446	0.0123	intracellular organelle part
GO:0044422	0.0165	organelle part
GO:0022625	0.0166	cytosolic large ribosomal subunit
GO:0008097	0.0166	5S rRNA binding
HP:0011902	0.0192	Abnormal hemoglobin
HP:0011354	0.0207	Generalized abnormality of skin

## Sheet: Group III functional enrichment
term.id	p.value	term.name
KEGG:04512	0.000168	ECM-receptor interaction
REAC:6273229	0.000176	Platelet Aggregation (Plug Formation)
GO:0072359	0.000617	circulatory system development
GO:0072358	0.000617	cardiovascular system development
REAC:6272840	0.000639	Platelet activation, signaling and aggregation
REAC:6272843	0.000888	Integrin cell surface interactions
REAC:6273220	0.004	Platelet degranulation
REAC:6272842	0.0048	Response to elevated platelet cytosolic Ca2+
REAC:6273234	0.00683	p130Cas linkage to MAPK signaling for integrins
REAC:6273230	0.00764	GRB2:SOS provides linkage to MAPK signaling for Integrins
GO:0048731	0.0117	system development
REAC:6272841	0.0152	Hemostasis
REAC:6273228	0.0221	Integrin alphaIIb beta3 signaling
GO:0048646	0.0299	anatomical structure formation involved in morphogenesis
GO:0008201	0.0328	heparin binding
GO:0007275	0.0337	multicellular organismal development
GO:0048856	0.0452	anatomical structure development
GO:0009653	0.0458	anatomical structure morphogenesis
HP:0011877	0.0495	Increased mean platelet volume
