# Supplementary material for: Single-Cell RNA-Sequencing Reveals a Continuous Spectrum of Differentiation in Hematopoietic Cells
Source: Cell Rep. 2016 Jan 21;14(4):966–77. doi: 10.1016/j.celrep.2015.12.082 (PMC4742565; doi:10.1016/j.celrep.2015.12.082)
Supplement: Table S3. List of Expressed Ohnolog Gene Pairs Annotated by the Decision Tree Classification into Single, Mixed, and XOR -Ohnologs, Related to Figure 7 [file mmc4.xlsx]

## Sheet: table3-ohnolog-classes.csv
ohnolog_1	name_1	id_2	name_2	category	c00	c01	c10	c11	both_min_diff	exclusive
ENSDARG00000019596	NRD1 (1 of 2)	ENSDARG00000062372	nrd1	Mixed Ohnolog	288	8	67	6	2	59
ENSDARG00000030155	ssbp3b	ENSDARG00000058237	ssbp3a	Mixed Ohnolog	268	27	68	17	10	41
ENSDARG00000063182	RC3H1 (2 of 2)	ENSDARG00000062550	rc3h1	Mixed Ohnolog	275	32	56	24	8	24
ENSDARG00000011334	ncaldb	ENSDARG00000070688	ncalda	Mixed Ohnolog	281	55	27	16	11	28
ENSDARG00000017235	eif5a	ENSDARG00000056186	eif5a2	Mixed Ohnolog	273	25	65	211	-186	40
ENSDARG00000058696	tbl1xr1a	ENSDARG00000008966	tbl1xr1b	Mixed Ohnolog	233	92	38	30	8	54
ENSDARG00000022978	tmpob	ENSDARG00000007315	tmpoa	Mixed Ohnolog	290	41	32	30	2	9
ENSDARG00000041068	got2a	ENSDARG00000005840	got2b	Mixed Ohnolog	291	40	32	23	9	8
ENSDARG00000078109	usp12a	ENSDARG00000074367		Mixed Ohnolog	293	51	19	6	13	32
ENSDARG00000014059	cldn5b	ENSDARG00000043716	cldn5a	Mixed Ohnolog	279	13	71	7	6	58
ENSDARG00000019188	ube2l3a	ENSDARG00000027141	ube2l3b	Mixed Ohnolog	224	99	40	79	-39	59
ENSDARG00000033647	smarcb1a	ENSDARG00000011594	smarcb1b	Mixed Ohnolog	281	16	66	12	4	50
ENSDARG00000005254	kdelr2a	ENSDARG00000037361	kdelr2b	Mixed Ohnolog	243	42	78	64	-22	36
ENSDARG00000014794	uqcrc2a	ENSDARG00000071691	uqcrc2b	Mixed Ohnolog	243	76	44	34	10	32
ENSDARG00000030368	naa15b	ENSDARG00000003213	naa15a	Mixed Ohnolog	265	61	37	31	6	24
ENSDARG00000076529	mn1a	ENSDARG00000079248	mn1b	Mixed Ohnolog	297	8	58	2	6	50
ENSDARG00000058425	rab35b	ENSDARG00000063142	RAB35 (2 of 2)	Mixed Ohnolog	286	15	62	6	9	47
ENSDARG00000056090	capza1b	ENSDARG00000034240	capza1a	Mixed Ohnolog	244	51	68	218	-167	17
ENSDARG00000069878	nhp2l1a	ENSDARG00000023299	nhp2l1b	Mixed Ohnolog	293	53	17	40	-23	36
ENSDARG00000051798	brd1b	ENSDARG00000013596	brd1a	Mixed Ohnolog	265	22	76	11	11	54
ENSDARG00000045506	GRAMD4 (1 of 2)	ENSDARG00000069171	gramd4	Mixed Ohnolog	291	7	65	0	7	58
ENSDARG00000031427	calm3b	ENSDARG00000015050	calm3a	Mixed Ohnolog	208	86	69	108	-39	17
ENSDARG00000001888	ppm1ba	ENSDARG00000011496	ppm1bb	Mixed Ohnolog	254	78	31	17	14	47
ENSDARG00000009594	nr1d2b	ENSDARG00000003820	nr1d2a	Mixed Ohnolog	268	23	72	10	13	49
ENSDARG00000018602	rab5aa	ENSDARG00000007257	rab5ab	Mixed Ohnolog	198	71	94	72	-1	23
ENSDARG00000058463	ndufab1a	ENSDARG00000014915	ndufab1b	Mixed Ohnolog	244	84	35	62	-27	49
ENSDARG00000008723	prkcba	ENSDARG00000022254	prkcbb	Mixed Ohnolog	274	74	15	4	11	59
ENSDARG00000038429	csrnp1b	ENSDARG00000031426	csrnp1a	Mixed Ohnolog	264	20	79	10	10	59
ENSDARG00000042502	h2afvb	ENSDARG00000068820	h2afva	Mixed Ohnolog	245	40	78	128	-88	38
ENSDARG00000021996	PPP2R2A (2 of 2)	ENSDARG00000006624	ppp2r2ab	Mixed Ohnolog	285	65	13	7	6	52
ENSDARG00000028067	bnip3lb	ENSDARG00000025468	bnip3la	Mixed Ohnolog	294	12	57	5	7	45
ENSDARG00000056653	fhl1b	ENSDARG00000071498	fhl1a	Mixed Ohnolog	203	79	81	86	-7	2
ENSDARG00000062268	jarid2b	ENSDARG00000060925	jarid2a	Mixed Ohnolog	288	9	66	1	8	57
ENSDARG00000020573	ddx3	ENSDARG00000005774	pl10	Mixed Ohnolog	192	92	79	81	-2	13
ENSDARG00000016783	srsf6b	ENSDARG00000013729	srsf6a	Mixed Ohnolog	244	31	88	57	-26	57
ENSDARG00000055307	sypl2a	ENSDARG00000000690	sypl2b	Mixed Ohnolog	281	66	16	5	11	50
ENSDARG00000037100	ankrd10a	ENSDARG00000004771	ankrd10b	Mixed Ohnolog	285	54	24	10	14	30
ENSDARG00000011506	lpcat1	ENSDARG00000077671	CABZ01078889.1	Mixed Ohnolog	243	89	31	16	15	58
ENSDARG00000043553	ches1	ENSDARG00000012833	foxn3	Mixed Ohnolog	291	60	12	4	8	48
ENSDARG00000043561	psmc1b	ENSDARG00000030537	psmc1a	Mixed Ohnolog	259	76	28	36	-8	48
ENSDARG00000020834	CEP250	ENSDARG00000078381	trip11	Mixed Ohnolog	284	59	20	16	4	39
ENSDARG00000039203		ENSDARG00000053753	mff	Mixed Ohnolog	298	55	10	2	8	45
ENSDARG00000033251	osbpl3a	ENSDARG00000040482	OSBPL3 (2 of 2)	Mixed Ohnolog	292	65	6	4	2	59
ENSDARG00000013505	ube2kb	ENSDARG00000089055	ube2ka	Mixed Ohnolog	276	32	55	31	1	23
ENSDARG00000007960	hnrnpaba	ENSDARG00000017568	hnrnpabb	Mixed Ohnolog	231	39	93	174	-135	54
ENSDARG00000024890		ENSDARG00000067591	pura	Mixed Ohnolog	299	49	15	4	11	34
ENSDARG00000074979	larp4ab	ENSDARG00000078401	larp4aa	Mixed Ohnolog	256	58	49	58	-9	9
ENSDARG00000006468	grap2a	ENSDARG00000074837	grap2b	Mixed Ohnolog	291	60	12	18	-6	48
ENSDARG00000038141	atf4b2	ENSDARG00000039515	atf4b1	Mixed Ohnolog	252	66	45	233	-188	21
ENSDARG00000052914	tpra	ENSDARG00000016630	tprb	Mixed Ohnolog	254	51	58	37	14	7
ENSDARG00000006074	uck2a	ENSDARG00000022213	uck2b	Mixed Ohnolog	279	29	55	29	0	26
ENSDARG00000015230	ptbp2a	ENSDARG00000015901	ptbp2b	Mixed Ohnolog	293	49	21	11	10	28
ENSDARG00000015167	abcd3a	ENSDARG00000002947	abcd3b	Mixed Ohnolog	294	21	48	6	15	27
ENSDARG00000020197	rpl5a	ENSDARG00000015862	rpl5b	Mixed Ohnolog	263	68	32	188	-156	36
ENSDARG00000018399	rps6kb1a	ENSDARG00000058230	rps6kb1b	Mixed Ohnolog	291	60	12	9	3	48
ENSDARG00000040184	syncrip	ENSDARG00000026723	syncripl	Mixed Ohnolog	231	38	94	117	-79	56
ENSDARG00000073665	rasa1b	ENSDARG00000035535	rasa1a	Mixed Ohnolog	296	61	6	5	1	55
ENSDARG00000044253	paqr3b	ENSDARG00000017703	paqr3a	Mixed Ohnolog	268	74	21	8	13	53
ENSDARG00000054272	caprin1b	ENSDARG00000009346	caprin1a	Mixed Ohnolog	253	43	67	62	-19	24
ENSDARG00000041317	rangap1a	ENSDARG00000056059	rangap1b	Mixed Ohnolog	297	39	27	27	0	12
ENSDARG00000070651	prkcdb	ENSDARG00000009208	prkcda	Mixed Ohnolog	280	13	70	4	9	57
ENSDARG00000007387	irf2a	ENSDARG00000040465	IRF2 (2 of 2)	Mixed Ohnolog	288	56	19	5	14	37
ENSDARG00000053810	hnrnpc	ENSDARG00000022579	zgc:55733	Mixed Ohnolog	249	32	82	40	-8	50
ENSDARG00000003165	nr2f6b	ENSDARG00000003607	nr2f6a	Mixed Ohnolog	298	58	7	1	6	51
ENSDARG00000030408	rps26l	ENSDARG00000037071	rps26	Mixed Ohnolog	261	26	76	220	-194	50
ENSDARG00000039578	pa2g4a	ENSDARG00000070657	pa2g4b	Mixed Ohnolog	277	46	40	84	-44	6
ENSDARG00000034714	esyt1a	ENSDARG00000014239	esyt1b	Mixed Ohnolog	297	47	19	4	15	28
ENSDARG00000013990	ube2q2	ENSDARG00000007714	ube2q1	Mixed Ohnolog	282	20	61	7	13	41
ENSDARG00000001549	sp3a	ENSDARG00000007812	sp3b	Mixed Ohnolog	256	33	74	21	12	41
ENSDARG00000063580	si:ch1073-219n12.1	ENSDARG00000074575	si:ch211-269i23.2	Mixed Ohnolog	299	51	13	0	13	38
ENSDARG00000016405	hug	ENSDARG00000038695	elavl1	Mixed Ohnolog	242	73	48	55	-7	25
ENSDARG00000061566	SLC7A3 (2 of 2)	ENSDARG00000020645	slc7a3a	Mixed Ohnolog	298	47	18	11	7	29
ENSDARG00000018914	hnrnpk	ENSDARG00000007034	hnrpkl	Mixed Ohnolog	226	84	53	131	-78	31
ENSDARG00000031214	arcn1b	ENSDARG00000002792	arcn1a	Mixed Ohnolog	264	38	61	30	8	23
ENSDARG00000068177	pak2a	ENSDARG00000018476	pak2b	Mixed Ohnolog	232	42	89	43	-1	47
ENSDARG00000026444	apoob	ENSDARG00000046154	apooa	Mixed Ohnolog	290	52	21	8	13	31
ENSDARG00000032013	pafah1b1a	ENSDARG00000026595	pafah1b1b	Mixed Ohnolog	244	64	55	52	3	9
ENSDARG00000005481	nfkbiaa	ENSDARG00000007693	nfkbiab	Mixed Ohnolog	281	63	19	9	10	44
ENSDARG00000013966	psma6b	ENSDARG00000019398	psma6a	Mixed Ohnolog	242	77	44	40	4	33
ENSDARG00000000972	pcxa	ENSDARG00000051939	pcxb	Mixed Ohnolog	296	11	56	5	6	45
ENSDARG00000079895	ehbp1l1b	ENSDARG00000057353	EHBP1L1 (1 of 2)	Mixed Ohnolog	208	89	66	66	0	23
ENSDARG00000006225	ddx39aa	ENSDARG00000015111	ddx39ab	Mixed Ohnolog	258	39	66	86	-47	27
ENSDARG00000052232	pcdh15a	ENSDARG00000008127	pcdh15b	Mixed Ohnolog	297	11	55	3	8	44
ENSDARG00000056623	ptenb	ENSDARG00000071018	ptena	Mixed Ohnolog	232	87	44	41	3	43
ENSDARG00000041243	setdb1a	ENSDARG00000061724	setdb1b	Mixed Ohnolog	287	41	35	25	10	6
ENSDARG00000031495	seta	ENSDARG00000003920	setb	Mixed Ohnolog	243	54	66	150	-96	12
ENSDARG00000010572	slc25a25a	ENSDARG00000035468	slc25a25b	Mixed Ohnolog	296	12	55	5	7	43
ENSDARG00000028848	lsm12a	ENSDARG00000045940	lsm12b	Mixed Ohnolog	242	88	33	41	-8	55
ENSDARG00000060150	psmd11a	ENSDARG00000005134	psmd11b	Mixed Ohnolog	254	38	71	38	0	33
ENSDARG00000027065	slc38a3a	ENSDARG00000091061	slc38a3b	Mixed Ohnolog	295	13	55	3	10	42
ENSDARG00000056206	CAMK2G (1 of 2)	ENSDARG00000071395	camk2g1	Mixed Ohnolog	249	82	32	21	11	50
ENSDARG00000059360	srsf3b	ENSDARG00000025397	srsf3a	Mixed Ohnolog	216	44	103	116	-72	59
ENSDARG00000006600	lsm14aa	ENSDARG00000011408	lsm14ab	Mixed Ohnolog	257	74	32	30	2	42
ENSDARG00000062199	si:dkey-217l24.1	ENSDARG00000062020	gse1	Mixed Ohnolog	195	54	114	112	-58	60
ENSDARG00000032532	arpp19a	ENSDARG00000039880	arpp19b	Mixed Ohnolog	268	75	20	28	-8	55
ENSDARG00000029501	gsk3aa	ENSDARG00000015681	gsk3ab	Mixed Ohnolog	267	77	19	9	10	58
ENSDARG00000040310	prpf4bb	ENSDARG00000008784	prpf4ba	Mixed Ohnolog	253	26	84	18	8	58
ENSDARG00000061732	RAPH1 (2 of 2)	ENSDARG00000006301	raph1	Mixed Ohnolog	296	14	53	0	14	39
ENSDARG00000031200	ppp2r5cb	ENSDARG00000059083	PPP2R5C (2 of 2)	Mixed Ohnolog	296	17	50	3	14	33
ENSDARG00000033364	zgc:158387	ENSDARG00000024143	mgst3	Mixed Ohnolog	281	17	65	17	0	48
ENSDARG00000039022	stk25b	ENSDARG00000002210	stk25a	Mixed Ohnolog	290	9	64	4	5	55
ENSDARG00000012574	slkb	ENSDARG00000061525	slka	Mixed Ohnolog	277	70	16	8	8	54
ENSDARG00000039266	RBM25 (2 of 2)	ENSDARG00000006395	rbm25	Mixed Ohnolog	270	76	17	19	-2	59
ENSDARG00000029818	srsf5a	ENSDARG00000027734	srsf5b	Mixed Ohnolog	200	52	111	120	-68	59
ENSDARG00000073734	arf6a	ENSDARG00000052928	arf6b	Mixed Ohnolog	226	77	60	90	-30	17
ENSDARG00000036573	CU914629.1	ENSDARG00000060695	znf346	Mixed Ohnolog	242	38	83	80	-42	45
ENSDARG00000044573	cdc42	ENSDARG00000040158	cdc42l	Mixed Ohnolog	214	60	89	160	-100	29
ENSDARG00000025493	serp1	ENSDARG00000076223	SERP1 (2 of 2)	Mixed Ohnolog	288	43	32	32	0	11
ENSDARG00000053586	creb1a	ENSDARG00000093420	creb1b	Mixed Ohnolog	273	28	62	26	2	34
ENSDARG00000015990	hcfc1a	ENSDARG00000012519	hcfc1b	Mixed Ohnolog	224	46	93	110	-64	47
ENSDARG00000025074	CABZ01059390.1	ENSDARG00000038768	mrpl12	Mixed Ohnolog	288	53	22	16	6	31
ENSDARG00000076836	gpx4b	ENSDARG00000068478	gpx4a	Mixed Ohnolog	274	20	69	13	7	49
ENSDARG00000079716	sin3aa	ENSDARG00000059812	sin3ab	Mixed Ohnolog	267	34	62	20	14	28
ENSDARG00000046010	kdm2bb	ENSDARG00000036593	kdm2ba	Mixed Ohnolog	265	79	19	7	12	60
ENSDARG00000060847	setd1ba	ENSDARG00000077244	setd1bb	Mixed Ohnolog	295	6	62	2	4	56
ENSDARG00000045611	nfybb	ENSDARG00000039185	nfyba	Mixed Ohnolog	247	85	31	25	6	54
ENSDARG00000011740	u2af2b	ENSDARG00000012505	u2af2a	Mixed Ohnolog	229	38	96	81	-43	58
ENSDARG00000087206	CABZ01073085.1	ENSDARG00000041754	cct2	Mixed Ohnolog	299	60	4	108	-104	56
ENSDARG00000008727	ranbp3a	ENSDARG00000069056	ranbp3b	Mixed Ohnolog	299	59	5	5	0	54
ENSDARG00000086411	SRSF10 (2 of 2)	ENSDARG00000022415	SRSF10 (1 of 2)	Mixed Ohnolog	260	55	48	35	13	7
ENSDARG00000046157	RPS17 (2 of 2)	ENSDARG00000035756	rps17	Mixed Ohnolog	270	24	69	219	-195	45
ENSDARG00000011422	ryr1a	ENSDARG00000023797	ryr1b	Mixed Ohnolog	275	16	72	10	6	56
ENSDARG00000035324	hnrpl	ENSDARG00000059303	hnrnpl2	Mixed Ohnolog	254	45	64	101	-56	19
ENSDARG00000057093	kdm5ba	ENSDARG00000003098	kdm5bb	Mixed Ohnolog	228	45	90	35	10	45
ENSDARG00000027744	gadd45ba	ENSDARG00000013576	gadd45bb	Mixed Ohnolog	287	8	68	2	6	60
ENSDARG00000076995	sharpin	ENSDARG00000059871	shrprbck1r	Mixed Ohnolog	290	62	11	7	4	51
ENSDARG00000008109	eef1da	ENSDARG00000030053	eef1db	Mixed Ohnolog	255	33	75	67	-34	42
ENSDARG00000058949	SPIN1	ENSDARG00000035697		Mixed Ohnolog	300	5	58	2	3	53
ENSDARG00000036721	tomm40l	ENSDARG00000092112	tomm40	Mixed Ohnolog	297	59	7	34	-27	52
ENSDARG00000010745	dnaja2l	ENSDARG00000023921	dnaja2	Mixed Ohnolog	248	86	29	29	0	57
ENSDARG00000040031	tardbp	ENSDARG00000004452	tardbpl	Mixed Ohnolog	229	87	47	76	-29	40
ENSDARG00000070498	phyhiplb	ENSDARG00000003998	phyhipla	Mixed Ohnolog	300	6	57	2	4	51
ENSDARG00000017595	ccdc6b	ENSDARG00000043334	ccdc6a	Mixed Ohnolog	296	50	17	5	12	33
ENSDARG00000042827	adoa	ENSDARG00000053571	adob	Mixed Ohnolog	294	62	7	2	5	55
ENSDARG00000077383	anxa11a	ENSDARG00000002632	anxa11b	Mixed Ohnolog	193	55	115	63	-8	60
ENSDARG00000029768	wapalb	ENSDARG00000044144	wapala	Mixed Ohnolog	286	34	43	19	15	9
ENSDARG00000008816	glud1a	ENSDARG00000002414	glud1b	Mixed Ohnolog	226	98	39	38	1	59
ENSDARG00000060200	RGS14 (2 of 2)	ENSDARG00000021521	rgs14a	Mixed Ohnolog	291	21	51	6	15	30
ENSDARG00000055433	vps26bl	ENSDARG00000015823	vps26b	Mixed Ohnolog	274	63	26	17	9	37
ENSDARG00000035557	gabarapa	ENSDARG00000052082	GABARAP (2 of 2)	Mixed Ohnolog	208	60	95	70	-10	35
ENSDARG00000027986	slc35d1b	ENSDARG00000011973	slc35d1a	Mixed Ohnolog	289	14	60	9	5	46
ENSDARG00000026709	bcl7ba	ENSDARG00000040396	bcl7bb	Mixed Ohnolog	271	64	28	14	14	36
ENSDARG00000074899	taok2a	ENSDARG00000079261	taok2b	Mixed Ohnolog	255	25	83	12	13	58
ENSDARG00000018285	pdpk1b	ENSDARG00000062304	pdpk1a	Mixed Ohnolog	300	8	55	6	2	47
ENSDARG00000006812	wdr26b	ENSDARG00000062310	CABZ01044136.1	Mixed Ohnolog	299	13	51	1	12	38
ENSDARG00000040380	arhgef1a	ENSDARG00000075819	arhgef2	Mixed Ohnolog	206	96	61	55	6	35
ENSDARG00000056847	si:dkey-27c15.3	ENSDARG00000005867	gon4l	Mixed Ohnolog	296	52	15	3	12	37
ENSDARG00000062954	clk2a	ENSDARG00000059870	clk2b	Mixed Ohnolog	276	15	72	8	7	57
ENSDARG00000063682	FHOD3 (2 of 2)	ENSDARG00000061904	FHOD3 (1 of 2)	Mixed Ohnolog	285	66	12	5	7	54
ENSDARG00000025699	mbd1	ENSDARG00000088407	MBD1 (2 of 2)	Mixed Ohnolog	289	14	60	8	6	46
ENSDARG00000054290	acin1a	ENSDARG00000026842	acin1b	Mixed Ohnolog	208	77	78	116	-39	1
ENSDARG00000069118	ppp2r5eb	ENSDARG00000015474	ppp2r5ea	Mixed Ohnolog	250	52	61	53	-1	9
ENSDARG00000052178	eif2s1b	ENSDARG00000005827	eif2s1a	Mixed Ohnolog	263	32	68	62	-30	36
ENSDARG00000033901	msi2a	ENSDARG00000032614	msi2b	Mixed Ohnolog	275	72	16	18	-2	56
ENSDARG00000015538	znf207a	ENSDARG00000015572	znf207b	Mixed Ohnolog	243	53	67	51	2	14
ENSDARG00000018130	rhot1a	ENSDARG00000070316	rhot1b	Mixed Ohnolog	300	5	58	8	-3	53
ENSDARG00000004184	nf1b	ENSDARG00000012982	nf1a	Mixed Ohnolog	288	62	13	1	12	49
ENSDARG00000089925	CU929119.2	ENSDARG00000069603	taok1	Mixed Ohnolog	296	51	16	2	14	35
ENSDARG00000055648	cpda	ENSDARG00000053877	cpdb	Mixed Ohnolog	300	6	57	0	6	51
ENSDARG00000078041	xpo1a	ENSDARG00000063229	xpo1b	Mixed Ohnolog	284	34	45	28	6	11
ENSDARG00000091592	peli1a	ENSDARG00000044083	peli1b	Mixed Ohnolog	294	56	13	3	10	43
ENSDARG00000012390	kcnk5b	ENSDARG00000023587	kcnk5a	Mixed Ohnolog	291	19	53	5	14	34
ENSDARG00000032175	puf60a	ENSDARG00000001241	puf60b	Mixed Ohnolog	232	73	58	66	-8	15
ENSDARG00000007691	cul1b	ENSDARG00000019239	cul1a	Mixed Ohnolog	279	64	20	17	3	44
ENSDARG00000018559	kdm7ab	ENSDARG00000018111	kdm7aa	Mixed Ohnolog	279	15	69	3	12	54
ENSDARG00000042539	ywhaqa	ENSDARG00000023323	ywhaqb	Mixed Ohnolog	234	77	52	127	-75	25
ENSDARG00000045463	ralaa	ENSDARG00000016253	ralab	Mixed Ohnolog	286	63	14	5	9	49
ENSDARG00000059653	kdm2aa	ENSDARG00000078133	CT955967.1	Mixed Ohnolog	280	28	55	13	15	27
ENSDARG00000070922	cnbpb	ENSDARG00000045776	cnbpa	Mixed Ohnolog	213	63	87	116	-53	24
ENSDARG00000040114	vgll4b	ENSDARG00000094332	vgll4a	Mixed Ohnolog	264	78	21	10	11	57
ENSDARG00000029479	zgc:86609	ENSDARG00000020607	emc3	Mixed Ohnolog	277	65	21	12	9	44
ENSDARG00000058225	arpc4l	ENSDARG00000054063	arpc4	Mixed Ohnolog	212	84	67	140	-73	17
ENSDARG00000029474	BX571768.1	ENSDARG00000060116	CAMK1 (2 of 2)	Mixed Ohnolog	298	6	59	1	5	53
ENSDARG00000015254	fzr1	ENSDARG00000022810	si:ch73-182a11.1	Mixed Ohnolog	299	14	50	1	13	36
ENSDARG00000043084	abhd17ab	ENSDARG00000091433	abhd17aa	Mixed Ohnolog	292	22	49	8	14	27
ENSDARG00000005397	trim3b	ENSDARG00000063711	trim3a	Mixed Ohnolog	281	12	70	4	8	58
ENSDARG00000062674	btbd10a	ENSDARG00000020252	btbd10b	Mixed Ohnolog	276	66	21	11	10	45
ENSDARG00000071673	ctdspla	ENSDARG00000062116	ctdsplb	Mixed Ohnolog	300	44	19	5	14	25
ENSDARG00000042927	mapre1a	ENSDARG00000002659	mapre1b	Mixed Ohnolog	226	98	39	63	-24	59
ENSDARG00000022768	gid8a	ENSDARG00000037589	gid8b	Mixed Ohnolog	282	58	23	12	11	35
ENSDARG00000027154	tpd52l2a	ENSDARG00000013655	tpd52l2b	Mixed Ohnolog	260	73	30	18	12	43
ENSDARG00000029621	sgms1	ENSDARG00000057053	SGMS1 (2 of 2)	Mixed Ohnolog	277	16	70	11	5	54
ENSDARG00000063535	chd4a	ENSDARG00000025789	chd4b	Mixed Ohnolog	204	70	89	115	-45	19
ENSDARG00000052388	pcgf5b	ENSDARG00000071007	pcgf5a	Mixed Ohnolog	299	4	60	2	2	56
ENSDARG00000014068	pgam1b	ENSDARG00000005423	pgam1a	Mixed Ohnolog	261	58	44	30	14	14
ENSDARG00000090955	CU929356.2	ENSDARG00000074686	mgea5	Mixed Ohnolog	299	62	2	2	0	60
ENSDARG00000036114	ptdss1b	ENSDARG00000012588	ptdss1a	Mixed Ohnolog	294	57	12	1	11	45
ENSDARG00000002196	bach1	ENSDARG00000062553	BACH1 (2 of 2)	Mixed Ohnolog	284	62	17	3	14	45
ENSDARG00000036587	cbr1	ENSDARG00000021149	cbr1l	Mixed Ohnolog	275	56	32	25	7	24
ENSDARG00000076318	atp6v1ab	ENSDARG00000034534	atp6v1aa	Mixed Ohnolog	260	78	25	20	5	53
ENSDARG00000078199	ino80da	ENSDARG00000062226	ino80db	Mixed Ohnolog	298	16	49	8	8	33
ENSDARG00000089610	pbx1a	ENSDARG00000089550	pbx1b	Mixed Ohnolog	186	76	101	85	-9	25
ENSDARG00000074453	zfx	ENSDARG00000077693	CABZ01079241.1	Mixed Ohnolog	300	10	53	2	8	43
ENSDARG00000022438	cox6a1	ENSDARG00000054588	cox6a2	Mixed Ohnolog	217	95	51	112	-61	44
ENSDARG00000019457	tfe3b	ENSDARG00000004729	tfe3a	Mixed Ohnolog	276	70	17	3	14	53
ENSDARG00000014592	dennd1a	ENSDARG00000090356	DENND1B (2 of 2)	Mixed Ohnolog	281	20	62	6	14	42
ENSDARG00000045695	myca	ENSDARG00000007241	mycb	Mixed Ohnolog	299	11	53	16	-5	42
ENSDARG00000035066	ubtf	ENSDARG00000038780	ubtfl	Mixed Ohnolog	198	67	98	62	5	31
ENSDARG00000060202	si:dkey-266h18.3	ENSDARG00000077901	HERC1	Mixed Ohnolog	289	65	9	4	5	56
ENSDARG00000007438	ube2i2	ENSDARG00000052649	ube2i2	Mixed Ohnolog	232	90	41	82	-41	49
ENSDARG00000011609	FOXK2	ENSDARG00000030583	foxk2	Mixed Ohnolog	277	30	56	34	-4	26
ENSDARG00000067755	ubc	ENSDARG00000002369	UBC	Mixed Ohnolog	257	35	71	232	-197	36
ENSDARG00000042623	acbd3	ENSDARG00000024602		Mixed Ohnolog	290	7	66	1	6	59
ENSDARG00000015524	prps1a	ENSDARG00000037506	prps1b	Mixed Ohnolog	255	49	59	46	3	10
ENSDARG00000014222	zgc:86598	ENSDARG00000002082	ck2a1	Mixed Ohnolog	247	70	46	75	-29	24
ENSDARG00000020497	rab7	ENSDARG00000087243	RAB7A (3 of 3)	Mixed Ohnolog	237	70	56	50	6	14
ENSDARG00000087895	mib	ENSDARG00000055581	MIB1 (1 of 2)	Mixed Ohnolog	286	53	24	12	12	29
ENSDARG00000007630	mkrn2	ENSDARG00000028295	mkrn4	Mixed Ohnolog	276	71	16	12	4	55
ENSDARG00000076171	znf827	ENSDARG00000094430	si:dkey-238o14.5	Mixed Ohnolog	297	6	60	6	0	54
ENSDARG00000038585	eif4e2	ENSDARG00000015835	eif4e2rs1	Mixed Ohnolog	279	57	27	12	15	30
ENSDARG00000067975	atpif1a	ENSDARG00000044092	atpif1b	Mixed Ohnolog	238	64	61	89	-28	3
ENSDARG00000090037	BX927317.1	ENSDARG00000079313	PELP1	Mixed Ohnolog	298	59	6	0	6	53
ENSDARG00000053257	zgc:153733	ENSDARG00000067546	FAM109B	Mixed Ohnolog	300	5	58	2	3	53
ENSDARG00000060065	UBAP2 (1 of 2)	ENSDARG00000088318	ubap2	Mixed Ohnolog	252	56	55	50	5	1
ENSDARG00000062511	golga3	ENSDARG00000090150	CABZ01072698.1	Mixed Ohnolog	294	16	53	2	14	37
ENSDARG00000035679	si:rp71-45k5.4	ENSDARG00000040121	psma2	Mixed Ohnolog	256	54	53	69	-16	1
ENSDARG00000013340	gch2	ENSDARG00000070453	gch1	Mixed Ohnolog	288	67	8	2	6	59
ENSDARG00000013800	snrpd3	ENSDARG00000076283	snrpd3l	Mixed Ohnolog	241	49	73	79	-30	24
ENSDARG00000041896	dnajc5ga	ENSDARG00000017687	dnajc5gb	Mixed Ohnolog	275	58	30	19	11	28
ENSDARG00000015006	dnm1l	ENSDARG00000063159	si:dkey-32e23.4	Mixed Ohnolog	284	12	67	3	9	55
ENSDARG00000037747	si:ch211-160d14.1	ENSDARG00000059680	fscn1a	Single Ohnolog	220	142	1	1	0	141
ENSDARG00000043587	srd5a2a	ENSDARG00000039067	srd5a2b	Single Ohnolog	291	1	71	0	1	70
ENSDARG00000021140	pabpc1b	ENSDARG00000017219	pabpc1a	Single Ohnolog	143	216	4	92	-88	212
ENSDARG00000022904	skilb	ENSDARG00000023933	skila	Single Ohnolog	275	85	3	1	2	82
ENSDARG00000009031	tnikb	ENSDARG00000056218	tnika	Single Ohnolog	103	5	255	9	-4	250
ENSDARG00000062023	fndc3bb	ENSDARG00000078179	fndc3ba	Single Ohnolog	223	22	118	17	5	96
ENSDARG00000034480	gnb4b	ENSDARG00000019278	CABZ01087197.1	Single Ohnolog	259	20	84	21	-1	64
ENSDARG00000015252	st3gal3b	ENSDARG00000015374	st3gal3a	Single Ohnolog	174	174	15	11	4	159
ENSDARG00000075980	tmem125b	ENSDARG00000073768	CABZ01069519.1	Single Ohnolog	282	4	77	1	3	73
ENSDARG00000025566	slc25a3b	ENSDARG00000027424	slc25a3a	Single Ohnolog	126	2	235	2	0	233
ENSDARG00000013780	glg1b	ENSDARG00000061282	glg1a	Single Ohnolog	259	96	8	2	6	88
ENSDARG00000052435	spred2a	ENSDARG00000008372	spred2b	Single Ohnolog	175	174	14	26	-12	160
ENSDARG00000052438	actr2a	ENSDARG00000070076	actr2b	Single Ohnolog	165	19	179	53	-34	160
ENSDARG00000052263		ENSDARG00000029663	rab1a	Single Ohnolog	169	187	7	5	2	180
ENSDARG00000002190	chmp2bb	ENSDARG00000068683	chmp2ba	Single Ohnolog	300	1	62	0	1	61
ENSDARG00000011783	stag2a	ENSDARG00000053668	stag2b	Single Ohnolog	162	177	24	32	-8	153
ENSDARG00000017086	asb12a	ENSDARG00000037558	asb12b	Single Ohnolog	296	2	65	0	2	63
ENSDARG00000036031	sept5b	ENSDARG00000013843	sept5a	Single Ohnolog	274	84	5	0	5	79
ENSDARG00000033706	adora2aa	ENSDARG00000058488	adora2ab	Single Ohnolog	280	7	76	2	5	69
ENSDARG00000006526	fn1b	ENSDARG00000019815	fn1a	Single Ohnolog	44	0	319	12	-12	319
ENSDARG00000030012	lrrfip1a	ENSDARG00000095170	lrrfip1b	Single Ohnolog	116	1	246	2	-1	245
ENSDARG00000075349	si:ch73-138n13.1	ENSDARG00000068760	tnks1bp1	Single Ohnolog	287	2	74	0	2	72
ENSDARG00000079745		ENSDARG00000030913	cluha	Single Ohnolog	209	38	116	27	11	78
ENSDARG00000076916	magi3	ENSDARG00000025974	MAGI3 (1 of 2)	Single Ohnolog	263	11	89	3	8	78
ENSDARG00000006603	csrp1a	ENSDARG00000030980	csrp1b	Single Ohnolog	88	0	275	2	-2	275
ENSDARG00000006281	myh11b	ENSDARG00000009782	myh11a	Single Ohnolog	44	319	0	17	-17	319
ENSDARG00000007678	ttyh3b	ENSDARG00000034473	ttyh3a	Single Ohnolog	128	232	3	7	-4	229
ENSDARG00000074213	eif3bb	ENSDARG00000059654	eif3ba	Single Ohnolog	192	170	1	0	1	169
ENSDARG00000045804	abhd2b	ENSDARG00000025797	abhd2a	Single Ohnolog	235	125	3	0	3	122
ENSDARG00000075881	si:ch211-39k3.2	ENSDARG00000074340	serf2	Single Ohnolog	112	251	0	11	-11	251
ENSDARG00000073777	CABZ01117977.1	ENSDARG00000089685		Single Ohnolog	239	124	0	1	-1	124
ENSDARG00000036577	atp6v0cb	ENSDARG00000057853	atp6v0ca	Single Ohnolog	127	230	6	9	-3	224
ENSDARG00000069804	RBBP6 (6 of 71)	ENSDARG00000037919	rbbp6	Single Ohnolog	170	56	137	48	8	81
ENSDARG00000076742	cyth1a	ENSDARG00000021488	cyth1b	Single Ohnolog	133	207	23	34	-11	184
ENSDARG00000011208	COX5B (1 of 3)	ENSDARG00000015978	COX5B (2 of 3)	Single Ohnolog	161	202	0	2	-2	202
ENSDARG00000040334	mat2aa	ENSDARG00000037121	mat2ab	Single Ohnolog	243	2	118	14	-12	116
ENSDARG00000020114	slc20a1a	ENSDARG00000010641	slc20a1b	Single Ohnolog	260	102	1	8	-7	101
ENSDARG00000073805	ogdhb	ENSDARG00000034270	ogdha	Single Ohnolog	228	117	18	22	-4	99
ENSDARG00000016016	dbnlb	ENSDARG00000008170	dbnla	Single Ohnolog	271	5	87	1	4	82
ENSDARG00000038159	tcf7l1a	ENSDARG00000007369	tcf7l1b	Single Ohnolog	252	92	19	7	12	73
ENSDARG00000076858	C10H8orf4 (1 of 2)	ENSDARG00000079497	C5H8orf4 (2 of 2)	Single Ohnolog	235	6	122	1	5	116
ENSDARG00000055206	dtnbp1b	ENSDARG00000055115	dtnbp1a	Single Ohnolog	290	67	6	6	0	61
ENSDARG00000052919	adrb3b	ENSDARG00000053646	adrb3a	Single Ohnolog	275	86	2	1	1	84
ENSDARG00000075818	dok2	ENSDARG00000087271	DOK2 (2 of 2)	Single Ohnolog	276	2	85	1	1	83
ENSDARG00000070831	rftn1a	ENSDARG00000086499	RFTN1 (2 of 2)	Single Ohnolog	263	97	3	2	1	94
ENSDARG00000061759	kdm6a	ENSDARG00000059794	kdm6al	Single Ohnolog	182	43	138	33	10	95
ENSDARG00000023712	mao	ENSDARG00000092976	si:ch211-127i16.2	Single Ohnolog	277	2	84	1	1	82
ENSDARG00000015759	tspan7	ENSDARG00000008407	tspan7b	Single Ohnolog	124	1	238	1	0	237
ENSDARG00000076371	SHROOM2 (1 of 2)	ENSDARG00000076416	SHROOM2 (2 of 2)	Single Ohnolog	144	4	215	2	2	211
ENSDARG00000008030	myl9b	ENSDARG00000038123	myl9a	Single Ohnolog	112	1	250	17	-16	249
ENSDARG00000044874	ARHGAP39 (1 of 3)	ENSDARG00000078145	ARHGAP39 (3 of 3)	Single Ohnolog	172	163	28	19	9	135
ENSDARG00000002750	phf20a	ENSDARG00000038737	phf20b	Single Ohnolog	264	94	5	4	1	89
ENSDARG00000061338	ddx6	ENSDARG00000018425	si:ch211-175g6.7	Single Ohnolog	201	149	13	17	-4	136
ENSDARG00000045408	tagln	ENSDARG00000033466	tagln2	Single Ohnolog	47	316	0	3	-3	316
ENSDARG00000007791	ppp2r1a	ENSDARG00000032430	ppp2r1b	Single Ohnolog	219	23	121	51	-28	98
ENSDARG00000012603	eif3ja	ENSDARG00000053370	eif3jb	Single Ohnolog	242	24	97	63	-39	73
ENSDARG00000046124	rab11fip1a	ENSDARG00000036462	rab11fip1b	Single Ohnolog	243	117	3	4	-1	114
ENSDARG00000044895	fmoda	ENSDARG00000010294	fmodb	Single Ohnolog	275	88	0	1	-1	88
ENSDARG00000078473	nucks1a	ENSDARG00000012777	nucks1b	Single Ohnolog	237	25	101	90	-65	76
ENSDARG00000019223	arglu1a	ENSDARG00000018319	arglu1b	Single Ohnolog	208	37	118	32	5	81
ENSDARG00000054771	ghra	ENSDARG00000007671	ghrb	Single Ohnolog	261	91	11	3	8	80
ENSDARG00000033184	prkar2aa	ENSDARG00000009477	prkar2ab	Single Ohnolog	110	2	251	4	-2	249
ENSDARG00000019686		ENSDARG00000019861	fgl2	Single Ohnolog	60	303	0	13	-13	303
ENSDARG00000077878	FBXL7 (2 of 2)	ENSDARG00000062251	FBXL7 (1 of 2)	Single Ohnolog	288	71	4	0	4	67
ENSDARG00000003776	pip4k2aa	ENSDARG00000063544	pip4k2ab	Single Ohnolog	167	4	192	4	0	188
ENSDARG00000007601	zmynd8	ENSDARG00000011932	prkcbp1l	Single Ohnolog	238	102	23	31	-8	79
ENSDARG00000074023	rbms1a	ENSDARG00000057768	RBMS1	Single Ohnolog	164	178	21	28	-7	157
ENSDARG00000089190	TANC1 (2 of 2)	ENSDARG00000077073	tanc1a	Single Ohnolog	101	3	259	6	-3	256
ENSDARG00000053222	asb5b	ENSDARG00000036189	spata4	Single Ohnolog	221	141	1	3	-2	140
ENSDARG00000034062	tax1bp1a	ENSDARG00000056856	tax1bp1b	Single Ohnolog	259	96	8	4	4	88
ENSDARG00000036236	hibadha	ENSDARG00000007959	hibadhb	Single Ohnolog	291	72	0	4	-4	72
ENSDARG00000067570	ctsbb	ENSDARG00000055120	ctsba	Single Ohnolog	278	84	1	0	1	83
ENSDARG00000002745	tdh	ENSDARG00000001463	zgc:165525	Single Ohnolog	288	6	69	0	6	63
ENSDARG00000089372	clk4a	ENSDARG00000005908	clk4b	Single Ohnolog	196	41	126	47	-6	85
ENSDARG00000005350	dip2ba	ENSDARG00000016348	DIP2B (2 of 2)	Single Ohnolog	275	2	86	6	-4	84
ENSDARG00000086287		ENSDARG00000078784	mgaa	Single Ohnolog	266	83	14	0	14	69
ENSDARG00000043493	cltca	ENSDARG00000090716	cltcb	Single Ohnolog	215	42	106	82	-40	64
ENSDARG00000011637	tceb3	ENSDARG00000079957	CABZ01066734.1	Single Ohnolog	287	2	74	2	0	72
ENSDARG00000015731	ano5a	ENSDARG00000036147	ano5b	Single Ohnolog	83	277	3	6	-3	274
ENSDARG00000041959	cxcr4b	ENSDARG00000057633	cxcr4a	Single Ohnolog	244	4	115	1	3	111
ENSDARG00000074635	abca1a	ENSDARG00000079009	abca1b	Single Ohnolog	263	7	93	8	-1	86
ENSDARG00000051970	SMU1 (2 of 2)	ENSDARG00000002538	smu1a	Single Ohnolog	276	84	3	0	3	81
ENSDARG00000079772	hmgb1a	ENSDARG00000030479	hmgb1b	Single Ohnolog	212	15	136	164	-149	121
ENSDARG00000021378	phf21ab	ENSDARG00000006878	phf21aa	Single Ohnolog	284	6	73	1	5	67
ENSDARG00000076025	dgkzb	ENSDARG00000014439	dgkza	Single Ohnolog	228	122	13	8	5	109
ENSDARG00000017905	casp3a	ENSDARG00000055045	casp3b	Single Ohnolog	267	9	87	7	2	78
ENSDARG00000013695	rdh8b	ENSDARG00000028048	rdh8a	Single Ohnolog	244	116	3	2	1	113
ENSDARG00000044179	rbms2a	ENSDARG00000056150	rbms2b	Single Ohnolog	295	1	67	2	-1	66
ENSDARG00000033738	zgc:153867	ENSDARG00000008494	myl6	Single Ohnolog	70	1	292	64	-63	291
ENSDARG00000003933	pkma	ENSDARG00000003191	pkmb	Single Ohnolog	79	0	284	2	-2	284
ENSDARG00000087402	TPM1	ENSDARG00000033683	tpma	Single Ohnolog	232	0	131	1	-1	131
ENSDARG00000061407	megf8	ENSDARG00000068628	rab8b	Single Ohnolog	180	164	19	19	0	145
ENSDARG00000070228	cdk6	ENSDARG00000030163	si:dkeyp-57f11.1	Single Ohnolog	272	0	91	0	0	91
ENSDARG00000060073	arid1ab	ENSDARG00000079879	arid1aa	Single Ohnolog	181	130	52	47	5	78
ENSDARG00000070431	fip1l1b	ENSDARG00000043328	fip1l1a	Single Ohnolog	280	2	81	3	-1	79
ENSDARG00000001014	myh9b	ENSDARG00000063295	myh9a	Single Ohnolog	206	135	22	184	-162	113
ENSDARG00000075867	mkl1a	ENSDARG00000076229	mkl1b	Single Ohnolog	225	26	112	31	-5	86
ENSDARG00000054400	si:ch211-198n5.11	ENSDARG00000017571	mccc2	Single Ohnolog	271	83	9	4	5	74
ENSDARG00000053803	CABZ01086825.1	ENSDARG00000039066	klhl31	Single Ohnolog	260	6	97	2	4	91
ENSDARG00000036853	PITPNC1	ENSDARG00000022807	zgc:101640	Single Ohnolog	276	86	1	0	1	85
ENSDARG00000030532	ARHGEF12 (1 of 2)	ENSDARG00000067634	arhgef12b	Single Ohnolog	236	4	123	5	-1	119
ENSDARG00000093093	adam17b	ENSDARG00000043213	adam17a	Single Ohnolog	288	68	7	0	7	61
ENSDARG00000042551	mboat2b	ENSDARG00000031845	mboat2a	Single Ohnolog	266	80	17	4	13	63
ENSDARG00000041505	itm2bb	ENSDARG00000007098	itm2ba	Single Ohnolog	201	137	25	183	-158	112
ENSDARG00000062552	lpar6a	ENSDARG00000069441	lpar6b	Single Ohnolog	257	2	104	0	2	102
ENSDARG00000033899	ap2m1b	ENSDARG00000002790	ap2m1a	Single Ohnolog	169	178	16	62	-46	162
ENSDARG00000006200	EIF4G1 (1 of 3)	ENSDARG00000077766	CABZ01085054.1	Single Ohnolog	178	14	171	21	-7	157
ENSDARG00000057912	eif1axb	ENSDARG00000029003	eif1axa	Single Ohnolog	214	15	134	64	-49	119
ENSDARG00000068319	setd8a	ENSDARG00000076551	setd8b	Single Ohnolog	227	6	130	5	1	124
ENSDARG00000018989	hspa4b	ENSDARG00000004754	hspa4a	Single Ohnolog	262	18	83	40	-22	65
ENSDARG00000032606	sept8a	ENSDARG00000014233	sept8b	Single Ohnolog	261	1	101	2	-1	100
ENSDARG00000061551	rap1gap2a	ENSDARG00000074222	rap1gap2b	Single Ohnolog	158	162	43	85	-42	119
ENSDARG00000044044	rassf2b	ENSDARG00000029865	rassf2a	Single Ohnolog	263	18	82	4	14	64
ENSDARG00000008748	ube2na	ENSDARG00000045877	ube2nb	Single Ohnolog	225	25	113	117	-92	88
ENSDARG00000018047	brms1lb	ENSDARG00000006235	brms1la	Single Ohnolog	284	78	1	1	0	77
ENSDARG00000044556	pacs1a	ENSDARG00000019800	PACS1 (1 of 3)	Single Ohnolog	232	24	107	11	13	83
ENSDARG00000051729	nfatc3b	ENSDARG00000076297	NFATC3	Single Ohnolog	234	114	15	10	5	99
ENSDARG00000060184	pkn1	ENSDARG00000062748	PKN1 (2 of 2)	Single Ohnolog	203	22	138	25	-3	116
ENSDARG00000073902	ptpn9b	ENSDARG00000077495	ptpn9a	Single Ohnolog	206	139	18	15	3	121
ENSDARG00000009779	mcl1a	ENSDARG00000008363	mcl1b	Single Ohnolog	87	6	270	78	-72	264
ENSDARG00000036156	fnbp1	ENSDARG00000038219	FNBP1 (2 of 3)	Single Ohnolog	292	68	3	1	2	65
ENSDARG00000008983	sh3glb2a	ENSDARG00000035470	sh3glb2b	Single Ohnolog	218	22	123	8	14	101
ENSDARG00000052155	LRRC8A (2 of 2)	ENSDARG00000032188	lrrc8a	Single Ohnolog	285	73	5	0	5	68
ENSDARG00000023861	dnase1l3l	ENSDARG00000005464	dnase1l3	Single Ohnolog	218	143	2	1	1	141
ENSDARG00000062753	naif1	ENSDARG00000053716	NAIF1 (2 of 3)	Single Ohnolog	251	104	8	4	4	96
ENSDARG00000079366	ppp1r9b	ENSDARG00000076431	PPP1R9B (1 of 2)	Single Ohnolog	272	5	86	1	4	81
ENSDARG00000075519	FMNL1 (2 of 2)	ENSDARG00000055713	fmnl1a	Single Ohnolog	260	101	2	0	2	99
ENSDARG00000052966	nmt1a	ENSDARG00000057206	nmt1b	Single Ohnolog	231	1	131	1	0	130
ENSDARG00000087616	maptb	ENSDARG00000089314	mapta	Single Ohnolog	256	9	98	1	8	89
ENSDARG00000006508	pip5k1bb	ENSDARG00000044295	pip5k1ba	Single Ohnolog	254	108	1	1	0	107
ENSDARG00000018174	gnai2a	ENSDARG00000017294	gnai2b	Single Ohnolog	127	16	220	25	-9	204
ENSDARG00000004871	mst1rb	ENSDARG00000060235	mst1ra	Single Ohnolog	292	5	66	2	3	61
ENSDARG00000063695	FARP1 (1 of 2)	ENSDARG00000074381	farp1	Single Ohnolog	268	95	0	0	0	95
ENSDARG00000031413	stk24a	ENSDARG00000023878	stk24b	Single Ohnolog	280	82	1	0	1	81
ENSDARG00000017775	atp5g3a	ENSDARG00000009447	atp5g3b	Single Ohnolog	228	103	32	129	-97	71
ENSDARG00000008329	asic1a	ENSDARG00000071637	ASIC1 (2 of 2)	Single Ohnolog	100	9	254	3	6	245
ENSDARG00000076833	atp1b1b	ENSDARG00000013144	atp1b1a	Single Ohnolog	158	201	4	4	0	197
ENSDARG00000012987	gpia	ENSDARG00000005161	gpib	Single Ohnolog	224	2	137	0	2	135
ENSDARG00000030604	phkg1a	ENSDARG00000069498	phkg1b	Single Ohnolog	10	0	353	4	-4	353
ENSDARG00000006275	irf2bp2b	ENSDARG00000004702	irf2bp2a	Single Ohnolog	230	97	36	38	-2	61
ENSDARG00000062055	RNF38	ENSDARG00000068582	rnf44	Single Ohnolog	171	163	29	46	-17	134
ENSDARG00000030224	ppp2ca	ENSDARG00000053404	PPP2CA	Single Ohnolog	201	143	19	21	-2	124
ENSDARG00000020235	sept9a	ENSDARG00000041718	sept9b	Single Ohnolog	169	159	35	50	-15	124
ENSDARG00000076847	TNRC6C (2 of 3)	ENSDARG00000078036	TNRC6C (3 of 3)	Single Ohnolog	231	17	115	22	-5	98
ENSDARG00000010906	srsf2b	ENSDARG00000057484	srsf2a	Single Ohnolog	158	198	7	30	-23	191
ENSDARG00000030441	ppa1b	ENSDARG00000034201	ppa1a	Single Ohnolog	292	0	71	0	0	71
ENSDARG00000000161	itsn2a	ENSDARG00000054973	itsn2b	Single Ohnolog	276	84	3	2	1	81
ENSDARG00000070165	tnfrsf1b	ENSDARG00000001807	tnfrsf21	Single Ohnolog	274	78	11	2	9	67
ENSDARG00000053326	gna11b	ENSDARG00000010002	gna11a	Single Ohnolog	51	4	308	26	-22	304
ENSDARG00000074422	ndufa13	ENSDARG00000006192	gatad2ab	Single Ohnolog	208	28	127	37	-9	99
ENSDARG00000063417	erf	ENSDARG00000062801	erfl3	Single Ohnolog	136	209	18	48	-30	191
ENSDARG00000018146	gpx1a	ENSDARG00000006207	gpx1b	Single Ohnolog	299	1	63	1	0	62
ENSDARG00000070360	fam212aa	ENSDARG00000070404	fam212ab	Single Ohnolog	127	236	0	2	-2	236
ENSDARG00000055966	cflara	ENSDARG00000074802	cflarb	Single Ohnolog	282	6	75	0	6	69
ENSDARG00000035161	PKDCC	ENSDARG00000038235	pkdcc	Single Ohnolog	189	168	6	3	3	162
ENSDARG00000008807	bokb	ENSDARG00000052129	boka	Single Ohnolog	144	213	6	4	2	207
ENSDARG00000010194	eif4bb	ENSDARG00000017439	eif4ba	Single Ohnolog	250	26	87	31	-5	61
ENSDARG00000053446	sub1a	ENSDARG00000007720	sub1b	Single Ohnolog	235	12	116	78	-66	104
ENSDARG00000060148	sh3pxd2aa	ENSDARG00000061758	sh3pxd2ab	Single Ohnolog	161	4	198	4	0	194
ENSDARG00000087120	SLC5A8	ENSDARG00000003697	slc5a8l	Single Ohnolog	278	82	3	0	3	79
ENSDARG00000069428	zgc:158856	ENSDARG00000004926	slbp	Single Ohnolog	289	71	3	1	2	68
ENSDARG00000060016	nsd1a	ENSDARG00000060705	nsd1b	Single Ohnolog	254	5	104	2	3	99
ENSDARG00000032724	pmp22a	ENSDARG00000060457	pmp22b	Single Ohnolog	109	254	0	10	-10	254
ENSDARG00000045355	tceb1a	ENSDARG00000045359	tceb1b	Single Ohnolog	232	107	24	39	-15	83
ENSDARG00000027595	selt1b	ENSDARG00000058354	selt1a	Single Ohnolog	230	97	36	21	15	61
ENSDARG00000012682	pfn2l	ENSDARG00000003952	pfn2	Single Ohnolog	198	137	28	56	-28	109
ENSDARG00000073857	klf7a	ENSDARG00000043821	klf7b	Single Ohnolog	199	159	5	6	-1	154
ENSDARG00000057661	aldoca	ENSDARG00000019702	aldocb	Single Ohnolog	202	159	2	1	1	157
ENSDARG00000016676	gnao1a	ENSDARG00000036058	gnao1b	Single Ohnolog	280	4	79	1	3	75
ENSDARG00000025091	ezrb	ENSDARG00000020944	ezra	Single Ohnolog	291	4	68	1	3	64
ENSDARG00000075592	tnfaip8l2a	ENSDARG00000046148	tnfaip8l2b	Single Ohnolog	127	15	221	36	-21	206
ENSDARG00000026070	cd82b	ENSDARG00000019098	cd82a	Single Ohnolog	241	108	14	7	7	94
ENSDARG00000078222	aatka	ENSDARG00000077477	aatkb	Single Ohnolog	228	10	125	3	7	115
ENSDARG00000039142	arpc5a	ENSDARG00000019062	arpc5b	Single Ohnolog	134	14	215	51	-37	201
ENSDARG00000042049		ENSDARG00000013351	cirbp	Single Ohnolog	259	89	15	250	-235	74
ENSDARG00000052496	HMHA1 (1 of 2)	ENSDARG00000062049	hmha1	Single Ohnolog	186	159	18	29	-11	141
ENSDARG00000074274	POLR2E (2 of 2)	ENSDARG00000026183	polr2eb	Single Ohnolog	264	97	2	0	2	95
ENSDARG00000031907	ptbp1b	ENSDARG00000019362	ptbp1a	Single Ohnolog	170	173	20	24	-4	153
ENSDARG00000042080	prpf39	ENSDARG00000087994	FP017294.1	Single Ohnolog	233	2	128	2	0	126
ENSDARG00000043663	faub	ENSDARG00000014830	faua	Single Ohnolog	98	262	3	60	-57	259
ENSDARG00000014793	ehd1b	ENSDARG00000005620	ehd1a	Single Ohnolog	159	192	12	23	-11	180
ENSDARG00000073944	ZFHX3 (2 of 2)	ENSDARG00000073681	zfhx3	Single Ohnolog	274	76	13	3	10	63
ENSDARG00000007975	fth1b	ENSDARG00000015551	fth1a	Single Ohnolog	100	260	3	22	-19	257
ENSDARG00000029439	atp2a2a	ENSDARG00000005122	atp2a2b	Single Ohnolog	203	142	18	29	-11	124
ENSDARG00000004154	orai1b	ENSDARG00000011515	ORAI1 (2 of 2)	Single Ohnolog	218	133	12	13	-1	121
ENSDARG00000029925	dlg1l	ENSDARG00000009677	dlg1	Single Ohnolog	228	5	130	2	3	125
ENSDARG00000089326	arhgap20	ENSDARG00000093708	arhgap20b	Single Ohnolog	171	190	2	1	1	188
ENSDARG00000004189	cbx1a	ENSDARG00000054442	cbx1b	Single Ohnolog	270	5	88	15	-10	83
ENSDARG00000075758	ywhabb	ENSDARG00000013078	ywhaba	Single Ohnolog	244	92	27	210	-183	65
ENSDARG00000074378	junba	ENSDARG00000088371	junbb	Single Ohnolog	168	180	15	17	-2	165
ENSDARG00000013804	capns1b	ENSDARG00000035329	capns1a	Single Ohnolog	171	44	148	50	-6	104
ENSDARG00000039386	acap3b	ENSDARG00000075990	acap3a	Single Ohnolog	71	292	0	2	-2	292
ENSDARG00000074597	lzts2a	ENSDARG00000077207	lzts2b	Single Ohnolog	177	5	181	3	2	176
ENSDARG00000056794	npm3	ENSDARG00000071409	arl3	Single Ohnolog	288	6	69	2	4	63
ENSDARG00000028664	ahsa1	ENSDARG00000011127	ahsa1l	Single Ohnolog	274	86	3	1	2	83
ENSDARG00000059067	jupb	ENSDARG00000070787	jupa	Single Ohnolog	246	112	5	1	4	107
ENSDARG00000017738	aclya	ENSDARG00000055652	aclyb	Single Ohnolog	272	6	85	2	4	79
ENSDARG00000070475	khdrbs1b	ENSDARG00000052856	khdrbs1a	Single Ohnolog	164	188	11	114	-103	177
ENSDARG00000001710	flot1a	ENSDARG00000037998	flot1b	Single Ohnolog	223	137	3	2	1	134
ENSDARG00000069790	dynll2a	ENSDARG00000005172	dynll2b	Single Ohnolog	254	106	3	2	1	103
ENSDARG00000090115	HCN2 (2 of 2)	ENSDARG00000061665	hcn2b	Single Ohnolog	275	82	6	0	6	76
ENSDARG00000029419	hn1b	ENSDARG00000054002	hn1a	Single Ohnolog	254	2	107	2	0	105
ENSDARG00000038059	grb2b	ENSDARG00000014709	grb2a	Single Ohnolog	201	8	154	8	0	146
ENSDARG00000063361	si:ch211-1e14.1	ENSDARG00000063008	si:dkeyp-27e10.3	Single Ohnolog	259	86	18	4	14	68
ENSDARG00000013295	slc2a3a	ENSDARG00000037861	slc2a3b	Single Ohnolog	244	115	4	2	2	111
ENSDARG00000070555	LDLRAD4 (2 of 2)	ENSDARG00000054941	ldlrad4	Single Ohnolog	166	7	190	12	-5	183
ENSDARG00000070586	ctgfb	ENSDARG00000042934	ctgfa	Single Ohnolog	105	256	2	0	2	254
ENSDARG00000028086	zbtb2b	ENSDARG00000044038	zbtb2a	Single Ohnolog	231	5	127	6	-1	122
ENSDARG00000056125	myct1	ENSDARG00000088546	MYCT1 (2 of 2)	Single Ohnolog	233	33	97	21	12	64
ENSDARG00000002026	qkib	ENSDARG00000044462	qkia	Single Ohnolog	114	246	3	4	-1	243
ENSDARG00000008414	exoc3l2a	ENSDARG00000030782	exoc3l2b	Single Ohnolog	188	172	3	3	0	169
ENSDARG00000063390	pvrl2l	ENSDARG00000062831	si:ch73-22o12.1	Single Ohnolog	240	114	9	2	7	105
ENSDARG00000041502	tgfb1a	ENSDARG00000034895	tgfb1b	Single Ohnolog	245	116	2	1	1	114
ENSDARG00000033660	cremb	ENSDARG00000023217	crema	Single Ohnolog	290	68	5	1	4	63
ENSDARG00000075251	kif5bb	ENSDARG00000074131	kif5ba	Single Ohnolog	231	117	15	13	2	102
ENSDARG00000029072	klf6a	ENSDARG00000038561	klf6b	Single Ohnolog	237	3	123	0	3	120
ENSDARG00000031246	hbegfb	ENSDARG00000075121	hbegfa	Single Ohnolog	109	14	240	12	2	226
ENSDARG00000008057	ndfip1l	ENSDARG00000013979	ndfip1	Single Ohnolog	203	132	28	45	-17	104
ENSDARG00000010290	stx12	ENSDARG00000044605	stx12l	Single Ohnolog	260	7	96	2	5	89
ENSDARG00000004169	stmn1a	ENSDARG00000033655	stmn1b	Single Ohnolog	285	0	78	1	-1	78
ENSDARG00000021539	ephb2b	ENSDARG00000037373	ephb2a	Single Ohnolog	271	85	7	0	7	78
ENSDARG00000077215	EIF4G3 (2 of 2)	ENSDARG00000074331	eif4g3b	Single Ohnolog	269	91	3	1	2	88
ENSDARG00000036337	cers3b	ENSDARG00000078541	CABZ01067609.1	Single Ohnolog	287	71	5	0	5	66
ENSDARG00000031756	mef2aa	ENSDARG00000057527	MEF2A (2 of 2)	Single Ohnolog	66	0	297	2	-2	297
ENSDARG00000004632	egln1	ENSDARG00000038996	EGLN1 (2 of 2)	Single Ohnolog	242	5	116	2	3	111
ENSDARG00000076699	ipmka	ENSDARG00000029291	ipmkb	Single Ohnolog	291	72	0	0	0	72
ENSDARG00000013623	vdac2	ENSDARG00000089647	VDAC3 (4 of 4)	Single Ohnolog	152	0	211	0	0	211
ENSDARG00000007409	ppifa	ENSDARG00000052842	ppifb	Single Ohnolog	242	110	11	7	4	99
ENSDARG00000088831	si:dkey-81j8.6	ENSDARG00000042760	stk10	Single Ohnolog	268	84	11	1	10	73
ENSDARG00000017230	fbxw11b	ENSDARG00000028543	fbxw11a	Single Ohnolog	245	21	97	20	1	76
ENSDARG00000036215	lcp2b	ENSDARG00000055955	lcp2a	Single Ohnolog	181	176	6	3	3	170
ENSDARG00000089914	CLINT1 (2 of 2)	ENSDARG00000025535	clint1a	Single Ohnolog	278	76	9	0	9	67
ENSDARG00000054632	fli1a	ENSDARG00000040080	fli1b	Single Ohnolog	51	2	310	28	-26	308
ENSDARG00000079378	phldb1b	ENSDARG00000061093	phldb1a	Single Ohnolog	206	6	151	6	0	145
ENSDARG00000015292	ube2g1a	ENSDARG00000069527	ube2g1b	Single Ohnolog	244	20	99	35	-15	79
ENSDARG00000039215	arrb2a	ENSDARG00000011545	arrb2b	Single Ohnolog	182	162	19	10	9	143
ENSDARG00000003032	eif4a1b	ENSDARG00000092115	eif4a1a	Single Ohnolog	236	97	30	125	-95	67
ENSDARG00000056929	kdm6bb	ENSDARG00000088087	KDM6B	Single Ohnolog	150	11	202	111	-100	191
ENSDARG00000038190	ndel1b	ENSDARG00000010953	ndel1a	Single Ohnolog	281	72	10	3	7	62
ENSDARG00000069940	zgc:158309	ENSDARG00000059933	ppap2b	Single Ohnolog	173	190	0	1	-1	190
ENSDARG00000005699	ddx19	ENSDARG00000044325	zgc:193690	Single Ohnolog	298	1	64	0	1	63
ENSDARG00000011665	aldoaa	ENSDARG00000034470	aldoab	Single Ohnolog	130	3	230	9	-6	227
ENSDARG00000070570	ppp4ca	ENSDARG00000076439	ppp4cb	Single Ohnolog	228	120	15	30	-15	105
ENSDARG00000014123	gspt1l	ENSDARG00000031048	gspt1	Single Ohnolog	241	5	117	17	-12	112
ENSDARG00000078452	hmox2b	ENSDARG00000055101	hmox2a	Single Ohnolog	114	3	246	8	-5	243
ENSDARG00000068920	znf644a	ENSDARG00000052254	znf644b	Single Ohnolog	200	126	37	29	8	89
ENSDARG00000062113	lrrc8da	ENSDARG00000044146	lrrc8db	Single Ohnolog	162	4	197	3	1	193
ENSDARG00000037679	MPC2 (2 of 2)	ENSDARG00000024478	mpc2	Single Ohnolog	249	111	3	3	0	108
ENSDARG00000040898	gpa33	ENSDARG00000040543	GPA33 (1 of 2)	Single Ohnolog	53	310	0	1	-1	310
ENSDARG00000004735	hnrnpub	ENSDARG00000015206	hnrnpua	Single Ohnolog	192	36	135	82	-46	99
ENSDARG00000009136	tp53bp2	ENSDARG00000054858	TP53BP2 (2 of 2)	Single Ohnolog	216	16	131	2	14	115
ENSDARG00000071015	pbxip1a	ENSDARG00000011824	pbxip1b	Single Ohnolog	259	97	7	8	-1	90
ENSDARG00000057234	chtopa	ENSDARG00000070430	chtopb	Single Ohnolog	225	2	136	1	1	134
ENSDARG00000025326	myl12.2	ENSDARG00000014433	myl12.1	Single Ohnolog	100	261	2	78	-76	259
ENSDARG00000004312	vapa	ENSDARG00000046048	vapal	Single Ohnolog	245	95	23	19	4	72
ENSDARG00000035986	ptpn2b	ENSDARG00000016481	ptpn2a	Single Ohnolog	277	10	76	4	6	66
ENSDARG00000008388	mmp14b	ENSDARG00000002235	mmp14a	Single Ohnolog	227	4	132	3	1	128
ENSDARG00000077850	LGALS3	ENSDARG00000044001	lgals3l	Single Ohnolog	211	27	125	42	-15	98
ENSDARG00000025428	socs3a	ENSDARG00000026611	socs3b	Single Ohnolog	264	17	82	15	2	65
ENSDARG00000077868	btbd17b	ENSDARG00000074018	btbd17a	Single Ohnolog	257	2	104	2	0	102
ENSDARG00000056767	itgb3a	ENSDARG00000045070	itgb3b	Single Ohnolog	167	178	18	124	-106	160
ENSDARG00000040657	wipi1	ENSDARG00000037357		Single Ohnolog	253	0	110	1	-1	110
ENSDARG00000061798	arhgap27l	ENSDARG00000086142	arhgap27	Single Ohnolog	287	70	6	2	4	64
ENSDARG00000059362	ptrfb	ENSDARG00000076411	ptrfa	Single Ohnolog	204	1	158	3	-2	157
ENSDARG00000057867	lasp1	ENSDARG00000021200	nebl	Single Ohnolog	181	3	179	3	0	176
ENSDARG00000089802	akap1a	ENSDARG00000006062	akap1b	Single Ohnolog	282	74	7	0	7	67
ENSDARG00000057691	srsf1a	ENSDARG00000017843	srsf1b	Single Ohnolog	196	33	134	47	-14	101
ENSDARG00000020924	MYO1C	ENSDARG00000061579	myo1c	Single Ohnolog	234	123	6	3	3	117
ENSDARG00000044091	pitpnab	ENSDARG00000039490	pitpnaa	Single Ohnolog	248	114	1	1	0	113
ENSDARG00000090642	si:dkey-54n8.4	ENSDARG00000087088	si:ch211-274p24.4	Single Ohnolog	149	214	0	2	-2	214
ENSDARG00000068148	arrdc1a	ENSDARG00000079839	arrdc1b	Single Ohnolog	237	122	4	2	2	118
ENSDARG00000061506	nsmfb	ENSDARG00000060025	nsmfa	Single Ohnolog	282	78	3	1	2	75
ENSDARG00000025846	fam102aa	ENSDARG00000016866	fam102ab	Single Ohnolog	105	0	258	6	-6	258
ENSDARG00000091163	ndufa4l2	ENSDARG00000087907	NDUFA4L2 (1 of 2)	Single Ohnolog	194	0	169	0	0	169
ENSDARG00000078094	lmf2a	ENSDARG00000025859	lmf2b	Single Ohnolog	269	88	6	6	0	82
ENSDARG00000018206	nck2a	ENSDARG00000043361	nck2b	Single Ohnolog	248	107	8	4	4	99
ENSDARG00000005578	ugp2a	ENSDARG00000008200	ugp2b	Single Ohnolog	218	136	9	10	-1	127
ENSDARG00000022001	CNOT6 (2 of 2)	ENSDARG00000008255	cnot6	Single Ohnolog	231	116	16	8	8	100
ENSDARG00000038855	chmp5a	ENSDARG00000041900	chmp5b	Single Ohnolog	198	163	2	2	0	161
ENSDARG00000086274	CR855996.2	ENSDARG00000017391	unc13ba	Single Ohnolog	278	2	83	1	1	81
ENSDARG00000070951	hmga1b	ENSDARG00000028335	hmga1a	Single Ohnolog	169	179	15	18	-3	164
ENSDARG00000002549	eif3eb	ENSDARG00000090697	eif3ea	Single Ohnolog	186	171	6	16	-10	165
ENSDARG00000032849	ndrg1a	ENSDARG00000010420	ndrg1b	Single Ohnolog	82	0	281	1	-1	281
ENSDARG00000062590	pleca	ENSDARG00000021987	plecb	Single Ohnolog	173	187	3	15	-12	184
ENSDARG00000092332	GRINA (2 of 2)	ENSDARG00000052746	grina	Single Ohnolog	241	119	3	6	-3	116
ENSDARG00000005776	guk1b	ENSDARG00000030340	guk1a	Single Ohnolog	282	79	2	0	2	77
ENSDARG00000033182	arl4ab	ENSDARG00000022934	arl4aa	Single Ohnolog	227	132	4	7	-3	128
ENSDARG00000019258	elmo1	ENSDARG00000055400	ELMO1 (2 of 2)	Single Ohnolog	131	7	225	7	0	218
ENSDARG00000057368	rps8b	ENSDARG00000055996	rps8a	Single Ohnolog	61	302	0	0	0	302
ENSDARG00000007788	atp2b1b	ENSDARG00000012684	atp2b1a	Single Ohnolog	141	218	4	4	0	214
ENSDARG00000052330	slc4a2b	ENSDARG00000028173	slc4a2a	Single Ohnolog	246	7	110	2	5	103
ENSDARG00000038785	abcf2a	ENSDARG00000052331	BX322787.1	Single Ohnolog	272	5	86	2	3	81
ENSDARG00000061419	zmat4b	ENSDARG00000092987	zmat4a	Single Ohnolog	194	0	169	0	0	169
ENSDARG00000034105	MTUS1 (1 of 2)	ENSDARG00000071562	mtus1a	Single Ohnolog	121	4	238	5	-1	234
ENSDARG00000027285	kcnf1b	ENSDARG00000027940	kcnf1a	Single Ohnolog	123	240	0	4	-4	240
ENSDARG00000057128	hadhaa	ENSDARG00000060594	hadhab	Single Ohnolog	280	73	10	17	-7	63
ENSDARG00000062900	RNF115 (2 of 2)	ENSDARG00000062450	rnf115	Single Ohnolog	277	84	2	0	2	82
ENSDARG00000036107	txnipa	ENSDARG00000070000	txnipb	Single Ohnolog	134	1	228	2	-1	227
ENSDARG00000087346	rap1ab	ENSDARG00000012553	rap1aa	Single Ohnolog	242	96	25	24	1	71
ENSDARG00000009472	med19b	ENSDARG00000037392	med19a	Single Ohnolog	248	91	24	15	9	67
ENSDARG00000016263	zdhhc5a	ENSDARG00000087417	ZDHHC5 (2 of 2)	Single Ohnolog	227	34	102	24	10	68
ENSDARG00000037748	slc43a1b	ENSDARG00000037393	slc43a1a	Single Ohnolog	281	80	2	4	-2	78
ENSDARG00000016994	ssrp1b	ENSDARG00000037397	ssrp1a	Single Ohnolog	266	81	16	7	9	65
ENSDARG00000039232	DUSP8 (2 of 2)	ENSDARG00000009299	dusp8a	Single Ohnolog	266	80	17	13	4	63
ENSDARG00000012723	rbm14a	ENSDARG00000001285	rbm14b	Single Ohnolog	243	22	98	11	11	76
ENSDARG00000044541	ppp1r14ba	ENSDARG00000030161	ppp1r14bb	Single Ohnolog	251	112	0	2	-2	112
ENSDARG00000079267	FERMT3 (2 of 2)	ENSDARG00000030938	fermt3b	Single Ohnolog	101	247	15	55	-40	232
ENSDARG00000062913	BX004880.1	ENSDARG00000061764	ahnak	Single Ohnolog	47	316	0	1	-1	316
ENSDARG00000062338	zeb2a	ENSDARG00000078416	zeb2b	Single Ohnolog	59	2	302	10	-8	300
ENSDARG00000012586	fmnl2a	ENSDARG00000075041	fmnl2b	Single Ohnolog	266	5	92	0	5	87
ENSDARG00000077044	arl6ip5a	ENSDARG00000016238	arl6ip5b	Single Ohnolog	279	74	10	4	6	64
ENSDARG00000036251	smarcc1b	ENSDARG00000017397	smarcc1a	Single Ohnolog	224	121	18	23	-5	103
ENSDARG00000070870	ptpn23b	ENSDARG00000070124	ptpn23a	Single Ohnolog	273	76	14	6	8	62
ENSDARG00000017255	tmed1b	ENSDARG00000031325	tmed1a	Single Ohnolog	144	7	212	16	-9	205
ENSDARG00000029394	ilf3b	ENSDARG00000058660	ilf3a	Single Ohnolog	222	34	107	56	-22	73
ENSDARG00000061976	sema6bb	ENSDARG00000036626	sema6ba	Single Ohnolog	267	5	91	3	2	86
ENSDARG00000068918	map2k2b	ENSDARG00000006609	map2k2a	Single Ohnolog	258	90	15	9	6	75
ENSDARG00000042215	pias4b	ENSDARG00000007081	pias4a	Single Ohnolog	267	94	2	0	2	92
ENSDARG00000005915	tcf3a	ENSDARG00000052383	tcf3b	Single Ohnolog	223	114	26	24	2	88
ENSDARG00000061774	mbd3a	ENSDARG00000042029	mbd3b	Single Ohnolog	261	9	93	3	6	84
ENSDARG00000069717	capn5a	ENSDARG00000069748	capn5b	Single Ohnolog	299	1	63	0	1	62
ENSDARG00000068653	rhoga	ENSDARG00000004301	rhogb	Single Ohnolog	170	189	4	4	0	185
ENSDARG00000060723	stim1a	ENSDARG00000061560	stim1b	Single Ohnolog	162	22	179	31	-9	157
ENSDARG00000069027	BX005395.1	ENSDARG00000015263	adma	Single Ohnolog	153	0	210	1	-1	210
ENSDARG00000057167	eif4g2b	ENSDARG00000020377	eif4g2a	Single Ohnolog	246	20	97	38	-18	77
ENSDARG00000006816	gtf2f2b	ENSDARG00000069910	gtf2f2a	Single Ohnolog	297	65	1	0	1	64
ENSDARG00000038306	tsc22d1	ENSDARG00000034086		Single Ohnolog	253	3	107	3	0	104
ENSDARG00000059123	plcd1a	ENSDARG00000034080	plcd1b	Single Ohnolog	247	115	1	0	1	114
ENSDARG00000027500	oxsr1b	ENSDARG00000034189	oxsr1a	Single Ohnolog	249	98	16	8	8	82
ENSDARG00000023472	ctnnb2	ENSDARG00000014571	ctnnb1	Single Ohnolog	205	145	13	17	-4	132
ENSDARG00000059391	gyg1b	ENSDARG00000011934	gyg1a	Single Ohnolog	255	106	2	0	2	104
ENSDARG00000013763	rrbp1a	ENSDARG00000041703	rrbp1b	Single Ohnolog	285	8	70	3	5	62
ENSDARG00000070545	top1l	ENSDARG00000086775	top1	Single Ohnolog	195	22	146	91	-69	124
ENSDARG00000062002	adnpa	ENSDARG00000074293	adnpb	Single Ohnolog	229	9	125	13	-4	116
ENSDARG00000033088	ubl3a	ENSDARG00000021556	ubl3b	Single Ohnolog	174	30	159	28	2	129
ENSDARG00000071076	ldhbb	ENSDARG00000019644	ldhba	Single Ohnolog	247	114	2	0	2	112
ENSDARG00000025012	tpi1a	ENSDARG00000040988	tpi1b	Single Ohnolog	202	161	0	0	0	161
ENSDARG00000051748	ccnd2a	ENSDARG00000070408	ccnd2b	Single Ohnolog	79	0	284	19	-19	284
ENSDARG00000007808	zdhhc16a	ENSDARG00000015989	zdhhc16b	Single Ohnolog	166	15	182	30	-15	167
ENSDARG00000077188	atrnl1a	ENSDARG00000006420	atrnl1b	Single Ohnolog	240	110	13	6	7	97
ENSDARG00000001452	adam8a	ENSDARG00000057644	adam8b	Single Ohnolog	220	137	6	0	6	131
ENSDARG00000070537	stmn2b	ENSDARG00000033234	stmn2a	Single Ohnolog	245	116	2	1	1	114
ENSDARG00000014159	mtdha	ENSDARG00000004939	mtdhb	Single Ohnolog	217	16	130	57	-41	114
ENSDARG00000012144	emc7	ENSDARG00000078209	EMC7 (2 of 2)	Single Ohnolog	273	4	86	1	3	82
ENSDARG00000010785	thbs1b	ENSDARG00000063430	THBS1 (2 of 3)	Single Ohnolog	108	0	255	3	-3	255
ENSDARG00000015502	adam10b	ENSDARG00000053468	adam10a	Single Ohnolog	223	124	16	9	7	108
ENSDARG00000058996	jam2a	ENSDARG00000079071	jam2b	Single Ohnolog	197	5	161	4	1	156
ENSDARG00000078430	tiam1a	ENSDARG00000025920	TIAM1 (1 of 2)	Single Ohnolog	288	7	68	1	6	61
ENSDARG00000060036	aimp1	ENSDARG00000036894	AIMP1 (1 of 2)	Single Ohnolog	274	4	85	0	4	81
ENSDARG00000052468	GSK3B (2 of 2)	ENSDARG00000017803	gsk3b	Single Ohnolog	283	73	7	6	1	66
ENSDARG00000076773	lrrc58a	ENSDARG00000063509	lrrc58b	Single Ohnolog	247	116	0	1	-1	116
ENSDARG00000015559	fstl1a	ENSDARG00000039576	fstl1b	Single Ohnolog	278	85	0	1	-1	85
ENSDARG00000034801	mylka	ENSDARG00000004753	mylkb	Single Ohnolog	169	5	189	3	2	184
ENSDARG00000063701	rreb1a	ENSDARG00000042652	rreb1b	Single Ohnolog	259	84	20	10	10	64
ENSDARG00000004588	sox4a	ENSDARG00000043235	sox4b	Single Ohnolog	252	6	105	5	1	99
ENSDARG00000076182	stat1b	ENSDARG00000006266	stat1a	Single Ohnolog	216	144	3	10	-7	141
ENSDARG00000010555	pdha1b	ENSDARG00000012387	pdha1a	Single Ohnolog	274	87	2	0	2	85
ENSDARG00000068940	atp5ib	ENSDARG00000078113	atp5ia	Single Ohnolog	211	2	150	45	-43	148
ENSDARG00000090164	NHSL2 (2 of 2)	ENSDARG00000089066	NHSL2 (1 of 2)	Single Ohnolog	272	4	87	0	4	83
ENSDARG00000004392	hdr	ENSDARG00000004451	tnfrsfa	Single Ohnolog	120	2	241	4	-2	239
ENSDARG00000026845	rhoaa	ENSDARG00000015429	rhoac	Single Ohnolog	221	31	111	117	-86	80
ENSDARG00000057940	dido1	ENSDARG00000057907	DIDO1 (1 of 2)	Single Ohnolog	230	10	123	9	1	113
ENSDARG00000007682	ppdpfa	ENSDARG00000031317	ppdpfb	Single Ohnolog	202	155	6	7	-1	149
ENSDARG00000043581	gadd45aa	ENSDARG00000069991	gadd45ab	Single Ohnolog	259	97	7	4	3	90
ENSDARG00000031435	zgc:56493	ENSDARG00000044125	txn	Single Ohnolog	71	2	290	6	-4	288
ENSDARG00000039729	asap1b	ENSDARG00000029463	asap1a	Single Ohnolog	47	0	316	9	-9	316
ENSDARG00000030139	sdhdb	ENSDARG00000055712	sdhda	Single Ohnolog	270	4	89	6	-2	85
ENSDARG00000024229	ubl7a	ENSDARG00000040286	ubl7b	Single Ohnolog	290	68	5	3	2	63
ENSDARG00000086341	CABZ01013938.1	ENSDARG00000053217	cox7a2a	Single Ohnolog	234	108	21	72	-51	87
ENSDARG00000027611	sdpra	ENSDARG00000071196	sdprb	Single Ohnolog	85	273	5	24	-19	268
ENSDARG00000020258	ewsr1a	ENSDARG00000020465	ewsr1b	Single Ohnolog	210	123	30	60	-30	93
ENSDARG00000002552	mapkapk2a	ENSDARG00000018530	mapkapk2b	Single Ohnolog	289	0	74	0	0	74
ENSDARG00000010155	abi1a	ENSDARG00000062991	abi1b	Single Ohnolog	198	37	128	37	0	91
ENSDARG00000035993	sumo3b	ENSDARG00000028119	sumo3a	Single Ohnolog	236	109	18	105	-87	91
ENSDARG00000061864	hdlbpb	ENSDARG00000009830	hdlbpa	Single Ohnolog	180	176	7	4	3	169
ENSDARG00000034961	bzw1b	ENSDARG00000010481	bzw1a	Single Ohnolog	212	114	37	74	-37	77
ENSDARG00000043976	etf1	ENSDARG00000076021	zgc:171591	Single Ohnolog	227	5	131	0	5	126
ENSDARG00000013477	gata1a	ENSDARG00000059130	gata1b	Single Ohnolog	141	13	209	53	-40	196
ENSDARG00000090062	rac3a	ENSDARG00000020795	rac3b	Single Ohnolog	98	3	262	22	-19	259
ENSDARG00000040881	hnrnph1	ENSDARG00000005551	hnrnph1l	Single Ohnolog	254	86	23	17	6	63
ENSDARG00000014545	golim4b	ENSDARG00000076498	golim4a	Single Ohnolog	289	74	0	0	0	74
ENSDARG00000020893	slc25a22	ENSDARG00000013749	zgc:92113	Single Ohnolog	123	2	238	1	1	236
ENSDARG00000062326	zgc:158409	ENSDARG00000087636	si:dkeyp-86f7.3	Single Ohnolog	244	100	19	200	-181	81
ENSDARG00000015201	pcmt	ENSDARG00000042848	pcmtl	Single Ohnolog	207	7	149	10	-3	142
ENSDARG00000076267	MYOCD	ENSDARG00000088881	si:dkeyp-69b9.3	Single Ohnolog	232	3	128	4	-1	125
ENSDARG00000028485	cabp5b	ENSDARG00000002576	cabp5a	Single Ohnolog	250	113	0	0	0	113
ENSDARG00000060096	tbc1d10a	ENSDARG00000077871	si:ch211-87l2.1	Single Ohnolog	251	111	1	0	1	110
ENSDARG00000095636	cycsa	ENSDARG00000044562	cycsb	Single Ohnolog	200	163	0	0	0	163
ENSDARG00000069912	hmga2	ENSDARG00000091038	CU207276.4	Single Ohnolog	285	78	0	0	0	78
ENSDARG00000037867	si:ch211-194i10.5	ENSDARG00000087461	ATP5J2	Single Ohnolog	134	2	227	12	-10	225
ENSDARG00000045248	h3f3a	ENSDARG00000020504	h3f3a	Single Ohnolog	203	139	21	143	-122	118
ENSDARG00000061233	abcc5	ENSDARG00000076547		Single Ohnolog	287	1	75	0	1	74
ENSDARG00000075984	HSBP1	ENSDARG00000041921	hsbp1b	Single Ohnolog	184	178	1	9	-8	177
ENSDARG00000077953		ENSDARG00000005679	TRIP10	Single Ohnolog	271	90	2	0	2	88
ENSDARG00000035990	cited4a	ENSDARG00000028514	cited4b	Single Ohnolog	217	115	31	19	12	84
ENSDARG00000089771	KCTD5 (2 of 2)	ENSDARG00000015722	kctd5	Single Ohnolog	140	221	2	0	2	219
ENSDARG00000075870	TRIOBP (2 of 2)	ENSDARG00000006385	triobp	Single Ohnolog	210	25	128	19	6	103
ENSDARG00000077995	SUSD3	ENSDARG00000069607	zgc:162331	Single Ohnolog	229	4	130	2	2	126
ENSDARG00000034785	dachb	ENSDARG00000010132	dacha	Single Ohnolog	280	5	78	3	2	73
ENSDARG00000011770	dhrs12	ENSDARG00000076970	si:ch211-165b10.3	Single Ohnolog	293	0	70	0	0	70
ENSDARG00000062962	kmt2ba	ENSDARG00000060697	kmt2bb	Single Ohnolog	184	147	32	51	-19	115
ENSDARG00000056532	serinc2	ENSDARG00000053425	serinc2l	Single Ohnolog	213	8	142	6	2	134
ENSDARG00000038709	MYADM (1 of 2)	ENSDARG00000086815	MYADM (2 of 2)	Single Ohnolog	291	69	3	0	3	66
ENSDARG00000020850	eef1a1l1	ENSDARG00000071727	si:dkey-37o8.1	Single Ohnolog	34	1	328	28	-27	327
ENSDARG00000058128	msna	ENSDARG00000028740	msnb	Single Ohnolog	14	0	349	4	-4	349
ENSDARG00000014976	lims2	ENSDARG00000026985	lims1	Single Ohnolog	89	273	1	7	-6	272
ENSDARG00000013694	tmem110	ENSDARG00000045518	tmem110l	Single Ohnolog	255	90	18	5	13	72
ENSDARG00000020618	C9H21orf33	ENSDARG00000094516	es1	Single Ohnolog	290	1	72	1	0	71
ENSDARG00000010255	bin2b	ENSDARG00000003219	bin2a	Single Ohnolog	271	2	90	0	2	88
ENSDARG00000006399	ywhae1	ENSDARG00000017014	ywhae2	Single Ohnolog	157	18	188	78	-60	170
ENSDARG00000029722	hmgb2a	ENSDARG00000053990	hmgb2b	Single Ohnolog	213	16	134	154	-138	118
ENSDARG00000045297	phb2a	ENSDARG00000017728	phb2b	Single Ohnolog	281	72	10	6	4	62
ENSDARG00000011613	rbm39a	ENSDARG00000041853	rbm39b	Single Ohnolog	199	44	120	47	-3	76
ENSDARG00000002013	grb10a	ENSDARG00000035308	grb10b	Single Ohnolog	198	22	143	11	11	121
ENSDARG00000007219	actn1	ENSDARG00000089776	ACTN4 (2 of 3)	Single Ohnolog	236	12	115	227	-215	103
ENSDARG00000074079	si:dkey-3d4.3	ENSDARG00000087545	fbxo42	Single Ohnolog	272	14	77	3	11	63
ENSDARG00000033599	zgc:100906	ENSDARG00000007354	pdia3	Single Ohnolog	142	219	2	0	2	217
ENSDARG00000042872	zdhhc8a	ENSDARG00000035607	ankle2	Single Ohnolog	153	14	196	29	-15	182
ENSDARG00000067691	MRPS30 (1 of 2)	ENSDARG00000075326	mrps30	Single Ohnolog	259	100	4	2	2	96
ENSDARG00000043451	cab39	ENSDARG00000021374	cab39l1	Single Ohnolog	217	136	10	9	1	126
ENSDARG00000067908	FAM177A1 (1 of 2)	ENSDARG00000079636	fam177a1	Single Ohnolog	280	83	0	0	0	83
ENSDARG00000021550	rad23b	ENSDARG00000058984	rad23ab	Single Ohnolog	260	18	85	22	-4	67
ENSDARG00000086114	ADTRP	ENSDARG00000037810	zgc:112175	Single Ohnolog	299	64	0	0	0	64
ENSDARG00000041723	zgc:55461	ENSDARG00000002344	tubb4b	Single Ohnolog	42	320	1	7	-6	319
ENSDARG00000077269	SGIP1 (1 of 2)	ENSDARG00000035389	fcho2	Single Ohnolog	268	82	13	8	5	69
ENSDARG00000019137	tram1	ENSDARG00000037813	zgc:113278	Single Ohnolog	240	3	120	8	-5	117
ENSDARG00000022437	CD81 (1 of 2)	ENSDARG00000036080	cd81	Single Ohnolog	206	157	0	0	0	157
ENSDARG00000041435	uba52	ENSDARG00000093313	ubb	Single Ohnolog	146	10	207	85	-75	197
ENSDARG00000036016	sh3bgrl3	ENSDARG00000036876	zgc:153284	Single Ohnolog	147	7	209	88	-81	202
ENSDARG00000068876	zgc:153031	ENSDARG00000004251	dhfr	Single Ohnolog	284	79	0	1	-1	79
ENSDARG00000069302	snx9b	ENSDARG00000000837	snx9a	XOR Ohnolog	251	33	79	17	16	46
ENSDARG00000035869	azin1b	ENSDARG00000052789	azin1a	XOR Ohnolog	265	28	70	9	19	42
ENSDARG00000035880	atp6v1c1b	ENSDARG00000023967	atp6v1c1a	XOR Ohnolog	294	44	25	5	20	19
ENSDARG00000019103	kdm4ab	ENSDARG00000018782	KDM4A (1 of 2)	XOR Ohnolog	261	65	37	7	30	28
ENSDARG00000013582	ck2a2b	ENSDARG00000012818	ck2a2a	XOR Ohnolog	258	41	64	15	26	23
ENSDARG00000069360	ppp3r1b	ENSDARG00000092659	ppp3r1a	XOR Ohnolog	228	75	60	41	19	15
ENSDARG00000086551	irs4a	ENSDARG00000052065	IRS4 (1 of 2)	XOR Ohnolog	298	20	45	3	17	25
ENSDARG00000076724	pi4kaa	ENSDARG00000062823	pi4kab	XOR Ohnolog	291	34	38	3	31	4
ENSDARG00000078003	fbxl3a	ENSDARG00000021882	fbxl3b	XOR Ohnolog	291	20	52	2	18	32
ENSDARG00000079626	elf2b	ENSDARG00000019459	elf2a	XOR Ohnolog	230	65	68	27	38	3
ENSDARG00000042791	git2b	ENSDARG00000061915	git2a	XOR Ohnolog	295	38	30	4	26	8
ENSDARG00000013946	ivns1abpb	ENSDARG00000031100	ivns1abpa	XOR Ohnolog	276	39	48	21	18	9
ENSDARG00000070971	furinb	ENSDARG00000062909	furina	XOR Ohnolog	216	112	35	11	24	77
ENSDARG00000069928	prkceb	ENSDARG00000003008	prkcea	XOR Ohnolog	285	48	30	11	19	18
ENSDARG00000008370	csnk1da	ENSDARG00000006125	csnk1db	XOR Ohnolog	213	103	47	17	30	56
ENSDARG00000075261	timp2b	ENSDARG00000061226	timp2a	XOR Ohnolog	278	60	25	4	21	35
ENSDARG00000059809	caska	ENSDARG00000035103	caskb	XOR Ohnolog	252	61	50	10	40	11
ENSDARG00000061587	ctdspl2a	ENSDARG00000060586	ctdspl2b	XOR Ohnolog	266	57	40	18	22	17
ENSDARG00000031560	srpk1b	ENSDARG00000073997	srpk1a	XOR Ohnolog	276	39	48	13	26	9
ENSDARG00000028721	mapk14b	ENSDARG00000000857	mapk14a	XOR Ohnolog	262	47	54	11	36	7
ENSDARG00000042004	nfya	ENSDARG00000001621	nfyal	XOR Ohnolog	240	83	40	16	24	43
ENSDARG00000029402	sort1a	ENSDARG00000056252	sort1b	XOR Ohnolog	293	45	25	4	21	20
ENSDARG00000006299	arhgef7a	ENSDARG00000073848	arhgef7b	XOR Ohnolog	283	23	57	4	19	34
ENSDARG00000040401	slc25a20	ENSDARG00000071052	si:dkey-150i13.2	XOR Ohnolog	213	100	50	25	25	50
ENSDARG00000044760	gnaia	ENSDARG00000021647	gnai1	XOR Ohnolog	204	71	88	45	26	17
ENSDARG00000056403	wacb	ENSDARG00000012577	waca	XOR Ohnolog	247	81	35	19	16	46
ENSDARG00000035084	rab18b	ENSDARG00000055291	rab18a	XOR Ohnolog	290	34	39	8	26	5
ENSDARG00000006010	bmi1a	ENSDARG00000013076	bmi1b	XOR Ohnolog	274	33	56	12	21	23
ENSDARG00000055124	ccnl1a	ENSDARG00000012140	ccnl1b	XOR Ohnolog	236	63	64	33	30	1
ENSDARG00000019526	agfg1b	ENSDARG00000030020	agfg1a	XOR Ohnolog	296	25	42	1	24	17
ENSDARG00000036028	arrdc3b	ENSDARG00000052690	arrdc3a	XOR Ohnolog	222	80	61	29	32	19
ENSDARG00000063651	limk1a	ENSDARG00000003022	limk1b	XOR Ohnolog	295	47	21	5	16	26
ENSDARG00000060534	sgpp1	ENSDARG00000079369	si:ch211-212g7.6	XOR Ohnolog	285	50	28	12	16	22
ENSDARG00000011445	ELMSAN1 (1 of 2)	ENSDARG00000053864	ELMSAN1 (2 of 2)	XOR Ohnolog	295	41	27	3	24	14
ENSDARG00000032155	ppm1aa	ENSDARG00000043250	ppm1ab	XOR Ohnolog	252	31	80	7	24	49
ENSDARG00000062148	SENP7 (2 of 2)	ENSDARG00000061138	senp7	XOR Ohnolog	228	24	111	7	17	87
ENSDARG00000053884	med13a	ENSDARG00000003910	med13b	XOR Ohnolog	249	42	72	13	29	30
ENSDARG00000032469	ampd3b	ENSDARG00000005800	ampd3a	XOR Ohnolog	247	49	67	6	43	18
ENSDARG00000043973	znf292b	ENSDARG00000016763	znf292a	XOR Ohnolog	279	45	39	8	31	6
ENSDARG00000003974	spoplb	ENSDARG00000010563	spopla	XOR Ohnolog	268	37	58	8	29	21
ENSDARG00000018882	jak2b	ENSDARG00000007915	jak2a	XOR Ohnolog	223	108	32	15	17	76
ENSDARG00000038401	tefb	ENSDARG00000039117	tefa	XOR Ohnolog	240	77	46	17	29	31
ENSDARG00000074652	smtna	ENSDARG00000059442	smtnb	XOR Ohnolog	236	70	57	19	38	13
ENSDARG00000073843	myo9ab	ENSDARG00000076729	myo9aa	XOR Ohnolog	277	20	66	4	16	46
ENSDARG00000042467	tlk1a	ENSDARG00000059190	tlk1b	XOR Ohnolog	279	44	40	11	29	4
ENSDARG00000003631	clock3	ENSDARG00000011703	clock	XOR Ohnolog	293	45	25	4	21	20
ENSDARG00000074332	SPEN (2 of 2)	ENSDARG00000074245	spen	XOR Ohnolog	237	61	65	30	31	4
ENSDARG00000061108	ep300b	ENSDARG00000076430	ep300a	XOR Ohnolog	234	63	66	19	44	3
ENSDARG00000013274	eif4eb	ENSDARG00000077012	eif4ea	XOR Ohnolog	269	39	55	20	19	16
ENSDARG00000028401	rhogc	ENSDARG00000030608	rhogd	XOR Ohnolog	282	57	24	6	18	33
ENSDARG00000045824	FAM3D	ENSDARG00000056152	fam3c	XOR Ohnolog	275	53	35	6	29	18
ENSDARG00000032272	sat1b	ENSDARG00000035652	sat1a.1	XOR Ohnolog	233	83	47	16	31	36
ENSDARG00000077686	aak1	ENSDARG00000011855	AAK1 (1 of 2)	XOR Ohnolog	291	38	34	6	28	4
ENSDARG00000025904	tecrb	ENSDARG00000070956	tecra	XOR Ohnolog	263	33	67	7	26	34
ENSDARG00000013704	cers2a	ENSDARG00000058992	cers2b	XOR Ohnolog	255	37	71	13	24	34
ENSDARG00000088238	kansl1b	ENSDARG00000090895	kansl1a	XOR Ohnolog	227	48	88	30	18	40
ENSDARG00000016773	cishb	ENSDARG00000060316	cish	XOR Ohnolog	291	38	34	4	30	4
ENSDARG00000070371	KAT7 (2 of 2)	ENSDARG00000031770	kat7	XOR Ohnolog	249	51	63	19	32	12
ENSDARG00000032619	tob1a	ENSDARG00000021372	tob1b	XOR Ohnolog	297	34	32	4	28	2
ENSDARG00000043593	rapgef1a	ENSDARG00000015971	rapgef1b	XOR Ohnolog	286	40	37	3	34	3
ENSDARG00000094510	rab11fip5a	ENSDARG00000088248	RAB11FIP5 (1 of 2)	XOR Ohnolog	289	20	54	4	16	34
ENSDARG00000019588	chico	ENSDARG00000021805	aes	XOR Ohnolog	300	26	37	1	25	11
ENSDARG00000071150	cica	ENSDARG00000055502	cicb	XOR Ohnolog	240	72	51	19	32	21
ENSDARG00000028431	adnp2b	ENSDARG00000060937	adnp2a	XOR Ohnolog	278	25	60	4	21	35
ENSDARG00000027978	yy1b	ENSDARG00000042796	yy1a	XOR Ohnolog	240	65	58	26	32	7
ENSDARG00000079352	sap130b	ENSDARG00000056924	sap130a	XOR Ohnolog	279	48	36	15	21	12
ENSDARG00000044225	GOLPH3 (1 of 2)	ENSDARG00000052851	golph3	XOR Ohnolog	268	35	60	11	24	25
ENSDARG00000058231	nt5c2b	ENSDARG00000039399	nt5c2a	XOR Ohnolog	274	38	51	12	26	13
ENSDARG00000025071	brd8	ENSDARG00000055999	BRD8 (2 of 2)	XOR Ohnolog	282	21	60	2	19	39
ENSDARG00000037033	ptger2b	ENSDARG00000011434	ptger2a	XOR Ohnolog	284	31	48	3	28	17
ENSDARG00000045360	flj11011l	ENSDARG00000044923	ube2w	XOR Ohnolog	297	29	37	4	25	8
ENSDARG00000090814	si:dkey-18a10.3	ENSDARG00000053097	hsf2	XOR Ohnolog	296	48	19	3	16	29
ENSDARG00000007943	gabpb2a	ENSDARG00000054344	gabpb2b	XOR Ohnolog	288	41	34	8	26	7
ENSDARG00000086821	pycr1b	ENSDARG00000053965	pycr1a	XOR Ohnolog	286	40	37	6	31	3
ENSDARG00000012219	dpf2	ENSDARG00000037291	dpf2l	XOR Ohnolog	289	40	34	15	19	6
ENSDARG00000052658	pptc7b	ENSDARG00000011122	pptc7a	XOR Ohnolog	259	62	42	14	28	20
ENSDARG00000017665	snrkb	ENSDARG00000070832	snrka	XOR Ohnolog	199	35	129	9	26	94
ENSDARG00000014085	si:ch211-266k8.3	ENSDARG00000030694	atp6v1e1b	XOR Ohnolog	269	55	39	21	18	16
ENSDARG00000078992	wnk1a	ENSDARG00000039392	wnk1b	XOR Ohnolog	253	29	81	9	20	52
ENSDARG00000009169	mob1ba	ENSDARG00000012953	mob1bb	XOR Ohnolog	295	25	43	2	23	18
ENSDARG00000074287	sptlc2b	ENSDARG00000018976	sptlc2a	XOR Ohnolog	224	76	63	32	31	13
ENSDARG00000058842	ZNF609 (2 of 2)	ENSDARG00000043246	znf609	XOR Ohnolog	264	58	41	11	30	17
ENSDARG00000020405	napa	ENSDARG00000067605	NAPA (2 of 2)	XOR Ohnolog	245	24	94	5	19	70
ENSDARG00000002912	adipor1a	ENSDARG00000042717	adipor1b	XOR Ohnolog	283	37	43	9	28	6
ENSDARG00000013117	hiat1a	ENSDARG00000043055	hiat1b	XOR Ohnolog	274	52	37	13	24	15
ENSDARG00000012627	cdc34b	ENSDARG00000069708	cdc34a	XOR Ohnolog	249	31	83	4	27	52
ENSDARG00000006566	nlk1	ENSDARG00000028793	nlk2	XOR Ohnolog	264	48	51	5	43	3
ENSDARG00000019842	cnot3b	ENSDARG00000007135	cnot3a	XOR Ohnolog	267	42	54	22	20	12
ENSDARG00000018259	atp1a3a	ENSDARG00000036815	atp1a3b	XOR Ohnolog	294	46	23	1	22	23
ENSDARG00000025241	epc1	ENSDARG00000060054	EPC1 (2 of 2)	XOR Ohnolog	281	49	33	11	22	16
ENSDARG00000028000	pfkpa	ENSDARG00000012801	pfkpb	XOR Ohnolog	225	48	90	28	20	42
ENSDARG00000038576	ube2d1b	ENSDARG00000029107	ube2d1a	XOR Ohnolog	233	32	98	15	17	66
ENSDARG00000032373	rnf145b	ENSDARG00000002609	RNF145 (1 of 2)	XOR Ohnolog	293	23	47	7	16	24
ENSDARG00000069336	rnasekb	ENSDARG00000069461	rnaseka	XOR Ohnolog	238	86	39	16	23	47
ENSDARG00000030887	phf23a	ENSDARG00000036305	phf23b	XOR Ohnolog	286	50	27	11	16	23
ENSDARG00000002967	pdap1b	ENSDARG00000092546	pdap1a	XOR Ohnolog	262	50	51	19	31	1
ENSDARG00000012458	zgc:77849	ENSDARG00000055383	C3H16orf72	XOR Ohnolog	233	42	88	18	24	46
ENSDARG00000058716	cept1a	ENSDARG00000021177	cept1b	XOR Ohnolog	288	25	50	3	22	25
ENSDARG00000025718	cxxc1	ENSDARG00000016187	cxxc1l	XOR Ohnolog	289	48	26	8	18	22
ENSDARG00000006181	hif1aa	ENSDARG00000034293	hif1ab	XOR Ohnolog	167	110	86	67	19	24
ENSDARG00000021443	zfp36l1b	ENSDARG00000016154	zfp36l1a	XOR Ohnolog	299	24	40	2	22	16
ENSDARG00000011000	gtf2a1	ENSDARG00000057452	ston2	XOR Ohnolog	252	43	68	12	31	25
ENSDARG00000037924	gna13b	ENSDARG00000073765	gna13a	XOR Ohnolog	276	31	56	10	21	25
ENSDARG00000076128	prkar1aa	ENSDARG00000012094	prkar1ab	XOR Ohnolog	234	61	68	39	22	7
ENSDARG00000074734	MSL1 (1 of 2)	ENSDARG00000090223	MSL1 (2 of 2)	XOR Ohnolog	300	28	35	8	20	7
ENSDARG00000070256	suz12a	ENSDARG00000052022	suz12b	XOR Ohnolog	262	44	57	12	32	13
ENSDARG00000088440	ssh2a	ENSDARG00000077623	ssh2b	XOR Ohnolog	237	69	57	13	44	12
ENSDARG00000041720	arpc5la	ENSDARG00000035433	arpc5lb	XOR Ohnolog	297	44	22	2	20	22
ENSDARG00000045814	samm50	ENSDARG00000039681	samm50l	XOR Ohnolog	285	22	56	6	16	34
ENSDARG00000038011	cyth4a	ENSDARG00000039932	cyth4b	XOR Ohnolog	263	57	43	9	34	14
ENSDARG00000030465	TMEM263	ENSDARG00000071555	zgc:153675	XOR Ohnolog	291	35	37	5	30	2
ENSDARG00000059973	fbxo11a	ENSDARG00000061631	fbxo11a	XOR Ohnolog	227	72	64	27	37	8
ENSDARG00000077531	BAG6 (2 of 2)	ENSDARG00000075892	bag6	XOR Ohnolog	240	71	52	30	22	19
ENSDARG00000042123	nudt3b	ENSDARG00000016256	nudt3a	XOR Ohnolog	266	59	38	21	17	21
ENSDARG00000043555	tmem30ab	ENSDARG00000030236	tmem30aa	XOR Ohnolog	214	107	42	22	20	65
ENSDARG00000042904	foxo3b	ENSDARG00000023058	foxo3a	XOR Ohnolog	279	22	62	6	16	40
ENSDARG00000035949	tmem106bb	ENSDARG00000026821	tmem106ba	XOR Ohnolog	229	94	40	11	29	54
ENSDARG00000034956	myclb	ENSDARG00000006003	mycla	XOR Ohnolog	268	55	40	23	17	15
ENSDARG00000042496	parp12a	ENSDARG00000057974	parp12b	XOR Ohnolog	297	41	25	3	22	16
ENSDARG00000007045	CNOT4 (1 of 2)	ENSDARG00000007639	CNOT4 (2 of 2)	XOR Ohnolog	264	48	51	23	25	3
ENSDARG00000004680	dnajb6a	ENSDARG00000020953	dnajb6b	XOR Ohnolog	237	77	49	15	34	28
ENSDARG00000062897	TNKS (1 of 2)	ENSDARG00000077650	tnks	XOR Ohnolog	270	24	69	4	20	45
ENSDARG00000030844	klf11a	ENSDARG00000013794	klf11b	XOR Ohnolog	233	54	76	25	29	22
ENSDARG00000005394	dnmt3aa	ENSDARG00000015566	dnmt3ab	XOR Ohnolog	279	46	38	17	21	8
ENSDARG00000058089	rprd2a	ENSDARG00000074676	rprd2b	XOR Ohnolog	266	58	39	13	26	19
ENSDARG00000036715	psmd4a	ENSDARG00000023279	psmd4b	XOR Ohnolog	262	41	60	21	20	19
ENSDARG00000054778	pogza	ENSDARG00000076542	pogzb	XOR Ohnolog	300	39	24	6	18	15
ENSDARG00000045823	CU041386.1	ENSDARG00000015222	cbll1	XOR Ohnolog	283	57	23	1	22	34
ENSDARG00000062469	hipk3a	ENSDARG00000062082	hipk3b	XOR Ohnolog	232	45	86	25	20	41
ENSDARG00000070560	nap1l4a	ENSDARG00000068868	nap1l4b	XOR Ohnolog	282	46	35	17	18	11
ENSDARG00000055536	otub1a	ENSDARG00000011462	otub1b	XOR Ohnolog	252	48	63	31	17	15
ENSDARG00000079905	mark2a	ENSDARG00000032458	mark2b	XOR Ohnolog	278	35	50	12	23	15
ENSDARG00000036685	ccnt2a	ENSDARG00000036510	ccnt2b	XOR Ohnolog	259	64	40	11	29	24
ENSDARG00000026540	ppp4r2a	ENSDARG00000053447	ppp4r2b	XOR Ohnolog	287	41	35	11	24	6
ENSDARG00000037773	rybpa	ENSDARG00000053459	rybpb	XOR Ohnolog	275	55	33	7	26	22
ENSDARG00000003169	magi1b	ENSDARG00000070145	magi1a	XOR Ohnolog	257	26	80	5	21	54
ENSDARG00000037593	prickle2	ENSDARG00000020982	PRICKLE2 (1 of 2)	XOR Ohnolog	232	36	95	8	28	59
ENSDARG00000089893	CABZ01044611.1	ENSDARG00000013346	fam208ab	XOR Ohnolog	260	73	30	7	23	43
ENSDARG00000067989		ENSDARG00000042670	eps15l1a	XOR Ohnolog	294	32	37	2	30	5
ENSDARG00000020270	DNM2 (1 of 2)	ENSDARG00000069937	dnm2a	XOR Ohnolog	254	80	29	8	21	51
ENSDARG00000034056	csnk1g2b	ENSDARG00000005458	csnk1g2a	XOR Ohnolog	245	64	54	26	28	10
ENSDARG00000012866	picalma	ENSDARG00000014137	picalmb	XOR Ohnolog	300	19	44	0	19	25
ENSDARG00000041581	znf143b	ENSDARG00000012887	znf143a	XOR Ohnolog	299	27	37	5	22	10
ENSDARG00000062137	stag1b	ENSDARG00000061205	stag1a	XOR Ohnolog	262	28	73	9	19	45
ENSDARG00000075369	nck1b	ENSDARG00000074262	nck1a	XOR Ohnolog	242	74	47	14	33	27
ENSDARG00000057456	ppp3ccb	ENSDARG00000014962	ppp3cca	XOR Ohnolog	236	21	106	2	19	85
ENSDARG00000038967	cul3a	ENSDARG00000090602		XOR Ohnolog	263	43	57	24	19	14
ENSDARG00000059308	golt1bb	ENSDARG00000022795	golt1ba	XOR Ohnolog	298	27	38	5	22	11
ENSDARG00000090712	BAHD1 (2 of 2)	ENSDARG00000086789	bahd1	XOR Ohnolog	291	24	48	3	21	24
ENSDARG00000002787	gro2	ENSDARG00000069006	gro1	XOR Ohnolog	292	49	22	3	19	27
ENSDARG00000077093	scaf4a	ENSDARG00000018854	scaf4b	XOR Ohnolog	232	80	51	29	22	29
ENSDARG00000041157	rcan1b	ENSDARG00000003109	rcan1a	XOR Ohnolog	291	43	29	5	24	14
ENSDARG00000035054	pdcd10a	ENSDARG00000012591	pdcd10b	XOR Ohnolog	239	41	83	22	19	42
ENSDARG00000020057	bmpr2b	ENSDARG00000011941	bmpr2a	XOR Ohnolog	254	70	39	10	29	31
ENSDARG00000042115	tmem198a	ENSDARG00000034685	tmem198b	XOR Ohnolog	271	23	69	6	17	46
ENSDARG00000045978	chchd6b	ENSDARG00000003206	chchd6a	XOR Ohnolog	268	48	47	27	20	1
ENSDARG00000075670	rereb	ENSDARG00000077353	rerea	XOR Ohnolog	277	47	39	14	25	8
ENSDARG00000061661	igf2bp2b	ENSDARG00000003421	igf2bp2a	XOR Ohnolog	243	51	69	25	26	18
ENSDARG00000041425	CU862021.1	ENSDARG00000040778	ralba	XOR Ohnolog	297	31	35	2	29	4
ENSDARG00000017653	rgs13	ENSDARG00000007265	si:ch211-117l17.5	XOR Ohnolog	215	58	90	12	46	32
ENSDARG00000086075	ttc3	ENSDARG00000092018	RNF214 (1 of 2)	XOR Ohnolog	268	26	69	10	16	43
ENSDARG00000062058	slc12a7b	ENSDARG00000073756	slc12a7a	XOR Ohnolog	217	43	103	23	20	60
ENSDARG00000044183	prkab1a	ENSDARG00000046143	prkab1b	XOR Ohnolog	213	77	73	23	50	4
ENSDARG00000026682	zgc:101583	ENSDARG00000055912	nipa2	XOR Ohnolog	292	37	34	7	27	3
ENSDARG00000003398	rbpja	ENSDARG00000052091	rbpjb	XOR Ohnolog	281	38	44	7	31	6
ENSDARG00000039878	ambra1b	ENSDARG00000008322	AMBRA1 (1 of 2)	XOR Ohnolog	292	31	40	4	27	9
ENSDARG00000078954	rxrba	ENSDARG00000002006	rxrbb	XOR Ohnolog	297	27	39	4	23	12
ENSDARG00000010752	acsl4l	ENSDARG00000004078	acsl4a	XOR Ohnolog	275	55	33	13	20	22
ENSDARG00000063570	dyrk1aa	ENSDARG00000023814	dyrk1ab	XOR Ohnolog	250	87	26	9	17	61
ENSDARG00000058719	SMC6	ENSDARG00000091821	smc6	XOR Ohnolog	285	53	25	3	22	28
ENSDARG00000010571	ezh2	ENSDARG00000037894	ezh1	XOR Ohnolog	161	132	70	28	42	62
ENSDARG00000026035	ube2b	ENSDARG00000053444	ube2a	XOR Ohnolog	258	70	35	10	25	35
ENSDARG00000039750	ldlrap1b	ENSDARG00000043394	si:dkey-71h2.2	XOR Ohnolog	290	49	24	3	21	25
ENSDARG00000028559	march5l	ENSDARG00000032552	2005-03-01	XOR Ohnolog	241	72	50	14	36	22
ENSDARG00000032653	fam60a	ENSDARG00000078118	fam60al	XOR Ohnolog	287	38	38	20	18	0
ENSDARG00000069484	dab2ipa	ENSDARG00000075110	dab2ipb	XOR Ohnolog	295	44	24	8	16	20
ENSDARG00000014348	stk17b	ENSDARG00000015922	zgc:153952	XOR Ohnolog	236	78	49	26	23	29
