# Supplementary material for: Single-Cell RNA-Sequencing Reveals a Continuous Spectrum of Differentiation in Hematopoietic Cells
Source: Cell Rep. 2016 Jan 21;14(4):966–77. doi: 10.1016/j.celrep.2015.12.082 (PMC4742565; doi:10.1016/j.celrep.2015.12.082)
Supplement: Data S1. Sample Information, Related to Figures 1, 2, 3, 4, 5, 6, and 7 — This table contains detailed information about each sample, which was inferred by analysis and used to create most figure panels. [file mmc5.zip]

Archive with 8 entries (5 files):
- supplementary-data-1-sample-info/
- supplementary-data-1-sample-info/followup_experiment_sample_info.csv
- supplementary-data-1-sample-info/Icon
- __MACOSX/
- __MACOSX/supplementary-data-1-sample-info/
- __MACOSX/supplementary-data-1-sample-info/._Icon
- supplementary-data-1-sample-info/original_experiment_sample_info.csv
- __MACOSX/._supplementary-data-1-sample-info
