# Supplementary material for: Single-Cell RNA-Sequencing Reveals a Continuous Spectrum of Differentiation in Hematopoietic Cells
Source: Cell Rep. 2016 Jan 21;14(4):966–77. doi: 10.1016/j.celrep.2015.12.082 (PMC4742565; doi:10.1016/j.celrep.2015.12.082)
Supplement: Data S1. Sample Information, Related to Figures 1, 2, 3, 4, 5, 6, and 7 — This table contains detailed information about each sample, which was inferred by analysis and used to create most figure panels. [file mmc5.zip › supplementary-data-1-sample-info/followup_experiment_sample_info.csv]

	488	561	Events	FSC	Population	SSC	Sample/Name	Sample/Reagent Label	TIME	Time 3	Well	column	index_file	index_file_ending	keep	plate	row	samplesheet	mapping_rate	reads	ERCC_content	GFP	MT_content	num_genes	pass_qc	num_high_genes	n
SLX8830-N701-N502	16.0	1.0	1	25019.0	P5	89.0	CD41_P2_B1	N701-N502	90.0	171.0	B1	1	ki Tg plate2.csv	plate2.csv	True	2	B	AC_SLX8830_SampleSheet_v24_190515_Plate_2_Kidney_Enriched.xlsx	1.85299	530387.0	390530.6833	0.0	84407.52955770456	451	True	375	0
SLX8830-N701-N503	26.0	1.0	1	15375.0	P5	76.0	CD41_P2_C1	N701-N503	92.0	171.0	C1	1	ki Tg plate2.csv	plate2.csv	True	2	C	AC_SLX8830_SampleSheet_v24_190515_Plate_2_Kidney_Enriched.xlsx	22.8261	1114976.0	819641.6192	36.789	272002.2644662063	1121	True	671	1
SLX8830-N701-N504	24.0	1.0	1	21201.0	P5	98.0	CD41_P2_D1	N701-N504	100.0	172.0	D1	1	ki Tg plate2.csv	plate2.csv	True	2	D	AC_SLX8830_SampleSheet_v24_190515_Plate_2_Kidney_Enriched.xlsx	30.3032	1111683.0	572714.6225799999	0.0	192019.81141893502	2206	True	1103	2
SLX8830-N701-N505	19.0	1.0	1	21700.0	P5	72.0	CD41_P2_E1	N701-N505	100.0	172.0	E1	1	ki Tg plate2.csv	plate2.csv	True	2	E	AC_SLX8830_SampleSheet_v24_190515_Plate_2_Kidney_Enriched.xlsx	32.9292	1135723.0	557478.5992400001	7.4178	206531.04367068716	2465	True	1288	3
SLX8830-N701-N506	19.0	3.0	1	19724.0	P5	82.0	CD41_P2_F1	N701-N506	100.0	173.0	F1	1	ki Tg plate2.csv	plate2.csv	True	2	F	AC_SLX8830_SampleSheet_v24_190515_Plate_2_Kidney_Enriched.xlsx	29.446	1218984.0	643635.2183000001	0.0	128710.33840807764	1676	True	943	4
SLX8830-N701-N507	24.0	1.0	1	14659.0	P5	75.0	CD41_P2_G1	N701-N507	100.0	173.0	G1	1	ki Tg plate2.csv	plate2.csv	True	2	G	AC_SLX8830_SampleSheet_v24_190515_Plate_2_Kidney_Enriched.xlsx	23.8454	872819.0	745220.0191999999	86.5331	123234.16983066931	1336	True	828	5
SLX8830-N701-N508	25.0	3.0	1	24802.0	P5	89.0	CD41_P2_H1	N701-N508	100.0	174.0	H1	1	ki Tg plate2.csv	plate2.csv	True	2	H	AC_SLX8830_SampleSheet_v24_190515_Plate_2_Kidney_Enriched.xlsx	29.2597	1167806.0	738277.6183899998	7.40037	179978.8591370174	1447	True	845	6
SLX8830-N701-N517	37.0	2.0	1	28372.0	P5	113.0	CD41_P2_A1	N701-N517	2.0	170.0	A1	1	ki Tg plate2.csv	plate2.csv	True	2	A	AC_SLX8830_SampleSheet_v24_190515_Plate_2_Kidney_Enriched.xlsx	26.1476	896447.0	559387.6746000001	0.0	167147.09529839436	2260	True	1139	7
SLX8830-N702-N502	41.0	1.0	1	17304.0	P5	73.0	CD41_P2_B2	N702-N502	88.0	171.0	B2	2	ki Tg plate2.csv	plate2.csv	True	2	B	AC_SLX8830_SampleSheet_v24_190515_Plate_2_Kidney_Enriched.xlsx	28.0678	1343320.0	723164.2752999999	0.0	247657.664905496	1609	True	892	8
SLX8830-N702-N503	16.0	1.0	1	16821.0	P5	74.0	CD41_P2_C2	N702-N503	94.0	171.0	C2	2	ki Tg plate2.csv	plate2.csv	True	2	C	AC_SLX8830_SampleSheet_v24_190515_Plate_2_Kidney_Enriched.xlsx	33.288	1886234.0	813081.2050200001	0.0	197103.52199545348	1636	True	950	9
SLX8830-N702-N504	24.0	2.0	1	27104.0	P5	127.0	CD41_P2_D2	N702-N504	100.0	172.0	D2	2	ki Tg plate2.csv	plate2.csv	True	2	D	AC_SLX8830_SampleSheet_v24_190515_Plate_2_Kidney_Enriched.xlsx	39.7484	2006593.0	651220.7183009998	0.0	228852.1789166335	3015	True	1344	10
SLX8830-N702-N505	33.0	2.0	1	20873.0	P5	76.0	CD41_P2_E2	N702-N505	100.0	172.0	E2	2	ki Tg plate2.csv	plate2.csv	True	2	E	AC_SLX8830_SampleSheet_v24_190515_Plate_2_Kidney_Enriched.xlsx	35.5063	1798923.0	730430.68211	21.0419	179814.62696938566	1972	True	1089	11
SLX8830-N702-N506	33.0	3.0	1	20992.0	P5	94.0	CD41_P2_F2	N702-N506	100.0	173.0	F2	2	ki Tg plate2.csv	plate2.csv	True	2	F	AC_SLX8830_SampleSheet_v24_190515_Plate_2_Kidney_Enriched.xlsx	29.41	1682263.0	717273.9186499999	0.0	167502.76712394546	1826	True	1026	12
SLX8830-N702-N507	26.0	1.0	1	19644.0	P5	102.0	CD41_P2_G2	N702-N507	100.0	173.0	G2	2	ki Tg plate2.csv	plate2.csv	True	2	G	AC_SLX8830_SampleSheet_v24_190515_Plate_2_Kidney_Enriched.xlsx	27.9883	1254876.0	683652.8662	0.0	87060.5648006672	1347	True	732	13
SLX8830-N702-N508	22.0	1.0	1	14312.0	P5	73.0	CD41_P2_H2	N702-N508	100.0	174.0	H2	2	ki Tg plate2.csv	plate2.csv	True	2	H	AC_SLX8830_SampleSheet_v24_190515_Plate_2_Kidney_Enriched.xlsx	27.7395	1189799.0	650591.5632999998	0.0	109516.40736754608	1993	True	1151	14
SLX8830-N702-N517	29.0	2.0	1	18799.0	P5	86.0	CD41_P2_A2	N702-N517	6.0	170.0	A2	2	ki Tg plate2.csv	plate2.csv	True	2	A	AC_SLX8830_SampleSheet_v24_190515_Plate_2_Kidney_Enriched.xlsx	26.2182	998402.0	734573.5887300001	0.0	178420.70013146862	1386	True	798	15
SLX8830-N703-N502	22.0	1.0	1	26592.0	P5	92.0	CD41_P2_B3	N703-N502	85.0	171.0	B3	3	ki Tg plate2.csv	plate2.csv	True	2	B	AC_SLX8830_SampleSheet_v24_190515_Plate_2_Kidney_Enriched.xlsx	27.3724	1144869.0	711624.4199600001	28.7695	161245.30649280135	1406	True	798	16
SLX8830-N703-N503	17.0	2.0	1	25865.0	P5	102.0	CD41_P2_C3	N703-N503	97.0	171.0	C3	3	ki Tg plate2.csv	plate2.csv	True	2	C	AC_SLX8830_SampleSheet_v24_190515_Plate_2_Kidney_Enriched.xlsx	41.841	1921587.0	664376.232093	0.0	253746.1344579012	2612	True	1163	17
SLX8830-N703-N504	55.0	1.0	1	17026.0	P5	88.0	CD41_P2_D3	N703-N504	100.0	172.0	D3	3	ki Tg plate2.csv	plate2.csv	True	2	D	AC_SLX8830_SampleSheet_v24_190515_Plate_2_Kidney_Enriched.xlsx	45.2849	2780857.0	842781.7511199999	22.9288	299704.647854077	1921	True	1023	18
SLX8830-N703-N505	30.0	1.0	1	25855.0	P5	112.0	CD41_P2_E3	N703-N505	100.0	172.0	E3	3	ki Tg plate2.csv	plate2.csv	True	2	E	AC_SLX8830_SampleSheet_v24_190515_Plate_2_Kidney_Enriched.xlsx	43.0266	2395371.0	844114.39084	0.0	234850.2672045996	1483	True	796	19
SLX8830-N703-N506	40.0	2.0	1	17111.0	P5	73.0	CD41_P2_F3	N703-N506	100.0	173.0	F3	3	ki Tg plate2.csv	plate2.csv	True	2	F	AC_SLX8830_SampleSheet_v24_190515_Plate_2_Kidney_Enriched.xlsx	39.2035	1630458.0	780190.2721199999	0.0	202030.01151272125	1907	True	1013	20
SLX8830-N703-N507	18.0	1.0	1	13117.0	P5	83.0	CD41_P2_G3	N703-N507	100.0	173.0	G3	3	ki Tg plate2.csv	plate2.csv	True	2	G	AC_SLX8830_SampleSheet_v24_190515_Plate_2_Kidney_Enriched.xlsx	27.0856	1468376.0	775199.1487299999	0.0	156554.26845608564	1337	True	783	21
SLX8830-N703-N508	21.0	2.0	1	22962.0	P5	84.0	CD41_P2_H3	N703-N508	100.0	174.0	H3	3	ki Tg plate2.csv	plate2.csv	True	2	H	AC_SLX8830_SampleSheet_v24_190515_Plate_2_Kidney_Enriched.xlsx	33.4339	1056075.0	496363.3153400001	182.06799999999998	178860.79328579438	2592	True	1292	22
SLX8830-N703-N517	40.0	3.0	1	15643.0	P5	81.0	CD41_P2_A3	N703-N517	7.0	170.0	A3	3	ki Tg plate2.csv	plate2.csv	True	2	A	AC_SLX8830_SampleSheet_v24_190515_Plate_2_Kidney_Enriched.xlsx	11.9546	466757.0	759608.1190000003	0.0	158013.59912091083	1178	True	863	23
SLX8830-N704-N502	17.0	1.0	1	17814.0	P5	94.0	CD41_P2_B4	N704-N502	82.0	171.0	B4	4	ki Tg plate2.csv	plate2.csv	True	2	B	AC_SLX8830_SampleSheet_v24_190515_Plate_2_Kidney_Enriched.xlsx	33.9049	1767252.0	827112.0001800001	0.0	115430.80819699926	1413	True	808	24
SLX8830-N704-N503	18.0	1.0	1	12056.0	P5	103.0	CD41_P2_C4	N704-N503	99.0	171.0	C4	4	ki Tg plate2.csv	plate2.csv	True	2	C	AC_SLX8830_SampleSheet_v24_190515_Plate_2_Kidney_Enriched.xlsx	15.3233	1458030.0	865984.1054899999	0.0	188539.03107154116	1359	True	897	25
SLX8830-N704-N504			0		P5		CD41_P2_D4	N704-N504			D4	4	ki Tg plate2.csv	plate2.csv	True	2	D	AC_SLX8830_SampleSheet_v24_190515_Plate_2_Kidney_Enriched.xlsx	49.4887	3781798.0	999990.4777499997	0.0	167707.10740285786	35	False	35	26
SLX8830-N704-N505			50		P5		CD41_P2_E4	N704-N505			E4	4	ki Tg plate2.csv	plate2.csv	True	2	E	AC_SLX8830_SampleSheet_v24_190515_Plate_2_Kidney_Enriched.xlsx	44.2515	1540124.0	145653.09370000003	2975.85	249205.2188187457	8153	False	1010	27
SLX8830-N704-N506	26.0	1.0	1	14915.0	P5	72.0	CD41_P2_F4	N704-N506	100.0	173.0	F4	4	ki Tg plate2.csv	plate2.csv	True	2	F	AC_SLX8830_SampleSheet_v24_190515_Plate_2_Kidney_Enriched.xlsx	36.3109	1881778.0	907531.4115699999	67.0119	209239.9482222467	1214	True	718	28
SLX8830-N704-N507	50.0	6.0	1	22477.0	P5	125.0	CD41_P2_G4	N704-N507	100.0	173.0	G4	4	ki Tg plate2.csv	plate2.csv	True	2	G	AC_SLX8830_SampleSheet_v24_190515_Plate_2_Kidney_Enriched.xlsx	36.6678	1109614.0	774106.92925	0.0	230336.92969936546	1752	True	966	29
SLX8830-N704-N508	41.0	1.0	1	22425.0	P5	77.0	CD41_P2_H4	N704-N508	100.0	174.0	H4	4	ki Tg plate2.csv	plate2.csv	True	2	H	AC_SLX8830_SampleSheet_v24_190515_Plate_2_Kidney_Enriched.xlsx	30.7421	812823.0	499048.94738	64.7671	191723.01493709793	2529	True	1260	30
SLX8830-N704-N517	32.0	1.0	1	20766.0	P5	82.0	CD41_P2_A4	N704-N517	9.0	170.0	A4	4	ki Tg plate2.csv	plate2.csv	True	2	A	AC_SLX8830_SampleSheet_v24_190515_Plate_2_Kidney_Enriched.xlsx	38.9614	1307300.0	480688.83194999985	22.831999999999997	155328.11339042155	2828	True	1330	31
SLX8830-N705-N502	19.0	1.0	1	25741.0	P5	79.0	CD41_P2_B5	N705-N502	80.0	171.0	B5	5	ki Tg plate2.csv	plate2.csv	True	2	B	AC_SLX8830_SampleSheet_v24_190515_Plate_2_Kidney_Enriched.xlsx	36.2254	1350515.0	658188.0867899997	1.7290400000000001	222902.04697527364	2554	True	1276	32
SLX8830-N705-N503	20.0	2.0	1	23459.0	P5	80.0	CD41_P2_C5	N705-N503	100.0	171.0	C5	5	ki Tg plate2.csv	plate2.csv	True	2	C	AC_SLX8830_SampleSheet_v24_190515_Plate_2_Kidney_Enriched.xlsx	36.3504	1744458.0	835295.9714900003	0.0	214495.4179660008	2140	True	955	33
SLX8830-N705-N504	52.0	24.0	1	20445.0	P5	68.0	CD41_P2_D5	N705-N504	100.0	172.0	D5	5	ki Tg plate2.csv	plate2.csv	True	2	D	AC_SLX8830_SampleSheet_v24_190515_Plate_2_Kidney_Enriched.xlsx	44.6995	2737846.0	921469.343066	118.84200000000001	174182.5218930022	1095	True	726	34
SLX8830-N705-N505	24.0	1.0	1	17839.0	P5	97.0	CD41_P2_E5	N705-N505	100.0	172.0	E5	5	ki Tg plate2.csv	plate2.csv	True	2	E	AC_SLX8830_SampleSheet_v24_190515_Plate_2_Kidney_Enriched.xlsx	39.6629	2623926.0	813416.0931499999	10.4132	177129.26980216635	1824	True	978	35
SLX8830-N705-N506	51.0	1.0	1	13393.0	P5	75.0	CD41_P2_F5	N705-N506	100.0	173.0	F5	5	ki Tg plate2.csv	plate2.csv	True	2	F	AC_SLX8830_SampleSheet_v24_190515_Plate_2_Kidney_Enriched.xlsx	39.2371	1863138.0	876758.88838	31.9634	128083.86437050843	1262	True	771	36
SLX8830-N705-N507	55.0	1.0	1	19166.0	P5	90.0	CD41_P2_G5	N705-N507	100.0	173.0	G5	5	ki Tg plate2.csv	plate2.csv	True	2	G	AC_SLX8830_SampleSheet_v24_190515_Plate_2_Kidney_Enriched.xlsx	37.9117	2888867.0	858588.3010399998	19.8712	184993.06455556717	1554	True	812	37
SLX8830-N705-N508	28.0	2.0	1	17683.0	P5	81.0	CD41_P2_H5	N705-N508	100.0	174.0	H5	5	ki Tg plate2.csv	plate2.csv	True	2	H	AC_SLX8830_SampleSheet_v24_190515_Plate_2_Kidney_Enriched.xlsx	31.8169	1474858.0	644811.81234	163.08	203414.43791538288	2030	True	1049	38
SLX8830-N705-N517	32.0	2.0	1	22375.0	P5	65.0	CD41_P2_A5	N705-N517	13.0	170.0	A5	5	ki Tg plate2.csv	plate2.csv	True	2	A	AC_SLX8830_SampleSheet_v24_190515_Plate_2_Kidney_Enriched.xlsx	28.706	727960.0	752399.1474800002	0.0	153404.5793705052	1333	True	830	39
SLX8830-N706-N502	27.0	1.0	1	14854.0	P5	72.0	CD41_P2_B6	N706-N502	77.0	171.0	B6	6	ki Tg plate2.csv	plate2.csv	True	2	B	AC_SLX8830_SampleSheet_v24_190515_Plate_2_Kidney_Enriched.xlsx	31.7618	1519912.0	815295.6528499998	0.0	204374.483849851	1588	True	871	40
SLX8830-N706-N503	18.0	2.0	1	17242.0	P5	85.0	CD41_P2_C6	N706-N503	100.0	171.0	C6	6	ki Tg plate2.csv	plate2.csv	True	2	C	AC_SLX8830_SampleSheet_v24_190515_Plate_2_Kidney_Enriched.xlsx	31.8418	1937558.0	798053.6893569999	0.0	436500.38679550483	2033	True	862	41
SLX8830-N706-N504	27.0	1.0	1	12775.0	P5	80.0	CD41_P2_D6	N706-N504	100.0	172.0	D6	6	ki Tg plate2.csv	plate2.csv	True	2	D	AC_SLX8830_SampleSheet_v24_190515_Plate_2_Kidney_Enriched.xlsx	40.4127	1881176.0	802840.5711800001	72.485	304606.05584453413	1816	True	958	42
SLX8830-N706-N505	29.0	2.0	1	32488.0	P5	95.0	CD41_P2_E6	N706-N505	100.0	172.0	E6	6	ki Tg plate2.csv	plate2.csv	True	2	E	AC_SLX8830_SampleSheet_v24_190515_Plate_2_Kidney_Enriched.xlsx	36.8414	1570140.0	658350.2134299999	93.9534	230298.33929659176	2966	True	1285	43
SLX8830-N706-N506	16.0	1.0	1	30525.0	P5	77.0	CD41_P2_F6	N706-N506	100.0	173.0	F6	6	ki Tg plate2.csv	plate2.csv	True	2	F	AC_SLX8830_SampleSheet_v24_190515_Plate_2_Kidney_Enriched.xlsx	44.8611	1758827.0	629863.7656000002	0.0	275875.41105725325	3280	True	1247	44
SLX8830-N706-N507	50.0	1.0	1	22071.0	P5	78.0	CD41_P2_G6	N706-N507	100.0	173.0	G6	6	ki Tg plate2.csv	plate2.csv	True	2	G	AC_SLX8830_SampleSheet_v24_190515_Plate_2_Kidney_Enriched.xlsx	45.1425	2774694.0	865088.4840429999	74.3037	219911.56598952986	1887	True	992	45
SLX8830-N706-N508	29.0	3.0	1	23004.0	P5	122.0	CD41_P2_H6	N706-N508	100.0	174.0	H6	6	ki Tg plate2.csv	plate2.csv	True	2	H	AC_SLX8830_SampleSheet_v24_190515_Plate_2_Kidney_Enriched.xlsx	27.0054	1273368.0	770446.2308000004	0.0	166001.976026864	1746	True	958	46
SLX8830-N706-N517	44.0	3.0	1	20581.0	P5	98.0	CD41_P2_A6	N706-N517	24.0	170.0	A6	6	ki Tg plate2.csv	plate2.csv	True	2	A	AC_SLX8830_SampleSheet_v24_190515_Plate_2_Kidney_Enriched.xlsx	29.4162	883368.0	761507.41133	76.2013	159714.49074059515	1378	True	829	47
SLX8830-N707-N502	30.0	2.0	1	22373.0	P5	75.0	CD41_P2_B7	N707-N502	76.0	171.0	B7	7	ki Tg plate2.csv	plate2.csv	True	2	B	AC_SLX8830_SampleSheet_v24_190515_Plate_2_Kidney_Enriched.xlsx	33.149	1778426.0	866722.9458000003	94.8177	236433.97908822855	1481	True	845	48
SLX8830-N707-N503	26.0	1.0	1	26816.0	P5	65.0	CD41_P2_C7	N707-N503	100.0	172.0	C7	7	ki Tg plate2.csv	plate2.csv	True	2	C	AC_SLX8830_SampleSheet_v24_190515_Plate_2_Kidney_Enriched.xlsx	37.9323	1553834.0	856465.8406799997	79.098	278632.4566850434	1304	True	714	49
SLX8830-N707-N504	15.0	1.0	1	19139.0	P5	127.0	CD41_P2_D7	N707-N504	100.0	172.0	D7	7	ki Tg plate2.csv	plate2.csv	True	2	D	AC_SLX8830_SampleSheet_v24_190515_Plate_2_Kidney_Enriched.xlsx	42.206	3192957.0	791449.7258270003	0.0	217591.2817657845	2556	True	1061	50
SLX8830-N707-N505	34.0	2.0	1	18900.0	P5	69.0	CD41_P2_E7	N707-N505	100.0	172.0	E7	7	ki Tg plate2.csv	plate2.csv	True	2	E	AC_SLX8830_SampleSheet_v24_190515_Plate_2_Kidney_Enriched.xlsx	40.3257	2423226.0	895876.9776900002	75.5265	270102.3283377456	1390	True	775	51
SLX8830-N707-N506	24.0	2.0	1	19193.0	P5	78.0	CD41_P2_F7	N707-N506	100.0	173.0	F7	7	ki Tg plate2.csv	plate2.csv	True	2	F	AC_SLX8830_SampleSheet_v24_190515_Plate_2_Kidney_Enriched.xlsx	40.4145	3088212.0	818614.9109880001	43.9114	386452.1282033051	1909	True	893	52
SLX8830-N707-N507	17.0	3.0	1	23232.0	P5	82.0	CD41_P2_G7	N707-N507	100.0	173.0	G7	7	ki Tg plate2.csv	plate2.csv	True	2	G	AC_SLX8830_SampleSheet_v24_190515_Plate_2_Kidney_Enriched.xlsx	44.8659	4169922.0	943701.9800180001	0.0	245758.30502499634	1097	True	629	53
SLX8830-N707-N508	37.0	2.0	1	24179.0	P5	83.0	CD41_P2_H7	N707-N508	100.0	174.0	H7	7	ki Tg plate2.csv	plate2.csv	True	2	H	AC_SLX8830_SampleSheet_v24_190515_Plate_2_Kidney_Enriched.xlsx	34.9975	1028021.0	815979.99083	65.1564	273400.82892004965	1761	True	951	54
SLX8830-N707-N517	51.0	3.0	1	22368.0	P5	74.0	CD41_P2_A7	N707-N517	26.0	170.0	A7	7	ki Tg plate2.csv	plate2.csv	True	2	A	AC_SLX8830_SampleSheet_v24_190515_Plate_2_Kidney_Enriched.xlsx	29.6773	1023977.0	708533.8869199997	50.9608	143814.1938980472	1974	True	1177	55
SLX8830-N708-N502	26.0	1.0	1	24357.0	P5	109.0	CD41_P2_B8	N708-N502	74.0	171.0	B8	8	ki Tg plate2.csv	plate2.csv	True	2	B	AC_SLX8830_SampleSheet_v24_190515_Plate_2_Kidney_Enriched.xlsx	40.8403	1914568.0	667349.63944	7.63782	213939.30473164577	3307	True	1402	56
SLX8830-N708-N503	35.0	1.0	1	22974.0	P5	80.0	CD41_P2_C8	N708-N503	100.0	172.0	C8	8	ki Tg plate2.csv	plate2.csv	True	2	C	AC_SLX8830_SampleSheet_v24_190515_Plate_2_Kidney_Enriched.xlsx	40.6218	3908184.0	687138.556636	46.1102	214109.66489881286	2043	True	1039	57
SLX8830-N708-N504	17.0	2.0	1	26056.0	P5	143.0	CD41_P2_D8	N708-N504	100.0	172.0	D8	8	ki Tg plate2.csv	plate2.csv	True	2	D	AC_SLX8830_SampleSheet_v24_190515_Plate_2_Kidney_Enriched.xlsx	58.1234	3120130.0	701064.2075700003	151.985	193759.3975632207	2616	True	1358	58
SLX8830-N708-N505	28.0	4.0	1	18720.0	P5	136.0	CD41_P2_E8	N708-N505	100.0	172.0	E8	8	ki Tg plate2.csv	plate2.csv	True	2	E	AC_SLX8830_SampleSheet_v24_190515_Plate_2_Kidney_Enriched.xlsx	34.4318	2307865.0	940460.024823	0.0	107377.55386868426	1113	True	651	59
SLX8830-N708-N506	17.0	4.0	1	19349.0	P5	74.0	CD41_P2_F8	N708-N506	100.0	173.0	F8	8	ki Tg plate2.csv	plate2.csv	True	2	F	AC_SLX8830_SampleSheet_v24_190515_Plate_2_Kidney_Enriched.xlsx	41.8123	2410448.0	841975.2861819998	0.0	180589.03655743814	1698	True	915	60
SLX8830-N708-N507	25.0	3.0	1	21591.0	P5	95.0	CD41_P2_G8	N708-N507	100.0	173.0	G8	8	ki Tg plate2.csv	plate2.csv	True	2	G	AC_SLX8830_SampleSheet_v24_190515_Plate_2_Kidney_Enriched.xlsx	48.0548	3620615.0	845992.70805	0.0	256972.41611034045	2143	True	945	61
SLX8830-N708-N508	18.0	1.0	1	21910.0	P5	92.0	CD41_P2_H8	N708-N508	100.0	174.0	H8	8	ki Tg plate2.csv	plate2.csv	True	2	H	AC_SLX8830_SampleSheet_v24_190515_Plate_2_Kidney_Enriched.xlsx	32.1748	1583070.0	716226.7803599996	12.1614	216137.90283300015	2018	True	1017	62
SLX8830-N708-N517	40.0	1.0	1	17562.0	P5	102.0	CD41_P2_A8	N708-N517	32.0	170.0	A8	8	ki Tg plate2.csv	plate2.csv	True	2	A	AC_SLX8830_SampleSheet_v24_190515_Plate_2_Kidney_Enriched.xlsx	32.3169	537184.0	563489.6165	0.0	105959.36600512655	2442	True	1247	63
SLX8830-N709-N502	44.0	1.0	1	32204.0	P5	107.0	CD41_P2_B9	N709-N502	71.0	171.0	B9	9	ki Tg plate2.csv	plate2.csv	True	2	B	AC_SLX8830_SampleSheet_v24_190515_Plate_2_Kidney_Enriched.xlsx	36.0839	1518956.0	715175.6380999997	41.4544	87294.95776903097	2086	True	1148	64
SLX8830-N709-N503	25.0	2.0	1	21336.0	P5	104.0	CD41_P2_C9	N709-N503	100.0	172.0	C9	9	ki Tg plate2.csv	plate2.csv	True	2	C	AC_SLX8830_SampleSheet_v24_190515_Plate_2_Kidney_Enriched.xlsx	38.1756	2141719.0	718014.58762	0.0	188362.01329325238	2337	True	1097	65
SLX8830-N709-N504	58.0	3.0	1	31178.0	P5	119.0	CD41_P2_D9	N709-N504	100.0	172.0	D9	9	ki Tg plate2.csv	plate2.csv	True	2	D	AC_SLX8830_SampleSheet_v24_190515_Plate_2_Kidney_Enriched.xlsx	38.1607	2587324.0	960722.9754120001	0.0	129371.04185255263	1153	True	653	66
SLX8830-N709-N505	33.0	2.0	1	32290.0	P5	106.0	CD41_P2_E9	N709-N505	100.0	172.0	E9	9	ki Tg plate2.csv	plate2.csv	True	2	E	AC_SLX8830_SampleSheet_v24_190515_Plate_2_Kidney_Enriched.xlsx	39.4539	1548218.0	647340.2822100001	66.6923	224461.45810195245	2638	True	1149	67
SLX8830-N709-N506	38.0	2.0	1	11668.0	P5	107.0	CD41_P2_F9	N709-N506	100.0	173.0	F9	9	ki Tg plate2.csv	plate2.csv	True	2	F	AC_SLX8830_SampleSheet_v24_190515_Plate_2_Kidney_Enriched.xlsx	37.8972	1659583.0	796956.10077	64.2234	149311.8508104515	2061	True	982	68
SLX8830-N709-N507	18.0	1.0	1	26833.0	P5	85.0	CD41_P2_G9	N709-N507	100.0	173.0	G9	9	ki Tg plate2.csv	plate2.csv	True	2	G	AC_SLX8830_SampleSheet_v24_190515_Plate_2_Kidney_Enriched.xlsx	41.1224	1183282.0	783904.2474000002	0.0	335607.53527584125	1940	True	983	69
SLX8830-N709-N508	36.0	1.0	1	17119.0	P5	82.0	CD41_P2_H9	N709-N508	100.0	173.0	H9	9	ki Tg plate2.csv	plate2.csv	True	2	H	AC_SLX8830_SampleSheet_v24_190515_Plate_2_Kidney_Enriched.xlsx	28.2837	473457.0	669394.7049	434.246	198202.954308406	1737	True	1017	70
SLX8830-N709-N517	46.0	3.0	1	23122.0	P5	83.0	CD41_P2_A9	N709-N517	34.0	171.0	A9	9	ki Tg plate2.csv	plate2.csv	True	2	A	AC_SLX8830_SampleSheet_v24_190515_Plate_2_Kidney_Enriched.xlsx	39.0442	536079.0	447161.51499000005	138.363	199949.16952109998	2809	True	1319	71
SLX8830-N710-N502	31.0	1.0	1	23737.0	P5	93.0	CD41_P2_B10	N710-N502	69.0	171.0	B10	10	ki Tg plate2.csv	plate2.csv	True	2	B	AC_SLX8830_SampleSheet_v24_190515_Plate_2_Kidney_Enriched.xlsx	24.1065	898812.0	630614.7611300003	0.0	170054.22914774428	1835	True	925	72
SLX8830-N710-N503	16.0	1.0	1	22285.0	P5	70.0	CD41_P2_C10	N710-N503	100.0	172.0	C10	10	ki Tg plate2.csv	plate2.csv	True	2	C	AC_SLX8830_SampleSheet_v24_190515_Plate_2_Kidney_Enriched.xlsx	34.7473	1278788.0	618192.2752100001	8.24025	125245.96585133529	2534	True	1317	73
SLX8830-N710-N504			0		P5		CD41_P2_D10	N710-N504			D10	10	ki Tg plate2.csv	plate2.csv	True	2	D	AC_SLX8830_SampleSheet_v24_190515_Plate_2_Kidney_Enriched.xlsx	29.963	828839.0	999935.4155299996	0.0	213601.99156993433	26	False	26	74
SLX8830-N710-N505			50		P5		CD41_P2_E10	N710-N505			E10	10	ki Tg plate2.csv	plate2.csv	True	2	E	AC_SLX8830_SampleSheet_v24_190515_Plate_2_Kidney_Enriched.xlsx	44.8828	601874.0	83324.92562000002	2048.73	193435.84174325273	7857	False	848	75
SLX8830-N710-N506	17.0	2.0	1	13746.0	P5	90.0	CD41_P2_F10	N710-N506	100.0	173.0	F10	10	ki Tg plate2.csv	plate2.csv	True	2	F	AC_SLX8830_SampleSheet_v24_190515_Plate_2_Kidney_Enriched.xlsx	30.0138	1199991.0	705339.15655	108.836	157781.02861995035	1821	True	978	76
SLX8830-N710-N507	31.0	1.0	1	24750.0	P5	114.0	CD41_P2_G10	N710-N507	100.0	173.0	G10	10	ki Tg plate2.csv	plate2.csv	True	2	G	AC_SLX8830_SampleSheet_v24_190515_Plate_2_Kidney_Enriched.xlsx	29.858	905529.0	701223.6343999999	33.0448	183092.17326171184	1691	True	870	77
SLX8830-N710-N508	23.0	1.0	1	18818.0	P5	73.0	CD41_P2_H10	N710-N508	100.0	173.0	H10	10	ki Tg plate2.csv	plate2.csv	True	2	H	AC_SLX8830_SampleSheet_v24_190515_Plate_2_Kidney_Enriched.xlsx	23.0803	506652.0	682859.9825	0.0	178732.8838798431	1455	True	903	78
SLX8830-N710-N517	49.0	1.0	1	24040.0	P5	90.0	CD41_P2_A10	N710-N517	37.0	171.0	A10	10	ki Tg plate2.csv	plate2.csv	True	2	A	AC_SLX8830_SampleSheet_v24_190515_Plate_2_Kidney_Enriched.xlsx	25.7616	836692.0	679503.492	30.6982	162607.72452140736	1680	True	888	79
SLX8830-N711-N502	23.0	6.0	1	17954.0	P5	130.0	CD41_P2_B11	N711-N502	58.0	171.0	B11	11	ki Tg plate2.csv	plate2.csv	True	2	B	AC_SLX8830_SampleSheet_v24_190515_Plate_2_Kidney_Enriched.xlsx	22.3177	1051916.0	575554.0856	0.0	215804.48019146064	2018	True	892	80
SLX8830-N711-N503	27.0	3.0	1	22883.0	P5	81.0	CD41_P2_C11	N711-N503	100.0	172.0	C11	11	ki Tg plate2.csv	plate2.csv	True	2	C	AC_SLX8830_SampleSheet_v24_190515_Plate_2_Kidney_Enriched.xlsx	28.4434	519751.0	810205.3576999999	0.0	165458.52982514762	908	True	659	81
SLX8830-N711-N504	50.0	1.0	1	19830.0	P5	65.0	CD41_P2_D11	N711-N504	100.0	172.0	D11	11	ki Tg plate2.csv	plate2.csv	True	2	D	AC_SLX8830_SampleSheet_v24_190515_Plate_2_Kidney_Enriched.xlsx	44.0699	1837874.0	889610.34676	40.3391	230325.22628578093	1460	True	821	82
SLX8830-N711-N505	28.0	1.0	1	19209.0	P5	66.0	CD41_P2_E11	N711-N505	100.0	172.0	E11	11	ki Tg plate2.csv	plate2.csv	True	2	E	AC_SLX8830_SampleSheet_v24_190515_Plate_2_Kidney_Enriched.xlsx	26.7766	1085944.0	629586.8944999999	64.2369	181777.3982574428	2084	True	1109	83
SLX8830-N711-N506	20.0	1.0	1	14933.0	P5	78.0	CD41_P2_F11	N711-N506	100.0	173.0	F11	11	ki Tg plate2.csv	plate2.csv	True	2	F	AC_SLX8830_SampleSheet_v24_190515_Plate_2_Kidney_Enriched.xlsx	29.2301	1264390.0	871919.4680999999	0.0	188409.95007408087	1133	True	669	84
SLX8830-N711-N507	52.0	1.0	1	10848.0	P5	103.0	CD41_P2_G11	N711-N507	100.0	173.0	G11	11	ki Tg plate2.csv	plate2.csv	True	2	G	AC_SLX8830_SampleSheet_v24_190515_Plate_2_Kidney_Enriched.xlsx	34.4526	1264288.0	475687.65352000005	48.3419	174819.6071877645	2932	True	1351	85
SLX8830-N711-N508	27.0	1.0	1	14539.0	P5	68.0	CD41_P2_H11	N711-N508	100.0	173.0	H11	11	ki Tg plate2.csv	plate2.csv	True	2	H	AC_SLX8830_SampleSheet_v24_190515_Plate_2_Kidney_Enriched.xlsx	22.9027	937972.0	727740.7946999997	50.1242	155607.73575872663	1269	True	775	86
SLX8830-N711-N517	16.0	2.0	1	15258.0	P5	95.0	CD41_P2_A11	N711-N517	46.0	171.0	A11	11	ki Tg plate2.csv	plate2.csv	True	2	A	AC_SLX8830_SampleSheet_v24_190515_Plate_2_Kidney_Enriched.xlsx	22.2044	936925.0	730062.7167400002	0.0	113352.06138587365	1496	True	881	87
SLX8830-N712-N502	25.0	1.0	1	26651.0	P5	110.0	CD41_P2_B12	N712-N502	56.0	171.0	B12	12	ki Tg plate2.csv	plate2.csv	True	2	B	AC_SLX8830_SampleSheet_v24_190515_Plate_2_Kidney_Enriched.xlsx	20.5445	903406.0	985017.5909999998	0.0	104425.93924820822	606	True	544	88
SLX8830-N712-N503	19.0	1.0	1	28296.0	P5	126.0	CD41_P2_C12	N712-N503	100.0	172.0	C12	12	ki Tg plate2.csv	plate2.csv	True	2	C	AC_SLX8830_SampleSheet_v24_190515_Plate_2_Kidney_Enriched.xlsx	27.2925	837681.0	477365.35012	0.0	161058.60572865026	2621	True	1220	89
SLX8830-N712-N504	46.0	2.0	1	24016.0	P5	81.0	CD41_P2_D12	N712-N504	100.0	172.0	D12	12	ki Tg plate2.csv	plate2.csv	True	2	D	AC_SLX8830_SampleSheet_v24_190515_Plate_2_Kidney_Enriched.xlsx	34.0132	1321321.0	593550.0604699999	18.1223	185415.8280196687	2260	True	1138	90
SLX8830-N712-N505	37.0	2.0	1	23414.0	P5	89.0	CD41_P2_E12	N712-N505	100.0	172.0	E12	12	ki Tg plate2.csv	plate2.csv	True	2	E	AC_SLX8830_SampleSheet_v24_190515_Plate_2_Kidney_Enriched.xlsx	26.0209	1375247.0	709743.6106499999	0.0	166898.04079224574	1410	True	745	91
SLX8830-N712-N506	23.0	1.0	1	16898.0	P5	99.0	CD41_P2_F12	N712-N506	100.0	172.0	F12	12	ki Tg plate2.csv	plate2.csv	True	2	F	AC_SLX8830_SampleSheet_v24_190515_Plate_2_Kidney_Enriched.xlsx	24.1428	1024031.0	806409.9078399999	0.0	125683.26440768818	1227	True	803	92
SLX8830-N712-N507	34.0	3.0	1	22859.0	P5	70.0	CD41_P2_G12	N712-N507	100.0	173.0	G12	12	ki Tg plate2.csv	plate2.csv	True	2	G	AC_SLX8830_SampleSheet_v24_190515_Plate_2_Kidney_Enriched.xlsx	22.7859	934806.0	660797.58802	92.1892	208022.45809021388	1754	True	1014	93
SLX8830-N712-N508	34.0	1.0	1	22795.0	P5	152.0	CD41_P2_H12	N712-N508	100.0	173.0	H12	12	ki Tg plate2.csv	plate2.csv	True	2	H	AC_SLX8830_SampleSheet_v24_190515_Plate_2_Kidney_Enriched.xlsx	24.129	841892.0	562079.4927999998	0.0	100082.89329037249	1719	True	777	94
SLX8830-N712-N517	19.0	2.0	1	22287.0	P5	101.0	CD41_P2_A12	N712-N517	55.0	171.0	A12	12	ki Tg plate2.csv	plate2.csv	True	2	A	AC_SLX8830_SampleSheet_v24_190515_Plate_2_Kidney_Enriched.xlsx	1.16115	691472.0	543361.9369999999	0.0	84526.62597266304	362	True	332	95
SLX8831-N701-N502	52.0	2.0	1	22725.0	low	60.0	CD41_P3_B1	N701-N502	100.0	192.0	B1	1	heart T2 plate3 dim.csv	dim.csv	True	3	B	AC_SLX8831_SampleSheet_v24_190515_Plate_3_Heart.xlsx	28.4696	1852674.0	844447.1753999996	338.524	73702.70723309771	1229	True	784	96
SLX8831-N701-N503	1992.0	2.0	1	16262.0	high	78.0	CD41_P3_C1	N701-N503	2.0	187.0	C1	1	heart T2 plate3 high.csv	high.csv	True	3	C	AC_SLX8831_SampleSheet_v24_190515_Plate_3_Heart.xlsx	27.5979	1449305.0	952580.9593000001	159.667	127907.39500425333	482	True	381	97
SLX8831-N701-N504	2500.0	3.0	1	22295.0	high	84.0	CD41_P3_D1	N701-N504	43.0	188.0	D1	1	heart T2 plate3 high.csv	high.csv	True	3	D	AC_SLX8831_SampleSheet_v24_190515_Plate_3_Heart.xlsx	21.1564	1541263.0	962152.5536699999	2081.25	137844.98673308233	367	True	283	98
SLX8831-N701-N505	771.0	2.0	1	23032.0	high	47.0	CD41_P3_E1	N701-N505	44.0	188.0	E1	1	heart T2 plate3 high.csv	high.csv	True	3	E	AC_SLX8831_SampleSheet_v24_190515_Plate_3_Heart.xlsx	14.353	1734667.0	910218.6532000003	1723.61	143731.12774579885	487	True	340	99
SLX8831-N701-N506	2158.0	1.0	1	22740.0	high	35.0	CD41_P3_F1	N701-N506	74.0	188.0	F1	1	heart T2 plate3 high.csv	high.csv	True	3	F	AC_SLX8831_SampleSheet_v24_190515_Plate_3_Heart.xlsx	5.20493	1603978.0	930714.4010800001	1200.55	144075.81865343926	492	True	363	100
SLX8831-N701-N507	2455.0	1.0	1	26737.0	high	73.0	CD41_P3_G1	N701-N507	75.0	188.0	G1	1	heart T2 plate3 high.csv	high.csv	True	3	G	AC_SLX8831_SampleSheet_v24_190515_Plate_3_Heart.xlsx	25.7034	1956996.0	958280.5493999999	202.933	90631.0281993113	495	True	352	101
SLX8831-N701-N508	752.0	2.0	1	25222.0	high	62.0	CD41_P3_H1	N701-N508	100.0	188.0	H1	1	heart T2 plate3 high.csv	high.csv	True	3	H	AC_SLX8831_SampleSheet_v24_190515_Plate_3_Heart.xlsx	25.6745	1955056.0	848116.8359300001	1189.89	86224.93477644271	1027	True	661	102
SLX8831-N701-N517	127.0	2.0	1	22054.0	low	48.0	CD41_P3_A1	N701-N517	1.0	189.0	A1	1	heart T2 plate3 dim.csv	dim.csv	True	3	A	AC_SLX8831_SampleSheet_v24_190515_Plate_3_Heart.xlsx	28.273	1642589.0	885051.0992999998	1361.83	44002.672477661865	922	True	625	103
SLX8831-N702-N502	107.0	1.0	1	22434.0	low	47.0	CD41_P3_B2	N702-N502	100.0	192.0	B2	2	heart T2 plate3 dim.csv	dim.csv	True	3	B	AC_SLX8831_SampleSheet_v24_190515_Plate_3_Heart.xlsx	29.2658	1553027.0	904157.1522100001	606.362	70261.89887786891	869	True	632	104
SLX8831-N702-N503	2412.0	3.0	1	20091.0	high	57.0	CD41_P3_C2	N702-N503	3.0	187.0	C2	2	heart T2 plate3 high.csv	high.csv	True	3	C	AC_SLX8831_SampleSheet_v24_190515_Plate_3_Heart.xlsx	22.6861	1824851.0	938591.1331000001	1693.6	97680.58917562585	460	True	374	105
SLX8831-N702-N504	1977.0	1.0	1	26066.0	high	41.0	CD41_P3_D2	N702-N504	40.0	188.0	D2	2	heart T2 plate3 high.csv	high.csv	True	3	D	AC_SLX8831_SampleSheet_v24_190515_Plate_3_Heart.xlsx	14.5316	1556186.0	957150.65573	741.7769999999997	98616.5596815511	345	True	270	106
SLX8831-N702-N505	1304.0	1.0	1	24702.0	high	65.0	CD41_P3_E2	N702-N505	45.0	188.0	E2	2	heart T2 plate3 high.csv	high.csv	True	3	E	AC_SLX8831_SampleSheet_v24_190515_Plate_3_Heart.xlsx	19.8621	1813732.0	953866.14284	2728.0	75060.56329594729	430	True	353	107
SLX8831-N702-N506	2265.0	1.0	1	24263.0	high	49.0	CD41_P3_F2	N702-N506	73.0	188.0	F2	2	heart T2 plate3 high.csv	high.csv	True	3	F	AC_SLX8831_SampleSheet_v24_190515_Plate_3_Heart.xlsx	24.6214	2109325.0	956114.8213699999	850.7669999999997	77930.55334644878	452	True	337	108
SLX8831-N702-N507	1850.0	2.0	1	27577.0	high	46.0	CD41_P3_G2	N702-N507	76.0	188.0	G2	2	heart T2 plate3 high.csv	high.csv	True	3	G	AC_SLX8831_SampleSheet_v24_190515_Plate_3_Heart.xlsx	24.4419	1575595.0	949333.31463	481.431	124964.33346695424	469	True	360	109
SLX8831-N702-N508	1665.0	1.0	1	19485.0	high	75.0	CD41_P3_H2	N702-N508	100.0	188.0	H2	2	heart T2 plate3 high.csv	high.csv	True	3	H	AC_SLX8831_SampleSheet_v24_190515_Plate_3_Heart.xlsx	22.4211	1225207.0	937790.2672999998	1192.39	104536.34912247118	517	True	429	110
SLX8831-N702-N517	29.0	1.0	1	22109.0	low	34.0	CD41_P3_A2	N702-N517	23.0	189.0	A2	2	heart T2 plate3 dim.csv	dim.csv	True	3	A	AC_SLX8831_SampleSheet_v24_190515_Plate_3_Heart.xlsx	27.6009	1459440.0	846302.4331000001	32.9457	101925.4461278363	949	True	673	111
SLX8831-N703-N502	218.0	2.0	1	18873.0	low	38.0	CD41_P3_B3	N703-N502	100.0	192.0	B3	3	heart T2 plate3 dim.csv	dim.csv	True	3	B	AC_SLX8831_SampleSheet_v24_190515_Plate_3_Heart.xlsx	27.3554	1798547.0	910689.3104999997	923.125	69750.18783525756	741	True	538	112
SLX8831-N703-N503	942.0	1.0	1	22299.0	high	57.0	CD41_P3_C3	N703-N503	4.0	187.0	C3	3	heart T2 plate3 high.csv	high.csv	True	3	C	AC_SLX8831_SampleSheet_v24_190515_Plate_3_Heart.xlsx	26.2432	1674027.0	945318.4931000001	860.0010000000003	99690.73507678117	561	True	427	113
SLX8831-N703-N504	1260.0	1.0	1	19957.0	high	56.0	CD41_P3_D3	N703-N504	39.0	188.0	D3	3	heart T2 plate3 high.csv	high.csv	True	3	D	AC_SLX8831_SampleSheet_v24_190515_Plate_3_Heart.xlsx	20.7471	2176637.0	954087.2541700001	450.54699999999997	139713.25164723417	425	True	327	114
SLX8831-N703-N505	1299.0	2.0	1	20892.0	high	43.0	CD41_P3_E3	N703-N505	47.0	188.0	E3	3	heart T2 plate3 high.csv	high.csv	True	3	E	AC_SLX8831_SampleSheet_v24_190515_Plate_3_Heart.xlsx	22.6985	2202928.0	961577.8554000002	631.793	90569.44196950928	421	True	327	115
SLX8831-N703-N506	1748.0	1.0	1	18539.0	high	55.0	CD41_P3_F3	N703-N506	72.0	188.0	F3	3	heart T2 plate3 high.csv	high.csv	True	3	F	AC_SLX8831_SampleSheet_v24_190515_Plate_3_Heart.xlsx	22.7241	1979084.0	950327.8670699998	2853.0	49238.661624136104	437	True	333	116
SLX8831-N703-N507	1963.0	2.0	1	21657.0	high	104.0	CD41_P3_G3	N703-N507	77.0	188.0	G3	3	heart T2 plate3 high.csv	high.csv	True	3	G	AC_SLX8831_SampleSheet_v24_190515_Plate_3_Heart.xlsx	24.03	1895375.0	947207.2487000001	974.6339999999999	133926.61339813523	441	True	351	117
SLX8831-N703-N508	2861.0	4.0	1	21388.0	high	51.0	CD41_P3_H3	N703-N508	100.0	188.0	H3	3	heart T2 plate3 high.csv	high.csv	True	3	H	AC_SLX8831_SampleSheet_v24_190515_Plate_3_Heart.xlsx	21.8375	1981914.0	958905.8738089999	886.2130000000003	78279.05796806462	453	True	349	118
SLX8831-N703-N517	169.0	1.0	1	17230.0	low	38.0	CD41_P3_A3	N703-N517	24.0	189.0	A3	3	heart T2 plate3 dim.csv	dim.csv	True	3	A	AC_SLX8831_SampleSheet_v24_190515_Plate_3_Heart.xlsx	24.6665	1584332.0	929629.2282400001	298.32599999999996	92301.74496178361	538	True	408	119
SLX8831-N704-N502	51.0	1.0	1	29013.0	low	85.0	CD41_P3_B4	N704-N502	100.0	192.0	B4	4	heart T2 plate3 dim.csv	dim.csv	True	3	B	AC_SLX8831_SampleSheet_v24_190515_Plate_3_Heart.xlsx	38.8411	1686362.0	353589.7801	0.0	143207.25586261993	3166	True	1055	120
SLX8831-N704-N503	1138.0	1.0	1	21839.0	high	44.0	CD41_P3_C4	N704-N503	5.0	187.0	C4	4	heart T2 plate3 high.csv	high.csv	True	3	C	AC_SLX8831_SampleSheet_v24_190515_Plate_3_Heart.xlsx	28.1149	2311769.0	933217.4109000001	3203.52	69208.18033345643	608	True	445	121
SLX8831-N704-N504			0		high		CD41_P3_D4	N704-N504			D4	4	heart T2 plate3 high.csv	high.csv	True	3	D	AC_SLX8831_SampleSheet_v24_190515_Plate_3_Heart.xlsx	26.1527	1779427.0	999984.7518899997	0.0	187308.50592977655	11	False	11	122
SLX8831-N704-N505			50		high		CD41_P3_E4	N704-N505			E4	4	heart T2 plate3 high.csv	high.csv	True	3	E	AC_SLX8831_SampleSheet_v24_190515_Plate_3_Heart.xlsx	33.6096	1412737.0	209092.74824999998	29406.4	125828.74162771615	5635	False	1266	123
SLX8831-N704-N506	1294.0	2.0	1	14829.0	high	43.0	CD41_P3_F4	N704-N506	69.0	188.0	F4	4	heart T2 plate3 high.csv	high.csv	True	3	F	AC_SLX8831_SampleSheet_v24_190515_Plate_3_Heart.xlsx	26.4929	1654299.0	957150.3673240001	2203.28	71389.39971643063	431	True	343	124
SLX8831-N704-N507	1616.0	1.0	1	16954.0	high	65.0	CD41_P3_G4	N704-N507	79.0	188.0	G4	4	heart T2 plate3 high.csv	high.csv	True	3	G	AC_SLX8831_SampleSheet_v24_190515_Plate_3_Heart.xlsx	27.5176	1542346.0	955215.78268	1394.09	110955.68801944463	488	True	375	125
SLX8831-N704-N508	533.0	2.0	1	19925.0	high	49.0	CD41_P3_H4	N704-N508	100.0	188.0	H4	4	heart T2 plate3 high.csv	high.csv	True	3	H	AC_SLX8831_SampleSheet_v24_190515_Plate_3_Heart.xlsx	23.5799	1685157.0	927559.4419000002	1194.72	90406.45880208278	622	True	458	126
SLX8831-N704-N517	21.0	18.0	1	8411.0	low	54.0	CD41_P3_A4	N704-N517	56.0	190.0	A4	4	heart T2 plate3 dim.csv	dim.csv	True	3	A	AC_SLX8831_SampleSheet_v24_190515_Plate_3_Heart.xlsx	25.1904	1337153.0	993398.4918899998	4.30468	759838.872876918	171	False	155	127
SLX8831-N705-N502	119.0	2.0	1	31293.0	low	71.0	CD41_P3_B5	N705-N502	100.0	192.0	B5	5	heart T2 plate3 dim.csv	dim.csv	True	3	B	AC_SLX8831_SampleSheet_v24_190515_Plate_3_Heart.xlsx	24.4583	1861560.0	922337.6023200001	2330.21	154754.11052191505	775	True	542	128
SLX8831-N705-N503	3496.0	1.0	1	22989.0	high	68.0	CD41_P3_C5	N705-N503	5.0	187.0	C5	5	heart T2 plate3 high.csv	high.csv	True	3	C	AC_SLX8831_SampleSheet_v24_190515_Plate_3_Heart.xlsx	18.6035	1901258.0	954019.5779	1575.56	66575.24597563062	351	True	283	129
SLX8831-N705-N504	1386.0	1.0	1	16558.0	high	72.0	CD41_P3_D5	N705-N504	38.0	188.0	D5	5	heart T2 plate3 high.csv	high.csv	True	3	D	AC_SLX8831_SampleSheet_v24_190515_Plate_3_Heart.xlsx	25.7999	1781511.0	962205.9608200002	179.963	81007.87310103947	499	True	376	130
SLX8831-N705-N505	531.0	7.0	1	25713.0	high	80.0	CD41_P3_E5	N705-N505	48.0	188.0	E5	5	heart T2 plate3 high.csv	high.csv	True	3	E	AC_SLX8831_SampleSheet_v24_190515_Plate_3_Heart.xlsx	29.0783	905755.0	954666.89033	651.484	170327.87592880975	418	True	329	131
SLX8831-N705-N506	942.0	1.0	1	27201.0	high	38.0	CD41_P3_F5	N705-N506	68.0	188.0	F5	5	heart T2 plate3 high.csv	high.csv	True	3	F	AC_SLX8831_SampleSheet_v24_190515_Plate_3_Heart.xlsx	25.9995	2800782.0	937386.2883500002	1186.53	118177.16297006865	506	True	328	132
SLX8831-N705-N507	2812.0	1.0	1	21268.0	high	78.0	CD41_P3_G5	N705-N507	80.0	188.0	G5	5	heart T2 plate3 high.csv	high.csv	True	3	G	AC_SLX8831_SampleSheet_v24_190515_Plate_3_Heart.xlsx	25.3786	1756754.0	959193.2648369998	295.994	153384.11195139834	501	True	412	133
SLX8831-N705-N508	1694.0	1.0	1	21448.0	high	74.0	CD41_P3_H5	N705-N508	100.0	188.0	H5	5	heart T2 plate3 high.csv	high.csv	True	3	H	AC_SLX8831_SampleSheet_v24_190515_Plate_3_Heart.xlsx	21.3672	1357639.0	951180.8694000002	2595.66	86707.91407625524	471	True	400	134
SLX8831-N705-N517	103.0	1.0	1	30323.0	low	56.0	CD41_P3_A5	N705-N517	70.0	190.0	A5	5	heart T2 plate3 dim.csv	dim.csv	True	3	A	AC_SLX8831_SampleSheet_v24_190515_Plate_3_Heart.xlsx	25.0127	1500683.0	942646.3919500001	653.066	105227.11103957804	563	True	420	135
SLX8831-N706-N502	140.0	1.0	1	21902.0	low	48.0	CD41_P3_B6	N706-N502	100.0	191.0	B6	6	heart T2 plate3 dim.csv	dim.csv	True	3	B	AC_SLX8831_SampleSheet_v24_190515_Plate_3_Heart.xlsx	27.9315	1957348.0	787592.8769	311.634	57639.270474416604	1593	True	1079	136
SLX8831-N706-N503	2143.0	2.0	1	22549.0	high	59.0	CD41_P3_C6	N706-N503	6.0	187.0	C6	6	heart T2 plate3 high.csv	high.csv	True	3	C	AC_SLX8831_SampleSheet_v24_190515_Plate_3_Heart.xlsx	26.4587	1723075.0	947352.1963500001	2948.74	89529.83387561348	487	True	364	137
SLX8831-N706-N504	1860.0	1.0	1	15279.0	high	96.0	CD41_P3_D6	N706-N504	36.0	187.0	D6	6	heart T2 plate3 high.csv	high.csv	True	3	D	AC_SLX8831_SampleSheet_v24_190515_Plate_3_Heart.xlsx	24.4103	1749625.0	960723.7937499997	559.283	104645.39332751118	442	True	362	138
SLX8831-N706-N505	1865.0	2.0	1	21016.0	high	53.0	CD41_P3_E6	N706-N505	51.0	188.0	E6	6	heart T2 plate3 high.csv	high.csv	True	3	E	AC_SLX8831_SampleSheet_v24_190515_Plate_3_Heart.xlsx	26.8299	1546071.0	940355.422794	2222.18	26286.46745988091	555	True	430	139
SLX8831-N706-N506	2319.0	1.0	1	19129.0	high	53.0	CD41_P3_F6	N706-N506	67.0	188.0	F6	6	heart T2 plate3 high.csv	high.csv	True	3	F	AC_SLX8831_SampleSheet_v24_190515_Plate_3_Heart.xlsx	20.9904	1615775.0	957956.9705299999	985.557	23218.906352075046	454	True	366	140
SLX8831-N706-N507	2260.0	2.0	1	21936.0	high	36.0	CD41_P3_G6	N706-N507	82.0	188.0	G6	6	heart T2 plate3 high.csv	high.csv	True	3	G	AC_SLX8831_SampleSheet_v24_190515_Plate_3_Heart.xlsx	26.0091	1930374.0	942684.7377999999	768.6419999999997	128887.0691311732	562	True	449	141
SLX8831-N706-N508	2919.0	2.0	1	26875.0	high	66.0	CD41_P3_H6	N706-N508	100.0	188.0	H6	6	heart T2 plate3 high.csv	high.csv	True	3	H	AC_SLX8831_SampleSheet_v24_190515_Plate_3_Heart.xlsx	16.6375	1250061.0	954792.575	3043.77	63789.00826368212	453	True	377	142
SLX8831-N706-N517	87.0	1.0	1	19597.0	low	62.0	CD41_P3_A6	N706-N517	100.0	190.0	A6	6	heart T2 plate3 dim.csv	dim.csv	True	3	A	AC_SLX8831_SampleSheet_v24_190515_Plate_3_Heart.xlsx	29.8059	1466269.0	711768.10533	348.154	168444.32691968727	1520	True	889	143
SLX8831-N707-N502	110.0	1.0	1	20756.0	low	38.0	CD41_P3_B7	N707-N502	100.0	191.0	B7	7	heart T2 plate3 dim.csv	dim.csv	True	3	B	AC_SLX8831_SampleSheet_v24_190515_Plate_3_Heart.xlsx	25.6824	1868258.0	923654.1545099999	409.889	36247.11161879528	699	True	505	144
SLX8831-N707-N503	2734.0	10.0	1	32102.0	high	126.0	CD41_P3_C7	N707-N503	9.0	187.0	C7	7	heart T2 plate3 high.csv	high.csv	True	3	C	AC_SLX8831_SampleSheet_v24_190515_Plate_3_Heart.xlsx	26.0498	2097771.0	995392.1910100002	60.9891	393557.50095977803	112	True	98	145
SLX8831-N707-N504	3769.0	1.0	1	23902.0	high	81.0	CD41_P3_D7	N707-N504	35.0	187.0	D7	7	heart T2 plate3 high.csv	high.csv	True	3	D	AC_SLX8831_SampleSheet_v24_190515_Plate_3_Heart.xlsx	36.5064	3728007.0	929746.5915280003	2844.3	133021.1889064021	458	True	315	146
SLX8831-N707-N505	1284.0	2.0	1	23365.0	high	52.0	CD41_P3_E7	N707-N505	52.0	188.0	E7	7	heart T2 plate3 high.csv	high.csv	True	3	E	AC_SLX8831_SampleSheet_v24_190515_Plate_3_Heart.xlsx	26.1925	1609481.0	926429.2306000002	3174.52	42885.59454150388	654	True	506	147
SLX8831-N707-N506	456.0	1.0	1	27220.0	high	74.0	CD41_P3_F7	N707-N506	66.0	188.0	F7	7	heart T2 plate3 high.csv	high.csv	True	3	F	AC_SLX8831_SampleSheet_v24_190515_Plate_3_Heart.xlsx	27.4148	1806744.0	929292.2353200001	1263.81	75032.63717291836	722	True	536	148
SLX8831-N707-N507	406.0	1.0	1	24874.0	high	49.0	CD41_P3_G7	N707-N507	83.0	188.0	G7	7	heart T2 plate3 high.csv	high.csv	True	3	G	AC_SLX8831_SampleSheet_v24_190515_Plate_3_Heart.xlsx	26.1571	1751723.0	950943.3634600001	79.30199999999998	53451.69041617848	555	True	429	149
SLX8831-N707-N508	871.0	1.0	1	23742.0	high	52.0	CD41_P3_H7	N707-N508	100.0	188.0	H7	7	heart T2 plate3 high.csv	high.csv	True	3	H	AC_SLX8831_SampleSheet_v24_190515_Plate_3_Heart.xlsx	24.8217	1452413.0	941488.7701	1399.09	41906.495736457706	526	True	434	150
SLX8831-N707-N517	17.0	73.0	1	13368.0	low	94.0	CD41_P3_A7	N707-N517	100.0	190.0	A7	7	heart T2 plate3 dim.csv	dim.csv	True	3	A	AC_SLX8831_SampleSheet_v24_190515_Plate_3_Heart.xlsx	23.991	1391990.0	992082.6929999997	2.1618	762945.4821205579	177	False	158	151
SLX8831-N708-N502	97.0	1.0	1	18936.0	low	58.0	CD41_P3_B8	N708-N502	100.0	191.0	B8	8	heart T2 plate3 dim.csv	dim.csv	True	3	B	AC_SLX8831_SampleSheet_v24_190515_Plate_3_Heart.xlsx	25.6837	1261907.0	881777.8709099998	513.751	106464.14149137934	812	True	608	152
SLX8831-N708-N503	4013.0	1.0	1	21944.0	high	85.0	CD41_P3_C8	N708-N503	10.0	187.0	C8	8	heart T2 plate3 high.csv	high.csv	True	3	C	AC_SLX8831_SampleSheet_v24_190515_Plate_3_Heart.xlsx	20.3306	1625894.0	951932.06985	1435.08	51479.23152344339	666	True	487	153
SLX8831-N708-N504	533.0	1.0	1	20766.0	high	52.0	CD41_P3_D8	N708-N504	34.0	187.0	D8	8	heart T2 plate3 high.csv	high.csv	True	3	D	AC_SLX8831_SampleSheet_v24_190515_Plate_3_Heart.xlsx	23.3271	1451032.0	933505.5539999999	951.204	124402.00870250759	595	True	457	154
SLX8831-N708-N505	1777.0	1.0	1	22911.0	high	73.0	CD41_P3_E8	N708-N505	53.0	188.0	E8	8	heart T2 plate3 high.csv	high.csv	True	3	E	AC_SLX8831_SampleSheet_v24_190515_Plate_3_Heart.xlsx	30.1992	1817755.0	953470.2597400002	650.716	72415.1367673314	458	True	384	155
SLX8831-N708-N506	1821.0	2.0	1	26405.0	high	66.0	CD41_P3_F8	N708-N506	64.0	188.0	F8	8	heart T2 plate3 high.csv	high.csv	True	3	F	AC_SLX8831_SampleSheet_v24_190515_Plate_3_Heart.xlsx	29.1934	1692757.0	939472.0249670001	2785.42	120935.93248610191	538	True	406	156
SLX8831-N708-N507	2890.0	1.0	1	27014.0	high	63.0	CD41_P3_G8	N708-N507	83.0	188.0	G8	8	heart T2 plate3 high.csv	high.csv	True	3	G	AC_SLX8831_SampleSheet_v24_190515_Plate_3_Heart.xlsx	26.9495	1387074.0	962404.0806299999	1527.13	89094.01908623223	409	True	332	157
SLX8831-N708-N508	1797.0	1.0	1	26506.0	high	48.0	CD41_P3_H8	N708-N508	97.0	188.0	H8	8	heart T2 plate3 high.csv	high.csv	True	3	H	AC_SLX8831_SampleSheet_v24_190515_Plate_3_Heart.xlsx	25.774	1393112.0	930626.49499	1346.97	108772.79102437623	572	True	457	158
SLX8831-N708-N517	183.0	2.0	1	19847.0	low	40.0	CD41_P3_A8	N708-N517	100.0	191.0	A8	8	heart T2 plate3 dim.csv	dim.csv	True	3	A	AC_SLX8831_SampleSheet_v24_190515_Plate_3_Heart.xlsx	19.6977	834469.0	855079.1149800002	442.36699999999996	139642.74155234187	778	True	577	159
SLX8831-N709-N502	40.0	1.0	1	17864.0	low	31.0	CD41_P3_B9	N709-N502	100.0	191.0	B9	9	heart T2 plate3 dim.csv	dim.csv	True	3	B	AC_SLX8831_SampleSheet_v24_190515_Plate_3_Heart.xlsx	19.8599	1678740.0	922821.6061099998	154.463	116554.00539166546	800	True	582	160
SLX8831-N709-N503	1772.0	2.0	1	14794.0	high	74.0	CD41_P3_C9	N709-N503	23.0	187.0	C9	9	heart T2 plate3 high.csv	high.csv	True	3	C	AC_SLX8831_SampleSheet_v24_190515_Plate_3_Heart.xlsx	29.183	1510388.0	944715.6260000004	3629.03	30983.32703010565	579	True	461	161
SLX8831-N709-N504	1159.0	2.0	1	23416.0	high	49.0	CD41_P3_D9	N709-N504	33.0	187.0	D9	9	heart T2 plate3 high.csv	high.csv	True	3	D	AC_SLX8831_SampleSheet_v24_190515_Plate_3_Heart.xlsx	30.1594	1469721.0	941090.6329299998	1628.25	50892.15986725404	590	True	471	162
SLX8831-N709-N505	2466.0	1.0	1	24100.0	high	45.0	CD41_P3_E9	N709-N505	54.0	188.0	E9	9	heart T2 plate3 high.csv	high.csv	True	3	E	AC_SLX8831_SampleSheet_v24_190515_Plate_3_Heart.xlsx	26.5634	1308630.0	958906.77365	1411.43	97612.78945914647	388	True	315	163
SLX8831-N709-N506	2685.0	3.0	1	28661.0	high	59.0	CD41_P3_F9	N709-N506	63.0	188.0	F9	9	heart T2 plate3 high.csv	high.csv	True	3	F	AC_SLX8831_SampleSheet_v24_190515_Plate_3_Heart.xlsx	31.293	1244119.0	930756.30335	2684.15	107234.15468792968	611	True	464	164
SLX8831-N709-N507	2011.0	1.0	1	22832.0	high	41.0	CD41_P3_G9	N709-N507	84.0	188.0	G9	9	heart T2 plate3 high.csv	high.csv	True	3	G	AC_SLX8831_SampleSheet_v24_190515_Plate_3_Heart.xlsx	31.0271	956715.0	946182.26438	2847.4	99198.60231726944	478	True	404	165
SLX8831-N709-N508	1850.0	2.0	1	20326.0	high	62.0	CD41_P3_H9	N709-N508	96.0	188.0	H9	9	heart T2 plate3 high.csv	high.csv	True	3	H	AC_SLX8831_SampleSheet_v24_190515_Plate_3_Heart.xlsx	34.2562	1057295.0	929769.7917000002	2928.36	69596.61052375792	602	True	478	166
SLX8831-N709-N517	218.0	2.0	1	26905.0	low	36.0	CD41_P3_A9	N709-N517	100.0	191.0	A9	9	heart T2 plate3 dim.csv	dim.csv	True	3	A	AC_SLX8831_SampleSheet_v24_190515_Plate_3_Heart.xlsx	29.3888	2797134.0	879824.3676500001	630.467	75377.7929220821	907	True	660	167
SLX8831-N710-N502	48.0	2.0	1	22408.0	low	68.0	CD41_P3_B10	N710-N502	100.0	191.0	B10	10	heart T2 plate3 dim.csv	dim.csv	True	3	B	AC_SLX8831_SampleSheet_v24_190515_Plate_3_Heart.xlsx	33.0071	1414702.0	658743.8917400001	0.0	93113.11979550292	1410	True	772	168
SLX8831-N710-N503	2270.0	1.0	1	25075.0	high	69.0	CD41_P3_C10	N710-N503	26.0	187.0	C10	10	heart T2 plate3 high.csv	high.csv	True	3	C	AC_SLX8831_SampleSheet_v24_190515_Plate_3_Heart.xlsx	29.9141	1778991.0	957620.3614099999	1201.24	55749.250270582794	436	True	354	169
SLX8831-N710-N504			0		high		CD41_P3_D10	N710-N504			D10	10	heart T2 plate3 high.csv	high.csv	True	3	D	AC_SLX8831_SampleSheet_v24_190515_Plate_3_Heart.xlsx	28.7995	1662443.0	999994.166384	0.0	207662.68221523616	4	False	4	170
SLX8831-N710-N505			50		high		CD41_P3_E10	N710-N505			E10	10	heart T2 plate3 high.csv	high.csv	True	3	E	AC_SLX8831_SampleSheet_v24_190515_Plate_3_Heart.xlsx	39.5518	949095.0	202532.71463	30815.5	121383.19343003813	6316	False	1231	171
SLX8831-N710-N506	1635.0	1.0	1	23712.0	high	73.0	CD41_P3_F10	N710-N506	59.0	188.0	F10	10	heart T2 plate3 high.csv	high.csv	True	3	F	AC_SLX8831_SampleSheet_v24_190515_Plate_3_Heart.xlsx	27.0508	859830.0	943215.1808499998	1237.76	63846.978593250664	434	True	357	172
SLX8831-N710-N507	419.0	1.0	1	27967.0	high	47.0	CD41_P3_G10	N710-N507	86.0	188.0	G10	10	heart T2 plate3 high.csv	high.csv	True	3	G	AC_SLX8831_SampleSheet_v24_190515_Plate_3_Heart.xlsx	39.8007	1353744.0	893532.4143999998	1500.57	76042.15085541357	850	True	617	173
SLX8831-N710-N508	1836.0	1.0	1	21892.0	high	75.0	CD41_P3_H10	N710-N508	95.0	188.0	H10	10	heart T2 plate3 high.csv	high.csv	True	3	H	AC_SLX8831_SampleSheet_v24_190515_Plate_3_Heart.xlsx	28.8184	923789.0	963213.5425399996	376.259	88309.41701456194	371	True	312	174
SLX8831-N710-N517	125.0	3.0	1	24140.0	low	28.0	CD41_P3_A10	N710-N517	100.0	191.0	A10	10	heart T2 plate3 dim.csv	dim.csv	True	3	A	AC_SLX8831_SampleSheet_v24_190515_Plate_3_Heart.xlsx	30.2839	1037830.0	897504.5600000002	818.321	40272.918061308876	752	True	568	175
SLX8831-N711-N502	151.0	2.0	1	22396.0	low	36.0	CD41_P3_B11	N711-N502	100.0	191.0	B11	11	heart T2 plate3 dim.csv	dim.csv	True	3	B	AC_SLX8831_SampleSheet_v24_190515_Plate_3_Heart.xlsx	33.4926	1191232.0	900482.6135999999	1632.64	98242.65104079053	805	True	593	176
SLX8831-N711-N503	3740.0	3.0	1	15017.0	high	98.0	CD41_P3_C11	N711-N503	27.0	187.0	C11	11	heart T2 plate3 high.csv	high.csv	True	3	C	AC_SLX8831_SampleSheet_v24_190515_Plate_3_Heart.xlsx	27.4848	1172395.0	946863.2129900001	1618.18	72298.0796346957	522	True	438	177
SLX8831-N711-N504	3456.0	2.0	1	26151.0	high	57.0	CD41_P3_D11	N711-N504	31.0	187.0	D11	11	heart T2 plate3 high.csv	high.csv	True	3	D	AC_SLX8831_SampleSheet_v24_190515_Plate_3_Heart.xlsx	27.3943	1667147.0	956083.6916000003	1036.33	76151.47307468223	468	True	384	178
SLX8831-N711-N505	2792.0	1.0	1	23144.0	high	44.0	CD41_P3_E11	N711-N505	55.0	188.0	E11	11	heart T2 plate3 high.csv	high.csv	True	3	E	AC_SLX8831_SampleSheet_v24_190515_Plate_3_Heart.xlsx	27.5135	2112486.0	946580.1384800002	2337.96	43245.65156100778	430	True	344	179
SLX8831-N711-N506	3183.0	1.0	1	24441.0	high	74.0	CD41_P3_F11	N711-N506	58.0	188.0	F11	11	heart T2 plate3 high.csv	high.csv	True	3	F	AC_SLX8831_SampleSheet_v24_190515_Plate_3_Heart.xlsx	21.0836	1767595.0	934296.1355999998	1741.5	58577.82840046766	559	True	424	180
SLX8831-N711-N507	1474.0	1.0	1	26029.0	high	51.0	CD41_P3_G11	N711-N507	87.0	188.0	G11	11	heart T2 plate3 high.csv	high.csv	True	3	G	AC_SLX8831_SampleSheet_v24_190515_Plate_3_Heart.xlsx	16.0273	1612534.0	928428.2583900003	1962.09	77770.31258088411	468	True	372	181
SLX8831-N711-N508	2822.0	2.0	1	26279.0	high	90.0	CD41_P3_H11	N711-N508	93.0	188.0	H11	11	heart T2 plate3 high.csv	high.csv	True	3	H	AC_SLX8831_SampleSheet_v24_190515_Plate_3_Heart.xlsx	6.48567	950048.0	934671.4782	2608.12	123837.39449121445	262	True	235	182
SLX8831-N711-N517	23.0	1.0	1	23590.0	low	37.0	CD41_P3_A11	N711-N517	100.0	191.0	A11	11	heart T2 plate3 dim.csv	dim.csv	True	3	A	AC_SLX8831_SampleSheet_v24_190515_Plate_3_Heart.xlsx	33.028	1312289.0	851154.77459	105.03399999999999	54480.50943008381	878	True	634	183
SLX8831-N712-N502	202.0	1.0	1	26446.0	low	41.0	CD41_P3_B12	N712-N502	100.0	191.0	B12	12	heart T2 plate3 dim.csv	dim.csv	True	3	B	AC_SLX8831_SampleSheet_v24_190515_Plate_3_Heart.xlsx	18.259	1449985.0	925411.4785300001	20.3349	143076.32177729803	578	True	432	184
SLX8831-N712-N503	2299.0	59.0	1	27246.0	high	165.0	CD41_P3_C12	N712-N503	29.0	187.0	C12	12	heart T2 plate3 high.csv	high.csv	True	3	C	AC_SLX8831_SampleSheet_v24_190515_Plate_3_Heart.xlsx	11.9165	1414525.0	933161.5822999999	1047.29	117538.11553755206	1231	True	638	185
SLX8831-N712-N504	2470.0	2.0	1	21650.0	high	56.0	CD41_P3_D12	N712-N504	30.0	187.0	D12	12	heart T2 plate3 high.csv	high.csv	True	3	D	AC_SLX8831_SampleSheet_v24_190515_Plate_3_Heart.xlsx	12.6596	1087911.0	944646.51904	2185.6	149342.9987000899	306	True	263	186
SLX8831-N712-N505	2280.0	1.0	1	17233.0	high	77.0	CD41_P3_E12	N712-N505	55.0	188.0	E12	12	heart T2 plate3 high.csv	high.csv	True	3	E	AC_SLX8831_SampleSheet_v24_190515_Plate_3_Heart.xlsx	9.98322	1416376.0	949275.31457	643.936	87414.79845945389	273	True	242	187
SLX8831-N712-N506	1357.0	1.0	1	22105.0	high	74.0	CD41_P3_F12	N712-N506	56.0	188.0	F12	12	heart T2 plate3 high.csv	high.csv	True	3	F	AC_SLX8831_SampleSheet_v24_190515_Plate_3_Heart.xlsx	9.28335	1460733.0	879996.6699	2740.05	88526.93989016568	497	True	362	188
SLX8831-N712-N507	2148.0	4.0	1	22617.0	high	52.0	CD41_P3_G12	N712-N507	89.0	188.0	G12	12	heart T2 plate3 high.csv	high.csv	True	3	G	AC_SLX8831_SampleSheet_v24_190515_Plate_3_Heart.xlsx	8.0052	1018600.0	946462.2169199999	2349.91	41837.13376663854	270	True	248	189
SLX8831-N712-N508	2763.0	1.0	1	16916.0	high	48.0	CD41_P3_H12	N712-N508	90.0	188.0	H12	12	heart T2 plate3 high.csv	high.csv	True	3	H	AC_SLX8831_SampleSheet_v24_190515_Plate_3_Heart.xlsx	9.77056	1220391.0	925926.4042999998	795.637	98584.26626614612	330	True	296	190
SLX8831-N712-N517	175.0	2.0	1	22740.0	low	36.0	CD41_P3_A12	N712-N517	100.0	191.0	A12	12	heart T2 plate3 dim.csv	dim.csv	True	3	A	AC_SLX8831_SampleSheet_v24_190515_Plate_3_Heart.xlsx	7.81706	1184115.0	860218.4017	442.394	120531.5620715093	525	True	396	191
SLX8833-N701-N502	2216.0	1.0	1	18871.0	high	80.0	CD41_P1_B1	N701-N502	61.0	160.0	B1	1	ki Tg plate1.csv	plate1.csv	True	1	B	AC_SLX8833_SampleSheet_v24_190515_Plate_1_Kidney.xlsx	35.7535	841760.0	961019.7556399996	1119.52	45248.61456417056	400	True	327	192
SLX8833-N701-N503	246.0	2.0	1	16020.0	high	51.0	CD41_P1_C1	N701-N503	62.0	160.0	C1	1	ki Tg plate1.csv	plate1.csv	True	1	C	AC_SLX8833_SampleSheet_v24_190515_Plate_1_Kidney.xlsx	34.6591	1134175.0	931416.2852000002	1391.16	74287.58153631922	645	True	492	193
SLX8833-N701-N504	1787.0	1.0	1	15519.0	high	52.0	CD41_P1_D1	N701-N504	100.0	161.0	D1	1	ki Tg plate1.csv	plate1.csv	True	1	D	AC_SLX8833_SampleSheet_v24_190515_Plate_1_Kidney.xlsx	38.9128	674658.0	939231.9322999998	742.332	77298.85370149932	569	True	487	194
SLX8833-N701-N505	2050.0	2.0	1	18432.0	high	51.0	CD41_P1_E1	N701-N505	100.0	161.0	E1	1	ki Tg plate1.csv	plate1.csv	True	1	E	AC_SLX8833_SampleSheet_v24_190515_Plate_1_Kidney.xlsx	33.2641	1325110.0	952764.7107	415.941	7851.637845256866	479	True	393	195
SLX8833-N701-N506	3671.0	1.0	1	18690.0	high	74.0	CD41_P1_F1	N701-N506	100.0	162.0	F1	1	ki Tg plate1.csv	plate1.csv	True	1	F	AC_SLX8833_SampleSheet_v24_190515_Plate_1_Kidney.xlsx	38.8324	981447.0	953634.2255999999	2466.73	77584.30329249318	405	True	335	196
SLX8833-N701-N507	2861.0	1.0	1	13729.0	high	103.0	CD41_P1_G1	N701-N507	100.0	162.0	G1	1	ki Tg plate1.csv	plate1.csv	True	1	G	AC_SLX8833_SampleSheet_v24_190515_Plate_1_Kidney.xlsx	36.8027	1020150.0	945177.9589999999	593.899	86049.27802826575	510	True	414	197
SLX8833-N701-N508	2153.0	1.0	1	19089.0	high	73.0	CD41_P1_H1	N701-N508	100.0	162.0	H1	1	ki Tg plate1.csv	plate1.csv	True	1	H	AC_SLX8833_SampleSheet_v24_190515_Plate_1_Kidney.xlsx	35.7295	605061.0	949053.6476000001	1734.11	28113.458443455493	606	True	466	198
SLX8833-N701-N517	262.0	1.0	1	24216.0	high	30.0	CD41_P1_A1	N701-N517	2.0	160.0	A1	1	ki Tg plate1.csv	plate1.csv	True	1	A	AC_SLX8833_SampleSheet_v24_190515_Plate_1_Kidney.xlsx	27.3592	679980.0	936421.92147	762.857	150456.87546753482	447	True	359	199
SLX8833-N702-N502	1635.0	2.0	1	17778.0	high	76.0	CD41_P1_B2	N702-N502	58.0	160.0	B2	2	ki Tg plate1.csv	plate1.csv	True	1	B	AC_SLX8833_SampleSheet_v24_190515_Plate_1_Kidney.xlsx	30.5219	957317.0	943858.1861000003	582.554	110823.56358234496	555	True	452	200
SLX8833-N702-N503	265.0	2.0	1	20741.0	high	33.0	CD41_P1_C2	N702-N503	64.0	160.0	C2	2	ki Tg plate1.csv	plate1.csv	True	1	C	AC_SLX8833_SampleSheet_v24_190515_Plate_1_Kidney.xlsx	43.4317	1406685.0	940505.3829000001	903.336	59164.6418128806	656	True	503	201
SLX8833-N702-N504	371.0	2.0	1	20730.0	high	66.0	CD41_P1_D2	N702-N504	100.0	161.0	D2	2	ki Tg plate1.csv	plate1.csv	True	1	D	AC_SLX8833_SampleSheet_v24_190515_Plate_1_Kidney.xlsx	42.2716	1547511.0	930922.7157999999	1387.28	76731.84453261713	838	True	614	202
SLX8833-N702-N505	476.0	1.0	1	19478.0	high	42.0	CD41_P1_E2	N702-N505	100.0	161.0	E2	2	ki Tg plate1.csv	plate1.csv	True	1	E	AC_SLX8833_SampleSheet_v24_190515_Plate_1_Kidney.xlsx	36.7612	102959.0	841160.7120999999	2209.05	21925.72896776961	556	False	505	203
SLX8833-N702-N506	2695.0	1.0	1	26637.0	high	61.0	CD41_P1_F2	N702-N506	100.0	162.0	F2	2	ki Tg plate1.csv	plate1.csv	True	1	F	AC_SLX8833_SampleSheet_v24_190515_Plate_1_Kidney.xlsx	36.3485	2229974.0	949699.7593200001	1293.42	99739.16539464134	540	True	415	204
SLX8833-N702-N507	2226.0	1.0	1	12949.0	high	72.0	CD41_P1_G2	N702-N507	100.0	162.0	G2	2	ki Tg plate1.csv	plate1.csv	True	1	G	AC_SLX8833_SampleSheet_v24_190515_Plate_1_Kidney.xlsx	39.9047	811758.0	957403.4192	1344.57	58007.91722466628	388	True	350	205
SLX8833-N702-N508	3154.0	1.0	1	20780.0	high	49.0	CD41_P1_H2	N702-N508	100.0	162.0	H2	2	ki Tg plate1.csv	plate1.csv	True	1	H	AC_SLX8833_SampleSheet_v24_190515_Plate_1_Kidney.xlsx	17.0913	942.0	919917.4	0.0	122595.31090199319	14	False	14	206
SLX8833-N702-N517	327.0	1.0	1	19704.0	high	37.0	CD41_P1_A2	N702-N517	4.0	160.0	A2	2	ki Tg plate1.csv	plate1.csv	True	1	A	AC_SLX8833_SampleSheet_v24_190515_Plate_1_Kidney.xlsx	30.838	746374.0	878668.00343	2449.52	98972.08661858056	691	True	541	207
SLX8833-N703-N502	2241.0	1.0	1	22154.0	high	43.0	CD41_P1_B3	N703-N502	57.0	160.0	B3	3	ki Tg plate1.csv	plate1.csv	True	1	B	AC_SLX8833_SampleSheet_v24_190515_Plate_1_Kidney.xlsx	35.5063	980841.0	958118.92238	477.42800000000005	84828.49807400754	521	True	441	208
SLX8833-N703-N503	369.0	1.0	1	16168.0	high	39.0	CD41_P1_C3	N703-N503	66.0	161.0	C3	3	ki Tg plate1.csv	plate1.csv	True	1	C	AC_SLX8833_SampleSheet_v24_190515_Plate_1_Kidney.xlsx	46.9443	1963108.0	981036.2257809999	271.006	126145.78182522555	423	True	309	209
SLX8833-N703-N504	2050.0	1.0	1	18551.0	high	66.0	CD41_P1_D3	N703-N504	100.0	161.0	D3	3	ki Tg plate1.csv	plate1.csv	True	1	D	AC_SLX8833_SampleSheet_v24_190515_Plate_1_Kidney.xlsx	47.5697	2114521.0	983084.0568770004	660.77	24666.665877911553	413	True	311	210
SLX8833-N703-N505	3115.0	2.0	1	20019.0	high	46.0	CD41_P1_E3	N703-N505	100.0	161.0	E3	3	ki Tg plate1.csv	plate1.csv	True	1	E	AC_SLX8833_SampleSheet_v24_190515_Plate_1_Kidney.xlsx	42.426	1740856.0	974638.8460999997	484.116	52105.56831778332	436	True	366	211
SLX8833-N703-N506	610.0	1.0	1	14699.0	high	74.0	CD41_P1_F3	N703-N506	100.0	162.0	F3	3	ki Tg plate1.csv	plate1.csv	True	1	F	AC_SLX8833_SampleSheet_v24_190515_Plate_1_Kidney.xlsx	37.5157	1503154.0	948178.3533500001	669.305	52678.01636094638	586	True	470	212
SLX8833-N703-N507	332.0	1.0	1	18119.0	high	41.0	CD41_P1_G3	N703-N507	100.0	162.0	G3	3	ki Tg plate1.csv	plate1.csv	True	1	G	AC_SLX8833_SampleSheet_v24_190515_Plate_1_Kidney.xlsx	30.2976	991326.0	927030.1685000001	632.274	60189.15924075178	604	True	454	213
SLX8833-N703-N508	1894.0	3.0	1	11258.0	high	102.0	CD41_P1_H3	N703-N508	100.0	162.0	H3	3	ki Tg plate1.csv	plate1.csv	True	1	H	AC_SLX8833_SampleSheet_v24_190515_Plate_1_Kidney.xlsx	26.2688	1099310.0	938462.9150999999	749.5980000000003	29986.35891504011	519	True	428	214
SLX8833-N703-N517	504.0	15.0	1	25890.0	high	162.0	CD41_P1_A3	N703-N517	7.0	160.0	A3	3	ki Tg plate1.csv	plate1.csv	True	1	A	AC_SLX8833_SampleSheet_v24_190515_Plate_1_Kidney.xlsx	31.8344	974904.0	930411.6635899999	803.6410000000003	363701.6964578291	710	True	504	215
SLX8833-N704-N502	322.0	2.0	1	21375.0	high	84.0	CD41_P1_B4	N704-N502	54.0	160.0	B4	4	ki Tg plate1.csv	plate1.csv	True	1	B	AC_SLX8833_SampleSheet_v24_190515_Plate_1_Kidney.xlsx	39.1039	1614914.0	980458.3369000001	0.0	541787.7398728047	469	False	319	216
SLX8833-N704-N503	2802.0	2.0	1	26220.0	high	68.0	CD41_P1_C4	N704-N503	72.0	161.0	C4	4	ki Tg plate1.csv	plate1.csv	True	1	C	AC_SLX8833_SampleSheet_v24_190515_Plate_1_Kidney.xlsx	42.0943	2035688.0	975729.8696600001	352.849	26514.027376854767	404	True	308	217
SLX8833-N704-N504			0		high		CD41_P1_D4	N704-N504			D4	4	ki Tg plate1.csv	plate1.csv	True	1	D	AC_SLX8833_SampleSheet_v24_190515_Plate_1_Kidney.xlsx	41.5427	2147070.0	999983.7217219998	0.0	156670.29184694483	26	False	26	218
SLX8833-N704-N505			50		high		CD41_P1_E4	N704-N505			E4	4	ki Tg plate1.csv	plate1.csv	True	1	E	AC_SLX8833_SampleSheet_v24_190515_Plate_1_Kidney.xlsx	45.9477	947471.0	112580.31047	2260.87	208491.13300629094	7973	False	833	219
SLX8833-N704-N506	1772.0	2.0	1	18825.0	high	45.0	CD41_P1_F4	N704-N506	100.0	162.0	F4	4	ki Tg plate1.csv	plate1.csv	True	1	F	AC_SLX8833_SampleSheet_v24_190515_Plate_1_Kidney.xlsx	39.0971	1343088.0	975201.0290859997	866.73	144138.12889058018	452	True	352	220
SLX8833-N704-N507	2285.0	1.0	1	21702.0	high	68.0	CD41_P1_G4	N704-N507	100.0	162.0	G4	4	ki Tg plate1.csv	plate1.csv	True	1	G	AC_SLX8833_SampleSheet_v24_190515_Plate_1_Kidney.xlsx	36.7578	1276193.0	972642.3443499999	200.918	21938.56127104488	456	True	363	221
SLX8833-N704-N508	337.0	1.0	1	20494.0	high	31.0	CD41_P1_H4	N704-N508	100.0	162.0	H4	4	ki Tg plate1.csv	plate1.csv	True	1	H	AC_SLX8833_SampleSheet_v24_190515_Plate_1_Kidney.xlsx	33.0883	976935.0	907897.99238	788.047	34831.774538312915	653	True	513	222
SLX8833-N704-N517	1040.0	1.0	1	20523.0	high	33.0	CD41_P1_A4	N704-N517	12.0	160.0	A4	4	ki Tg plate1.csv	plate1.csv	True	1	A	AC_SLX8833_SampleSheet_v24_190515_Plate_1_Kidney.xlsx	30.6264	1142230.0	956417.9829700001	1581.4	103673.44773890197	452	True	359	223
SLX8833-N705-N502	1150.0	2.0	1	21216.0	high	54.0	CD41_P1_B5	N705-N502	48.0	160.0	B5	5	ki Tg plate1.csv	plate1.csv	True	1	B	AC_SLX8833_SampleSheet_v24_190515_Plate_1_Kidney.xlsx	52.3142	1963498.0	960900.91969	344.811	103490.63098949856	644	True	493	224
SLX8833-N705-N503	1904.0	1.0	1	20685.0	high	52.0	CD41_P1_C5	N705-N503	73.0	161.0	C5	5	ki Tg plate1.csv	plate1.csv	True	1	C	AC_SLX8833_SampleSheet_v24_190515_Plate_1_Kidney.xlsx	39.2053	1784249.0	982381.9525999996	430.66900000000004	143485.56179246336	299	True	238	225
SLX8833-N705-N504	1753.0	1.0	1	11447.0	high	65.0	CD41_P1_D5	N705-N504	100.0	161.0	D5	5	ki Tg plate1.csv	plate1.csv	True	1	D	AC_SLX8833_SampleSheet_v24_190515_Plate_1_Kidney.xlsx	49.7618	2586295.0	975754.109179	508.32099999999997	94224.59090543292	485	True	357	226
SLX8833-N705-N505	290.0	73.0	1	7897.0	high	83.0	CD41_P1_E5	N705-N505	100.0	161.0	E5	5	ki Tg plate1.csv	plate1.csv	True	1	E	AC_SLX8833_SampleSheet_v24_190515_Plate_1_Kidney.xlsx	52.2449	2677278.0	998106.3696300003	0.422029	790816.3411782705	132	False	113	227
SLX8833-N705-N506	1689.0	3.0	1	18436.0	high	55.0	CD41_P1_F5	N705-N506	100.0	162.0	F5	5	ki Tg plate1.csv	plate1.csv	True	1	F	AC_SLX8833_SampleSheet_v24_190515_Plate_1_Kidney.xlsx	47.7289	1545702.0	979731.5843800002	167.88099999999997	146774.054377618	432	True	334	228
SLX8833-N705-N507	1247.0	2.0	1	16977.0	high	71.0	CD41_P1_G5	N705-N507	100.0	162.0	G5	5	ki Tg plate1.csv	plate1.csv	True	1	G	AC_SLX8833_SampleSheet_v24_190515_Plate_1_Kidney.xlsx	41.3743	1658366.0	968186.3507600002	729.78	101080.30098747446	523	True	404	229
SLX8833-N705-N508	1201.0	31.0	1	8754.0	high	50.0	CD41_P1_H5	N705-N508	100.0	162.0	H5	5	ki Tg plate1.csv	plate1.csv	True	1	H	AC_SLX8833_SampleSheet_v24_190515_Plate_1_Kidney.xlsx	31.4905	1155184.0	990229.9005999997	140.089	552163.1521457175	252	False	219	230
SLX8833-N705-N517	1289.0	2.0	1	13749.0	high	57.0	CD41_P1_A5	N705-N517	14.0	160.0	A5	5	ki Tg plate1.csv	plate1.csv	True	1	A	AC_SLX8833_SampleSheet_v24_190515_Plate_1_Kidney.xlsx	36.2632	370108.0	970248.8277000003	555.762	63940.9692667815	353	True	324	231
SLX8833-N706-N502	287.0	2.0	1	19954.0	high	37.0	CD41_P1_B6	N706-N502	46.0	160.0	B6	6	ki Tg plate1.csv	plate1.csv	True	1	B	AC_SLX8833_SampleSheet_v24_190515_Plate_1_Kidney.xlsx	41.2217	2037185.0	962913.035125	527.639	126478.26325082111	603	True	417	232
SLX8833-N706-N503	2207.0	3.0	1	13750.0	high	84.0	CD41_P1_C6	N706-N503	74.0	161.0	C6	6	ki Tg plate1.csv	plate1.csv	True	1	C	AC_SLX8833_SampleSheet_v24_190515_Plate_1_Kidney.xlsx	39.4309	3312885.0	976342.86828	257.827	94705.96975051514	429	True	319	233
SLX8833-N706-N504	297.0	1.0	1	21156.0	high	36.0	CD41_P1_D6	N706-N504	97.0	161.0	D6	6	ki Tg plate1.csv	plate1.csv	True	1	D	AC_SLX8833_SampleSheet_v24_190515_Plate_1_Kidney.xlsx	50.7717	3346814.0	968184.22126	283.4	185808.1932163245	547	True	376	234
SLX8833-N706-N505	2500.0	1.0	1	25068.0	high	56.0	CD41_P1_E6	N706-N505	100.0	161.0	E6	6	ki Tg plate1.csv	plate1.csv	True	1	E	AC_SLX8833_SampleSheet_v24_190515_Plate_1_Kidney.xlsx	48.5389	1976416.0	980108.6761479999	144.687	56635.85092841689	453	True	348	235
SLX8833-N706-N506	3007.0	1.0	1	22512.0	high	71.0	CD41_P1_F6	N706-N506	100.0	162.0	F6	6	ki Tg plate1.csv	plate1.csv	True	1	F	AC_SLX8833_SampleSheet_v24_190515_Plate_1_Kidney.xlsx	52.0341	2371316.0	973567.4696199999	812.3539999999997	142336.60743065158	565	True	434	236
SLX8833-N706-N507	2109.0	1.0	1	17881.0	high	69.0	CD41_P1_G6	N706-N507	100.0	162.0	G6	6	ki Tg plate1.csv	plate1.csv	True	1	G	AC_SLX8833_SampleSheet_v24_190515_Plate_1_Kidney.xlsx	39.0515	1671243.0	973037.2520699998	1219.68	101606.66499224538	517	True	414	237
SLX8833-N706-N508	1684.0	1.0	1	20654.0	high	35.0	CD41_P1_H6	N706-N508	100.0	162.0	H6	6	ki Tg plate1.csv	plate1.csv	True	1	H	AC_SLX8833_SampleSheet_v24_190515_Plate_1_Kidney.xlsx	34.6274	1145929.0	964749.4875999999	342.017	51772.5601725263	441	True	373	238
SLX8833-N706-N517	3046.0	1.0	1	20747.0	high	80.0	CD41_P1_A6	N706-N517	15.0	160.0	A6	6	ki Tg plate1.csv	plate1.csv	True	1	A	AC_SLX8833_SampleSheet_v24_190515_Plate_1_Kidney.xlsx	44.3721	2601076.0	974332.70768	587.53	49851.89155430604	482	True	358	239
SLX8833-N707-N502	27.0	1.0	1	25122.0	low	85.0	CD41_P1_B7	N707-N502	42.0	160.0	B7	7	ki Tg plate1.csv	plate1.csv	True	1	B	AC_SLX8833_SampleSheet_v24_190515_Plate_1_Kidney.xlsx	48.413	2724876.0	643074.70356	0.0	246263.3750047397	3103	True	1180	240
SLX8833-N707-N503	56.0	2.0	1	24140.0	low	81.0	CD41_P1_C7	N707-N503	75.0	161.0	C7	7	ki Tg plate1.csv	plate1.csv	True	1	C	AC_SLX8833_SampleSheet_v24_190515_Plate_1_Kidney.xlsx	46.2793	3535218.0	835185.6531499999	10.6713	264034.5402852361	1984	True	971	241
SLX8833-N707-N504	17.0	1.0	1	20855.0	low	50.0	CD41_P1_D7	N707-N504	96.0	161.0	D7	7	ki Tg plate1.csv	plate1.csv	True	1	D	AC_SLX8833_SampleSheet_v24_190515_Plate_1_Kidney.xlsx	44.4908	3494856.0	845535.2526169999	102.479	268217.01104846084	1727	True	911	242
SLX8833-N707-N505	22.0	1.0	1	18613.0	low	62.0	CD41_P1_E7	N707-N505	100.0	161.0	E7	7	ki Tg plate1.csv	plate1.csv	True	1	E	AC_SLX8833_SampleSheet_v24_190515_Plate_1_Kidney.xlsx	45.2424	2257526.0	787137.5470199999	11.3268	236323.4254256631	1952	True	964	243
SLX8833-N707-N506	41.0	1.0	1	18325.0	low	46.0	CD41_P1_F7	N707-N506	100.0	162.0	F7	7	ki Tg plate1.csv	plate1.csv	True	1	F	AC_SLX8833_SampleSheet_v24_190515_Plate_1_Kidney.xlsx	48.4246	2836700.0	931965.888967	18.028	133535.38833049755	1055	True	703	244
SLX8833-N707-N507	116.0	3.0	1	10788.0	low	70.0	CD41_P1_G7	N707-N507	100.0	162.0	G7	7	ki Tg plate1.csv	plate1.csv	True	1	G	AC_SLX8833_SampleSheet_v24_190515_Plate_1_Kidney.xlsx	44.0166	3336844.0	928938.529171	291.202	161069.29811345215	1735	True	978	245
SLX8833-N707-N508	59.0	1.0	1	19973.0	low	37.0	CD41_P1_H7	N707-N508	100.0	162.0	H7	7	ki Tg plate1.csv	plate1.csv	True	1	H	AC_SLX8833_SampleSheet_v24_190515_Plate_1_Kidney.xlsx	42.5916	1795426.0	911590.9050000004	38.231	86956.58422977774	1015	True	751	246
SLX8833-N707-N517	25.0	1.0	1	17168.0	low	40.0	CD41_P1_A7	N707-N517	18.0	160.0	A7	7	ki Tg plate1.csv	plate1.csv	True	1	A	AC_SLX8833_SampleSheet_v24_190515_Plate_1_Kidney.xlsx	37.545	962608.0	900162.8675000003	7.8806	122200.24983566096	911	True	658	247
SLX8833-N708-N502	47.0	2.0	1	16540.0	low	39.0	CD41_P1_B8	N708-N502	41.0	160.0	B8	8	ki Tg plate1.csv	plate1.csv	True	1	B	AC_SLX8833_SampleSheet_v24_190515_Plate_1_Kidney.xlsx	53.8408	2017961.0	942171.1971099998	18.5013	275738.70579521765	1118	True	718	248
SLX8833-N708-N503	50.0	2.0	1	21318.0	low	42.0	CD41_P1_C8	N708-N503	77.0	161.0	C8	8	ki Tg plate1.csv	plate1.csv	True	1	C	AC_SLX8833_SampleSheet_v24_190515_Plate_1_Kidney.xlsx	47.3018	4016640.0	934583.1506600002	61.0073	39844.5236019092	999	True	708	249
SLX8833-N708-N504	26.0	2.0	1	20432.0	low	82.0	CD41_P1_D8	N708-N504	89.0	161.0	D8	8	ki Tg plate1.csv	plate1.csv	True	1	D	AC_SLX8833_SampleSheet_v24_190515_Plate_1_Kidney.xlsx	46.0248	4474609.0	767453.83261	0.0	260679.43949179194	2261	True	1093	250
SLX8833-N708-N505	22.0	1.0	1	18242.0	low	56.0	CD41_P1_E8	N708-N505	100.0	161.0	E8	8	ki Tg plate1.csv	plate1.csv	True	1	E	AC_SLX8833_SampleSheet_v24_190515_Plate_1_Kidney.xlsx	53.0749	3012889.0	863890.9150349998	71.2418	288866.2394486088	1565	True	890	251
SLX8833-N708-N506	51.0	2.0	1	19728.0	low	35.0	CD41_P1_F8	N708-N506	100.0	162.0	F8	8	ki Tg plate1.csv	plate1.csv	True	1	F	AC_SLX8833_SampleSheet_v24_190515_Plate_1_Kidney.xlsx	50.758	3011069.0	949583.9207899998	495.19699999999995	174561.38236799426	883	True	585	252
SLX8833-N708-N507	64.0	4.0	1	18337.0	low	93.0	CD41_P1_G8	N708-N507	100.0	162.0	G8	8	ki Tg plate1.csv	plate1.csv	True	1	G	AC_SLX8833_SampleSheet_v24_190515_Plate_1_Kidney.xlsx	54.1106	1924688.0	817923.7095800004	206.188	240552.70117989727	2069	True	1034	253
SLX8833-N708-N508	23.0	1.0	1	26490.0	low	71.0	CD41_P1_H8	N708-N508	100.0	162.0	H8	8	ki Tg plate1.csv	plate1.csv	True	1	H	AC_SLX8833_SampleSheet_v24_190515_Plate_1_Kidney.xlsx	41.8018	753870.0	540650.07479	149.375	164842.59281357122	2579	True	1166	254
SLX8833-N708-N517	17.0	1.0	1	23689.0	low	75.0	CD41_P1_A8	N708-N517	19.0	160.0	A8	8	ki Tg plate1.csv	plate1.csv	True	1	A	AC_SLX8833_SampleSheet_v24_190515_Plate_1_Kidney.xlsx	40.7663	398481.0	633681.9879	0.0	181941.8022124093	2041	True	1174	255
SLX8833-N709-N502	17.0	1.0	1	30270.0	low	88.0	CD41_P1_B9	N709-N502	39.0	160.0	B9	9	ki Tg plate1.csv	plate1.csv	True	1	B	AC_SLX8833_SampleSheet_v24_190515_Plate_1_Kidney.xlsx	40.9898	1317041.0	690393.9217999998	0.0	97470.10685823255	2832	True	1153	256
SLX8833-N709-N503	86.0	3.0	1	26397.0	low	119.0	CD41_P1_C9	N709-N503	79.0	161.0	C9	9	ki Tg plate1.csv	plate1.csv	True	1	C	AC_SLX8833_SampleSheet_v24_190515_Plate_1_Kidney.xlsx	48.3133	2744872.0	821618.708102	19.3553	195343.4337775614	2059	True	1032	257
SLX8833-N709-N504	55.0	3.0	1	13503.0	low	37.0	CD41_P1_D9	N709-N504	88.0	161.0	D9	9	ki Tg plate1.csv	plate1.csv	True	1	D	AC_SLX8833_SampleSheet_v24_190515_Plate_1_Kidney.xlsx	49.9602	2507470.0	976414.1239889999	53.9684	265942.0817828986	653	True	447	258
SLX8833-N709-N505	137.0	7.0	1	13865.0	low	47.0	CD41_P1_E9	N709-N505	100.0	161.0	E9	9	ki Tg plate1.csv	plate1.csv	True	1	E	AC_SLX8833_SampleSheet_v24_190515_Plate_1_Kidney.xlsx	51.6817	1832337.0	997826.7354	0.0	868817.4722955362	73	False	61	259
SLX8833-N709-N506	44.0	2.0	1	17959.0	low	48.0	CD41_P1_F9	N709-N506	100.0	162.0	F9	9	ki Tg plate1.csv	plate1.csv	True	1	F	AC_SLX8833_SampleSheet_v24_190515_Plate_1_Kidney.xlsx	51.7123	2787929.0	856667.6715500001	75.5765	131050.89896473521	1834	True	1091	260
SLX8833-N709-N507	16.0	3.0	1	20734.0	low	76.0	CD41_P1_G9	N709-N507	100.0	162.0	G9	9	ki Tg plate1.csv	plate1.csv	True	1	G	AC_SLX8833_SampleSheet_v24_190515_Plate_1_Kidney.xlsx	49.5598	1543751.0	825494.8899900002	0.0	243858.67014794576	1853	True	1006	261
SLX8833-N709-N508	30.0	1.0	1	10895.0	low	38.0	CD41_P1_H9	N709-N508	100.0	162.0	H9	9	ki Tg plate1.csv	plate1.csv	True	1	H	AC_SLX8833_SampleSheet_v24_190515_Plate_1_Kidney.xlsx	41.1167	1159932.0	838469.4086000001	24.011	204100.94658161662	698	True	527	262
SLX8833-N709-N517	215.0	4.0	1	8916.0	low	83.0	CD41_P1_A9	N709-N517	22.0	160.0	A9	9	ki Tg plate1.csv	plate1.csv	True	1	A	AC_SLX8833_SampleSheet_v24_190515_Plate_1_Kidney.xlsx	29.2276	655038.0	980881.7836199995	37.938	655657.6769829387	325	False	263	263
SLX8833-N710-N502	46.0	1.0	1	21112.0	low	50.0	CD41_P1_B10	N710-N502	38.0	160.0	B10	10	ki Tg plate1.csv	plate1.csv	True	1	B	AC_SLX8833_SampleSheet_v24_190515_Plate_1_Kidney.xlsx	34.7306	170262.0	767515.0075999998	103.402	25681.899065733985	726	False	583	264
SLX8833-N710-N503	63.0	4.0	1	33346.0	low	152.0	CD41_P1_C10	N710-N503	81.0	161.0	C10	10	ki Tg plate1.csv	plate1.csv	True	1	C	AC_SLX8833_SampleSheet_v24_190515_Plate_1_Kidney.xlsx	30.1516	958779.0	717496.4767	0.0	122711.10664422279	1295	True	818	265
SLX8833-N710-N504			0		low		CD41_P1_D10	N710-N504			D10	10	ki Tg plate1.csv	plate1.csv	True	1	D	AC_SLX8833_SampleSheet_v24_190515_Plate_1_Kidney.xlsx	43.6813	1501308.0	999992.17733	0.0	157681.71192974492	10	False	10	266
SLX8833-N710-N505			50		low		CD41_P1_E10	N710-N505			E10	10	ki Tg plate1.csv	plate1.csv	True	1	E	AC_SLX8833_SampleSheet_v24_190515_Plate_1_Kidney.xlsx	49.8757	780193.0	84395.76059999997	1750.66	220627.59980004447	7984	False	803	267
SLX8833-N710-N506	130.0	1.0	1	23684.0	low	52.0	CD41_P1_F10	N710-N506	100.0	162.0	F10	10	ki Tg plate1.csv	plate1.csv	True	1	F	AC_SLX8833_SampleSheet_v24_190515_Plate_1_Kidney.xlsx	46.2183	1088360.0	890866.1057100001	34.583	89344.03093412024	915	True	651	268
SLX8833-N710-N507	107.0	1.0	1	18097.0	low	36.0	CD41_P1_G10	N710-N507	100.0	162.0	G10	10	ki Tg plate1.csv	plate1.csv	True	1	G	AC_SLX8833_SampleSheet_v24_190515_Plate_1_Kidney.xlsx	36.131	1689083.0	918247.2107099999	1056.12	104210.46221061662	672	True	476	269
SLX8833-N710-N508	34.0	1.0	1	18146.0	low	60.0	CD41_P1_H10	N710-N508	100.0	162.0	H10	10	ki Tg plate1.csv	plate1.csv	True	1	H	AC_SLX8833_SampleSheet_v24_190515_Plate_1_Kidney.xlsx	20.5854	637248.0	540165.8253	158.68	219921.71093798988	1330	True	729	270
SLX8833-N710-N517	113.0	2.0	1	21865.0	low	53.0	CD41_P1_A10	N710-N517	23.0	160.0	A10	10	ki Tg plate1.csv	plate1.csv	True	1	A	AC_SLX8833_SampleSheet_v24_190515_Plate_1_Kidney.xlsx	31.0078	1161.0	630993.6199999999	2925.98	98858.96918558306	103	False	103	271
SLX8833-N711-N502	44.0	3.0	1	21673.0	low	46.0	CD41_P1_B11	N711-N502	36.0	160.0	B11	11	ki Tg plate1.csv	plate1.csv	True	1	B	AC_SLX8833_SampleSheet_v24_190515_Plate_1_Kidney.xlsx	23.1293	892400.0	846990.6978	0.0	83088.74031983636	673	True	522	272
SLX8833-N711-N503	151.0	2.0	1	21246.0	low	47.0	CD41_P1_C11	N711-N503	84.0	161.0	C11	11	ki Tg plate1.csv	plate1.csv	True	1	C	AC_SLX8833_SampleSheet_v24_190515_Plate_1_Kidney.xlsx	31.826	1345951.0	953332.2794999998	141.499	66515.48808346759	602	True	463	273
SLX8833-N711-N504	23.0	3.0	1	21822.0	low	89.0	CD41_P1_D11	N711-N504	87.0	161.0	D11	11	ki Tg plate1.csv	plate1.csv	True	1	D	AC_SLX8833_SampleSheet_v24_190515_Plate_1_Kidney.xlsx	34.0966	1240006.0	660395.0693999998	1.97015	142618.23648726233	2444	True	1139	274
SLX8833-N711-N505	54.0	1.0	1	22104.0	low	41.0	CD41_P1_E11	N711-N505	100.0	161.0	E11	11	ki Tg plate1.csv	plate1.csv	True	1	E	AC_SLX8833_SampleSheet_v24_190515_Plate_1_Kidney.xlsx	40.5827	1491521.0	892284.48777	36.6237	71922.60443456304	1116	True	775	275
SLX8833-N711-N506	176.0	1.0	1	26160.0	low	41.0	CD41_P1_F11	N711-N506	100.0	162.0	F11	11	ki Tg plate1.csv	plate1.csv	True	1	F	AC_SLX8833_SampleSheet_v24_190515_Plate_1_Kidney.xlsx	38.3156	1315637.0	943038.1520600003	187.22	78538.94785722533	643	True	480	276
SLX8833-N711-N507	106.0	1.0	1	17264.0	low	58.0	CD41_P1_G11	N711-N507	100.0	162.0	G11	11	ki Tg plate1.csv	plate1.csv	True	1	G	AC_SLX8833_SampleSheet_v24_190515_Plate_1_Kidney.xlsx	38.4121	1352288.0	766189.5181600001	446.099	94682.82635858473	1743	True	1114	277
SLX8833-N711-N508	100.0	2.0	1	22320.0	low	77.0	CD41_P1_H11	N711-N508	100.0	162.0	H11	11	ki Tg plate1.csv	plate1.csv	True	1	H	AC_SLX8833_SampleSheet_v24_190515_Plate_1_Kidney.xlsx	44.9589	1288191.0	685405.63851	276.603	107980.00984225163	1776	True	1074	278
SLX8833-N711-N517	16.0	1.0	1	7181.0	low	31.0	CD41_P1_A11	N711-N517	31.0	160.0	A11	11	ki Tg plate1.csv	plate1.csv	True	1	A	AC_SLX8833_SampleSheet_v24_190515_Plate_1_Kidney.xlsx	23.8506	796530.0	920455.9637999997	0.0	22516.664849892873	371	True	333	279
SLX8833-N712-N502	135.0	2.0	1	20394.0	low	36.0	CD41_P1_B12	N712-N502	35.0	160.0	B12	12	ki Tg plate1.csv	plate1.csv	True	1	B	AC_SLX8833_SampleSheet_v24_190515_Plate_1_Kidney.xlsx	29.1977	1329619.0	883688.8202699999	887.184	46642.24645718525	926	True	710	280
SLX8833-N712-N503	32.0	1.0	1	22996.0	low	114.0	CD41_P1_C12	N712-N503	84.0	161.0	C12	12	ki Tg plate1.csv	plate1.csv	True	1	C	AC_SLX8833_SampleSheet_v24_190515_Plate_1_Kidney.xlsx	36.8651	763139.0	526295.4691699999	0.0	190228.1326839618	2400	True	1146	281
SLX8833-N712-N504	24.0	1.0	1	28869.0	low	123.0	CD41_P1_D12	N712-N504	85.0	161.0	D12	12	ki Tg plate1.csv	plate1.csv	True	1	D	AC_SLX8833_SampleSheet_v24_190515_Plate_1_Kidney.xlsx	44.4144	1006895.0	450885.50114000007	0.0	105275.54627939619	2863	True	1184	282
SLX8833-N712-N505	34.0	2.0	1	27782.0	low	76.0	CD41_P1_E12	N712-N505	100.0	161.0	E12	12	ki Tg plate1.csv	plate1.csv	True	1	E	AC_SLX8833_SampleSheet_v24_190515_Plate_1_Kidney.xlsx	34.7031	1615881.0	743776.5938899998	0.0	61377.7696664299	1504	True	946	283
SLX8833-N712-N506	61.0	2.0	1	18106.0	low	55.0	CD41_P1_F12	N712-N506	100.0	161.0	F12	12	ki Tg plate1.csv	plate1.csv	True	1	F	AC_SLX8833_SampleSheet_v24_190515_Plate_1_Kidney.xlsx	36.797	744694.0	788160.58444	0.0	94626.7578889642	1130	True	751	284
SLX8833-N712-N507	23.0	1.0	1	24846.0	low	82.0	CD41_P1_G12	N712-N507	100.0	162.0	G12	12	ki Tg plate1.csv	plate1.csv	True	1	G	AC_SLX8833_SampleSheet_v24_190515_Plate_1_Kidney.xlsx	42.357	1188821.0	464112.6703699999	0.0	114440.20334821509	2589	True	970	285
SLX8833-N712-N508	28.0	2.0	1	22563.0	low	131.0	CD41_P1_H12	N712-N508	100.0	162.0	H12	12	ki Tg plate1.csv	plate1.csv	True	1	H	AC_SLX8833_SampleSheet_v24_190515_Plate_1_Kidney.xlsx	46.8473	778442.0	376999.977	0.0	118311.60771385617	2524	True	842	286
SLX8833-N712-N517	149.0	1.0	1	25288.0	low	54.0	CD41_P1_A12	N712-N517	34.0	160.0	A12	12	ki Tg plate1.csv	plate1.csv	True	1	A	AC_SLX8833_SampleSheet_v24_190515_Plate_1_Kidney.xlsx	34.0022	685512.0	744197.5943099998	52.0467	79084.96309033301	1550	True	1073	287
