# Supplementary material for: Single-Cell RNA-Sequencing Reveals a Continuous Spectrum of Differentiation in Hematopoietic Cells
Source: Cell Rep. 2016 Jan 21;14(4):966–77. doi: 10.1016/j.celrep.2015.12.082 (PMC4742565; doi:10.1016/j.celrep.2015.12.082)
Supplement: Data S1. Sample Information, Related to Figures 1, 2, 3, 4, 5, 6, and 7 — This table contains detailed information about each sample, which was inferred by analysis and used to create most figure panels. [file mmc5.zip › supplementary-data-1-sample-info/original_experiment_sample_info.csv]

Well	% Parent	% Total	3'UTR_Exons	488	5'UTR_Exons	561	Average mapped length	CDS_Exons	Cells	ERCC Content	FSC Horizontal	Introns	MT Content	Number of input reads	Number of reads mapped to multiple loci	Pass QC	Population	SSC	TES_down_10kb	TES_down_1kb	TES_down_5kb	TSS_up_10kb	TSS_up_1kb	TSS_up_5kb	Time	Total Assigned Tags	Total Tags	Uniquely mapped reads number	Well.1	batch	cluster	condition	detected_genes	detection_limit	difference_component	genes_above_detection_limit	log_detection_limit	log_total_molecules	lower_tpm_limit	molecule_r2	outlier_component	total_molecules	within_large_component	within_small_component	cluster_color	tsne_0	tsne_1	log_488	log_SSC
DIM_1_A1		100.00%	615178	80.0	118167	6.0	229.53	1273306	1.0	116339.1462	26224.0	335710	50283.356	1851524	102724	True	All Events	99.0	99286	33287	80038	45840	7960	31838	43013.0	2487487	3081852	1061545	A1	DIM_1	2	DIM	3842	282.2878964062499	0.07868207777364465	2324	2.4506922574006684	6.46005744425109	38.688780598175185	0.8492791337508391	-0.1193945677998482	2884413.0	0.07038984268661042	-0.10414405557971378	(0.55432528607985565, 0.62711267120697922, 0.79595541393055635)	-0.3573683552403696	12.650467906534493	1.9030899869919435	1.99563519459755
DIM_1_A10		100.00%	625664	39.0	99645	1.0	230.31	1032911	1.0	279412.0419000001	24600.0	208414	25440.23268	1545560	50090	True	All Events	38.0	54736	23336	47098	21880	4641	16359	45699.0	2043250	2347479	830227	A10	DIM_1	3	DIM	1608	282.2878964062499	0.02138563455278844	564	2.4506922574006684	5.900171515522004	286.5430617764364	0.8537296468062625	0.01729268650672658	794642.0	0.07328526721151811	0.020245813855357026	(0.90311419262605563, 0.54185316071790801, 0.76495195557089413)	-0.0014258454486947847	6.763604134649581	1.591064607026499	1.5797835966168101
DIM_1_A11		100.00%	733798	53.0	245374	1.0	230.64	3031565	1.0	24324.44224	28399.0	292668	58967.664	2400179	97432	True	All Events	161.0	73111	32044	61726	32337	7000	26319	43100.0	4408853	5050040	1608633	A11	DIM_1	2	DIM	5557	282.2878964062499	-0.0830675408228166	3566	2.4506922574006684	6.978322518518728	19.049522126465842	0.7787455073928553	-0.03670227579292225	9513110.0	-0.0168709970901147	-0.17917489642285755	(0.55432528607985565, 0.62711267120697922, 0.79595541393055635)	-8.698019307352014	8.706809369977032	1.7242758696007892	2.2068258760318495
DIM_1_A12		100.00%	827658	337.0	148061	9.0	230.22	1597099	1.0	186802.232	25161.0	410537	34740.2524	2200263	88452	True	All Events	117.0	71640	27892	61936	37473	5587	26440	43109.0	3092468	3591024	1247953	A12	DIM_1	2	DIM	2174	282.2878964062499	0.03179449992951596	876	2.4506922574006684	6.094479164587478	190.47910215904042	0.9011614610389328	0.03467949363712584	1243023.0	0.04506477322306568	-0.06502749102082107	(0.55432528607985565, 0.62711267120697922, 0.79595541393055635)	-4.495215727475329	11.184408288563564	2.5276299008713385	2.0681858617461617
DIM_1_A2		100.00%	187244	83.0	38552	5.0	229.6	322876	1.0	251667.902	32152.0	95808	40535.448	752984	22726	True	All Events	78.0	22166	8085	18885	11643	1301	7172	43021.0	678289	806410	282918	A2	DIM_1	3	DIM	1628	564.5757928124998	-0.015701407636609613	373	2.7517222530646497	5.955462127915891	388.3631677020662	0.817718344045716	0.07267654734486707	902531.0	0.07452199815717854	0.049654226245394485	(0.90311419262605563, 0.54185316071790801, 0.76495195557089413)	-1.362267381970808	3.0379660576664964	1.919078092376074	1.8920946026904804
DIM_1_A3		100.00%	219205	54.0	57582	4.0	229.76	468197	1.0	166081.85800000007	30138.0	104929	48802.152	770975	31153	True	All Events	65.0	25252	9648	20692	13229	3145	9650	43033.0	888394	1083986	373614	A3	DIM_1	3	DIM	2015	282.2878964062499	0.028459454250871635	1035	2.4506922574006684	6.163745906895998	118.12900978036541	0.7671832244098751	-0.0004571647538359616	1457961.0	0.0830454182335614	0.00804432162204394	(0.90311419262605563, 0.54185316071790801, 0.76495195557089413)	1.4361609016506045	8.640244167908685	1.7323937598229686	1.8129133566428555
DIM_1_A5		100.00%	697522	42.0	260916	2.0	229.98	2692020	1.0	77221.77951000002	31505.0	317340	63358.052	2495572	111708	True	All Events	79.0	65184	29452	54738	37465	7360	28778	43054.0	4070447	4768585	1531325	A5	DIM_1	1b	DIM	4174	282.2878964062499	-0.1434037642867228	1598	2.4506922574006684	6.487317714796324	54.75062888848289	0.7737042713623224	-0.01275090069629318	3071268.0	0.012934693598756175	-0.03928445929151502	(0.98131487965583808, 0.55538641635109398, 0.38740485135246722)	-8.502963293213543	4.761125437518466	1.6232492903979006	1.8976270912904414
DIM_1_A6		100.00%	435630	74.0	57284	18.0	228.41	557530	1.0	384723.48637	11834.0	247974	31081.3198	1570429	68397	True	All Events	69.0	63922	19738	50330	28493	3980	18219	43060.0	1390833	1801383	649826	A6	DIM_1	3	DIM	1806	141.14394820312495	0.000453216786798945	1223	2.1496622617366867	5.949118121527692	26.40744377922493	0.6520810469191003	0.02249414780932519	889443.0	0.07187738174986115	0.0601011718018217	(0.90311419262605563, 0.54185316071790801, 0.76495195557089413)	1.188342987709058	5.057846437681395	1.8692317197309762	1.8388490907372552
DIM_1_A7		100.00%	442097	91.0	54019	4.0	229.27	545177	1.0	261228.99473	24776.0	177339	45274.90765	1274822	41411	True	All Events	75.0	55662	20820	45085	17355	3783	10480	43075.0	1291649	1553633	561588	A7	DIM_1	3	DIM	1579	282.2878964062499	0.017546404241833093	1273	2.4506922574006684	6.280462952882775	25.308475926782414	0.6543676632005648	0.010880589731325099	1907493.0	0.07731126448005407	0.045845162259790635	(0.90311419262605563, 0.54185316071790801, 0.76495195557089413)	-0.0991442820578543	4.660925164775673	1.9590413923210936	1.8750612633917
DIM_1_A8		100.00%	642728	230.0	143190	2.0	229.18	1450727	1.0	168508.04209999993	26670.0	125120	101253.37200000002	1775055	40675	True	All Events	121.0	52040	19087	45999	13564	3229	11064	43081.0	2427369	2827936	952576	A8	DIM_1	3	DIM	2125	282.2878964062499	-0.11225881861631562	1035	2.4506922574006684	6.1787180191057685	73.20756942082579	0.6986772098262792	0.10891022891977109	1509100.0	0.04275018752690629	0.018969175328308514	(0.90311419262605563, 0.54185316071790801, 0.76495195557089413)	-5.410739221533848	3.619688812371078	2.361727836017593	2.08278537031645
DIM_1_A9		100.00%	118700	130.0	17489	3.0	228.67	215811	1.0	135687.89899999998	22859.0	65389	71695.23899999999	422116	19362	True	All Events	104.0	19210	6933	16102	8701	1754	6238	43087.0	445300	562849	197831	A9	DIM_1	2	DIM	2956	282.2878964062499	0.05794804055169122	1217	2.4506922574006684	6.241033191935892	122.03768705955595	0.8203269943662395	0.05306570251433756	1741940.0	0.032115849369308426	-0.14237634846034206	(0.55432528607985565, 0.62711267120697922, 0.79595541393055635)	-5.010313236009679	11.95555340421274	2.113943352306837	2.0170333392987803
DIM_1_B1		100.00%	390435	84.0	45944	5.0	228.44	445556	1.0	316658.50254	25219.0	211200	36126.119	1156613	63442	True	All Events	66.0	58913	24214	48536	23679	2309	15822	43190.0	1175727	1523173	549150	B1	DIM_1	3	DIM	2173	564.5757928124998	0.003059645549189197	508	2.7517222530646497	5.933928950237688	306.75739418986336	0.8036053591002756	0.04008328325603695	858873.0	0.05713099425580107	0.007744802371232136	(0.90311419262605563, 0.54185316071790801, 0.76495195557089413)	-1.2327749911611474	6.889742793227593	1.9242792860618816	1.8195439355418688
DIM_1_B10		100.00%	534555	75.0	189743	4.0	229.64	1794050	1.0	57478.74080000001	29460.0	275405	58190.41500000001	1837590	91363	True	All Events	96.0	62501	24468	52649	31753	5577	22018	43133.0	2888007	3397515	1100868	B10	DIM_1	1b	DIM	3761	564.5757928124998	-0.15700304992770728	2293	2.7517222530646497	6.682486328428625	32.87206603251535	0.6829489011744825	0.001996384101732929	4813781.0	-0.011890540357640932	-0.03945887696493754	(0.98131487965583808, 0.55538641635109398, 0.38740485135246722)	-7.707123169753475	4.846337875255743	1.8750612633917	1.9822712330395684
DIM_1_B11		100.00%	583013	79.0	87972	4.0	228.49	791070	1.0	208826.55099999995	28205.0	345418	53507.422	1982031	91067	True	All Events	57.0	83706	30917	67438	39477	4985	23331	43125.0	1930656	2475735	890757	B11	DIM_1	3	DIM	2067	564.5757928124998	0.028107343643271006	575	2.7517222530646497	6.068381064791398	300.5963003779442	0.8078438146597575	-0.01838842797465334	1170526.0	0.07070706457155199	0.028539612874863115	(0.90311419262605563, 0.54185316071790801, 0.76495195557089413)	2.7766860124334527	7.828499788323299	1.8976270912904414	1.7558748556724915
DIM_1_B12		100.00%	571232	68.0	66994	9.0	228.8	670596	1.0	326681.7669	27306.0	270174	58118.66690000001	1509962	83643	True	All Events	77.0	69863	24727	57841	35671	4840	23234	43115.0	1684530	2183938	789670	B12	DIM_1	2	DIM	2982	141.14394820312495	0.028609864994140113	1416	2.1496622617366867	5.942604735809987	71.3713459493962	0.7966179069140825	0.01663846333872091	876203.0	0.04749291965597507	-0.08969739031417749	(0.55432528607985565, 0.62711267120697922, 0.79595541393055635)	-3.9877552909262364	11.162057972325371	1.8325089127062364	1.8864907251724818
DIM_1_B2		100.00%	292006	28.0	76147	1.0	229.03	715525	1.0	98772.692	20091.0	173935	71938.41900000001	1224779	44326	True	All Events	119.0	34542	14280	29543	19233	3339	13759	43183.0	1311388	1644677	566173	B2	DIM_1	3	DIM	2612	564.5757928124998	-0.04234355014536911	583	2.7517222530646497	6.337824115030101	199.3335334745349	0.7758008929171287	0.007895747981483712	2176828.0	0.08155331025008802	0.02041802873325234	(0.90311419262605563, 0.54185316071790801, 0.76495195557089413)	-2.386634907835211	5.8241355299724935	1.4471580313422192	2.075546961392531
DIM_1_B3		100.00%	261230	215.0	38045	2.0	227.89	308865	1.0	311031.05749999994	25311.0	191370	42416.22092	1014369	44045	True	All Events	66.0	51136	15873	39162	24083	4423	14858	43177.0	874729	1154453	423760	B3	DIM_1	3	DIM	1979	564.5757928124998	0.03619875769414486	744	2.7517222530646497	6.055145829850558	221.15954205011383	0.7739431502366793	-0.04297202154213506	1135392.0	0.04145113021651866	0.018972007273275728	(0.90311419262605563, 0.54185316071790801, 0.76495195557089413)	5.50676022820079	9.036162022166701	2.3324384599156054	1.8195439355418688
DIM_1_B4		100.00%	291487	32.0	79308	1.0	228.72	854786	1.0	62328.12519	22465.0	181870	79124.47099999999	1298626	57661	True	All Events	110.0	40795	16112	33720	19069	2767	12703	43169.0	1467315	1891435	636254	B4	DIM_1	1b	DIM	4093	1129.1515856249996	-0.0935520092842026	2845	3.052752248728631	6.919652707500777	15.938479336640613	0.4646701060578087	-0.030008435417538247	8310989.0	0.03039769785225071	-0.050544087068722154	(0.98131487965583808, 0.55538641635109398, 0.38740485135246722)	-7.802370261417887	5.990045592663754	1.505149978319906	2.041392685158225
DIM_1_B5		100.00%	885581	36.0	162507	6.0	228.73	1708029	1.0	140366.723	18879.0	441393	106136.398	2770454	111040	True	All Events	110.0	114608	48593	97582	38486	7904	28747	45722.0	3350604	4359930	1554751	B5	DIM_1	1b	DIM	3048	282.2878964062499	-0.06588167106719689	1770	2.4506922574006684	6.355497303501091	44.785274969687116	0.6892965929310194	0.03478256147555625	2267239.0	0.03339136483758893	-0.042803291241607436	(0.98131487965583808, 0.55538641635109398, 0.38740485135246722)	-5.570886912912089	6.958921303512786	1.5563025007672873	2.041392685158225
DIM_1_B6		100.00%	906243	35.0	108234	6.0	227.1	1059961	1.0	216503.77650000004	27281.0	562132	53859.59	2777608	113350	True	All Events	62.0	124093	39809	99530	70393	9550	44482	45715.0	2831056	3637422	1337774	B6	DIM_1	3	DIM	2589	564.5757928124998	0.01742528686623414	1241	2.7517222530646497	6.345836404681865	85.83938777582794	0.6383960885889948	-0.02567986804086181	2217361.0	0.0995483742331346	0.013291455433025018	(0.90311419262605563, 0.54185316071790801, 0.76495195557089413)	1.4691881393287511	9.349303054482725	1.5440680443502757	1.792391689498254
DIM_1_B7		100.00%	1177920	117.0	120626	4.0	227.23	1054484	1.0	213594.09459999995	41462.0	579459	80558.08099999999	2937021	118001	True	All Events	94.0	165617	58974	135135	53416	8109	33036	43153.0	3151522	4037560	1521076	B7	DIM_1	2	DIM	3366	282.2878964062499	0.04674524023523544	1655	2.4506922574006684	6.2479590350100205	60.81871421018915	0.6316598546218354	0.017293330468844768	1769942.0	0.03202015917992021	-0.13994821276677277	(0.55432528607985565, 0.62711267120697922, 0.79595541393055635)	-5.023260687854271	12.782248121251097	2.0681858617461617	1.9731278535996986
DIM_1_B8		100.00%	1851321	183.0	126729	8.0	224.8	809525	1.0	601800.2771	25720.0	1196218	27591.903	4880735	195198	True	All Events	106.0	253883	78080	174148	128473	26212	73575	43146.0	4366149	5622194	2243591	B8	DIM_1	3	DIM	1859	141.14394820312495	0.020304303114696422	893	2.1496622617366867	5.796476501869668	70.30575511930634	0.7318346434580519	-0.01892737335497629	625859.0	0.02505169216379851	0.02803434086076757	(0.90311419262605563, 0.54185316071790801, 0.76495195557089413)	5.220311968650869	5.718494712521392	2.2624510897304293	2.0253058652647704
DIM_1_B9		100.00%	261588	33.0	42354	2.0	226.83	357432	1.0	129903.337	29527.0	199507	79912.464	916174	42827	True	All Events	139.0	43146	15048	34888	20981	3469	13182	43139.0	925008	1214568	443857	B9	DIM_1	2	DIM	3864	1129.1515856249996	0.013101949798603579	1540	3.052752248728631	6.619925105350343	71.74753726720749	0.6602975455591612	-0.008611139154846511	4167975.0	0.03355026714819539	-0.12907144607342133	(0.55432528607985565, 0.62711267120697922, 0.79595541393055635)	-3.8841153934434445	12.61136170864856	1.5185139398778875	2.143014800254095
DIM_1_C1		100.00%	578853	68.0	75652	3.0	229.18	813869	1.0	399271.98	18681.0	327084	29583.14525	2221283	75202	True	All Events	56.0	83915	27873	70704	37874	9486	24903	43195.0	1917247	2421273	880188	C1	DIM_1	3	DIM	1421	564.5757928124998	0.020815816984171218	477	2.7517222530646497	5.8286135005813415	402.4010230500015	0.6568556712440516	0.012801956720031971	673928.0	0.02644182583951022	0.037706429588234606	(0.90311419262605563, 0.54185316071790801, 0.76495195557089413)	3.9541273839735713	3.7121854308644533	1.8325089127062364	1.7481880270062005
DIM_1_C10		100.00%	713673	34.0	153776	4.0	228.73	1260311	1.0	154020.39964000002	23662.0	279825	68541.561	1901107	88186	True	All Events	141.0	77675	32640	65168	24077	3893	17366	43311.0	2509337	3052839	1055398	C10	DIM_1	1a	DIM	3434	282.2878964062499	-0.17352992481023755	2133	2.4506922574006684	6.339067661557206	28.86457565671969	0.6712056422097785	-0.030671645382289735	2183070.0	0.003986147750513579	0.023060480924292064	(0.40000000596046448, 0.7607843279838562, 0.64705884456634521)	-9.15220877034981	2.0574226174759582	1.5314789170422551	2.1492191126553797
DIM_1_C11		100.00%	1122998	111.0	129965	1.0	229.06	1244219	1.0	283495.76790999994	20120.0	366483	52653.862	2699561	74657	True	All Events	67.0	102523	38871	88344	40220	7431	29913	45756.0	3006408	3592944	1319264	C11	DIM_1	3	DIM	1601	282.2878964062499	0.016138496196483068	1251	2.4506922574006684	6.182625756123498	27.77506392711789	0.5582681327290354	0.03244139393723606	1522740.0	0.07595188475986746	0.03444395511148585	(0.90311419262605563, 0.54185316071790801, 0.76495195557089413)	0.40188516830428545	4.8817349772818694	2.0453229787866576	1.8260748027008264
DIM_1_C12		100.00%	502922	194.0	71111	2.0	228.73	488094	1.0	388072.8703	21434.0	319591	28901.31	1582724	67801	True	All Events	72.0	87040	30242	68622	35646	4916	22418	43330.0	1504404	1868559	698797	C12	DIM_1	3	DIM	1556	282.2878964062499	0.0029467259492872468	721	2.4506922574006684	5.865129450923513	147.25691384291366	0.6646404334463607	0.02220263289764196	733043.0	0.030645633305450927	0.05077813357645984	(0.90311419262605563, 0.54185316071790801, 0.76495195557089413)	2.912259600859436	3.2119341910220975	2.287801729930226	1.8573324964312685
DIM_1_C2		100.00%	356281	117.0	44079	4.0	228.6	325528	1.0	431431.7592999999	21546.0	192868	23793.065	1129722	36577	True	All Events	77.0	53447	20331	44195	19011	3045	12670	43200.0	991214	1197866	448807	C2	DIM_1	3	DIM	1425	282.2878964062499	0.009676815093798514	642	2.4506922574006684	5.896898074458423	170.16360630307972	0.8058175490959048	0.01673606737070769	788675.0	0.037620418334057576	0.05807193496748318	(0.90311419262605563, 0.54185316071790801, 0.76495195557089413)	2.2166031829075656	3.339354853831421	2.0681858617461617	1.8864907251724818
DIM_1_C3		100.00%	652303	190.0	53572	3.0	227.09	450817	1.0	316517.44914	26561.0	383329	45048.0785	1839125	75345	True	All Events	90.0	101767	39274	85918	41690	6216	28315	43208.0	1683478	2161658	820018	C3	DIM_1	3	DIM	2575	564.5757928124998	0.03233534439556211	1854	2.7517222530646497	6.528272361686425	21.338230557128274	0.5784046604323481	0.0045607174053336405	3374989.0	0.05687557125812497	-0.04046289085816328	(0.90311419262605563, 0.54185316071790801, 0.76495195557089413)	-1.894843776097363	10.563247669225076	2.278753600952829	1.9542425094393248
DIM_1_C4		100.00%	969859	52.0	57338	8.0	227.49	491224	1.0	526785.067	20225.0	509308	40384.43416	2277549	86329	True	All Events	68.0	118370	47318	97576	47112	6947	28294	43215.0	2193211	2777420	1082418	C4	DIM_1	3	DIM	1988	282.2878964062499	0.02762281759850917	931	2.4506922574006684	5.952833110857313	88.25798195420641	0.7421166423248114	-0.02027527373328181	897084.0	0.05497988364352238	0.015726267795641093	(0.90311419262605563, 0.54185316071790801, 0.76495195557089413)	2.4417972723674137	8.474337258731396	1.7160033436347992	1.8325089127062364
DIM_1_C5		100.00%	1492957	39.0	153645	1.0	227.55	1436269	1.0	286951.547	20837.0	719935	35241.427560000004	3622251	125425	True	All Events	65.0	199744	76325	169232	74844	15068	49643	43223.0	4077394	4974005	1855214	C5	DIM_1	3	DIM	2196	282.2878964062499	0.028360250602851883	1017	2.4506922574006684	6.055619878725947	122.91264173073186	0.6588761756969961	-0.022743058620981985	1136632.0	0.08497970301647821	0.01159587669393716	(0.90311419262605563, 0.54185316071790801, 0.76495195557089413)	2.9435623834108755	8.825264900430906	1.591064607026499	1.8129133566428555
DIM_1_C6		100.00%	335354	125.0	31123	4.0	225.9	214564	1.0	490476.34909999993	23734.0	301573	56441.23800000001	2835624	50286	True	All Events	93.0	75343	23126	60032	33424	4408	18719	43231.0	991381	1336134	517117	C6	DIM_1	3	DIM	1733	564.5757928124998	0.019747039931104698	825	2.7517222530646497	6.123646527173525	90.48190165394095	0.6783390005642168	-0.004132597217803625	1329372.0	0.016562353960907446	0.030675173092549662	(0.90311419262605563, 0.54185316071790801, 0.76495195557089413)	5.245655291657234	3.758133834938954	2.0969100130080562	1.968482948553935
DIM_1_C7		100.00%	2225270	150.0	151161	2.0	224.95	699585	1.0	603561.851942	23614.0	924220	34099.049644	4964748	122931	True	All Events	79.0	276786	102112	236860	96849	14452	48597	43276.0	4373871	5331973	2163679	C7	DIM_1	3	DIM	1502	141.14394820312495	0.033295682150210386	993	2.1496622617366867	5.844393912456133	38.44293867756672	0.5793430774394248	0.012839845778646346	698866.0	0.044262292076741365	0.029384422327941192	(0.90311419262605563, 0.54185316071790801, 0.76495195557089413)	4.782557110305609	6.987216140438523	2.1760912590556813	1.8976270912904414
DIM_1_C9		100.00%	1559651	54.0	95976	2.0	224.75	770796	1.0	300467.8710800001	31212.0	1000640	59108.6785	4167772	132622	True	All Events	118.0	224240	81772	177800	99490	11087	65125	43293.0	3750793	4728655	1883064	C9	DIM_1	2	DIM	3023	564.5757928124998	0.06837684861745456	2120	2.7517222530646497	6.55156002156954	20.038968943588785	0.4115292937711802	-0.03781181211776087	3560902.0	0.02981977735770942	-0.10256315320921607	(0.55432528607985565, 0.62711267120697922, 0.79595541393055635)	-2.670808456900864	12.95846170393767	1.7323937598229686	2.0718820073061255
DIM_1_D1		100.00%	601767	240.0	75147	4.0	229.06	667594	1.0	432075.1340000001	30189.0	279946	22552.149	1472539	71944	True	All Events	118.0	70703	27118	59421	39445	5762	23860	43493.0	1734602	2095508	769874	D1	DIM_1	3	DIM	1868	141.14394820312495	0.03784278830894854	596	2.1496622617366867	5.681148939991237	237.04553402374583	0.8824622115390837	-0.023802462467316456	479898.0	0.048579569842380314	0.02002436922610541	(0.90311419262605563, 0.54185316071790801, 0.76495195557089413)	3.5073620760083326	7.591654571238171	2.380211241711606	2.0718820073061255
DIM_1_D11		100.00%	1454338	123.0	174069	1.0	228.67	1463719	1.0	367262.6774599999	26529.0	487636	36045.448	3237694	101804	True	All Events	65.0	126854	48455	106703	50221	9423	34071	43382.0	3756837	4453014	1648092	D11	DIM_1	3	DIM	1507	141.14394820312495	0.010599177188457175	773	2.1496622617366867	5.837597906761986	137.70765256518592	0.7292976128167405	0.028014845931587942	688015.0	0.08160246315817912	0.06116708973882111	(0.90311419262605563, 0.54185316071790801, 0.76495195557089413)	-0.8565670670961426	4.980138265379692	2.089905111439398	1.8129133566428555
DIM_1_D12		100.00%	620820	72.0	124061	4.0	229.86	1353714	1.0	160916.38200000007	32400.0	292553	43289.73800000001	1765206	78499	True	All Events	98.0	83605	34362	71773	30178	7481	22006	43352.0	2504931	2948028	1013676	D12	DIM_1	2	DIM	2815	564.5757928124998	0.029380850165810907	653	2.7517222530646497	6.146168671332193	255.62787957399087	0.826745871831958	0.09372611298308452	1400131.0	0.032440073610263645	-0.12490412934340293	(0.55432528607985565, 0.62711267120697922, 0.79595541393055635)	-6.423737840315964	12.306077633301777	1.8573324964312685	1.9912260756924949
DIM_1_D2		100.00%	406715	93.0	31696	1.0	227.6	290896	1.0	435443.7223399999	19011.0	237863	37544.24	1509664	44049	True	All Events	89.0	60673	21084	50469	23776	3585	15571	43462.0	1051619	1324869	508114	D2	DIM_1	3	DIM	1685	564.5757928124998	0.035573620498517755	697	2.7517222530646497	6.043175943406755	165.48132435877162	0.7220650513595105	0.002456404522853894	1104526.0	0.048314405768560026	0.027426994928515663	(0.90311419262605563, 0.54185316071790801, 0.76495195557089413)	4.578798449169945	6.890503312571126	1.968482948553935	1.9493900066449128
DIM_1_D3		100.00%	1458703	60.0	173383	2.0	227.84	1680765	1.0	201344.386649	23913.0	501629	70710.90400000001	3351898	108261	True	All Events	92.0	161645	67209	142296	56625	7746	37237	43453.0	4032750	4920798	1809757	D3	DIM_1	2	DIM	2916	564.5757928124998	-0.014317229088663942	1662	2.7517222530646497	6.460845694232957	62.797646558675005	0.6013908121230445	0.05690994923176339	2889653.0	0.06603092048787748	-0.061896432561525494	(0.55432528607985565, 0.62711267120697922, 0.79595541393055635)	-3.9741867145883853	9.739101506138217	1.7781512503836436	1.9637878273455553
DIM_1_D5		100.00%	2572685	32.0	251878	1.0	227.25	2071183	1.0	323734.00609700003	24546.0	807383	66197.39799999999	5474847	147044	True	All Events	74.0	235636	107865	200813	84798	13852	54667	43440.0	6023563	7639114	2924114	D5	DIM_1	3	DIM	2062	564.5757928124998	-0.006105362096624049	1489	2.7517222530646497	6.375164116748259	29.25695492835271	0.4007816417831273	0.019917257424793933	2372270.0	0.09820752406213464	0.03527989292239933	(0.90311419262605563, 0.54185316071790801, 0.76495195557089413)	-0.044663851479350924	5.713888147234533	1.505149978319906	1.8692317197309762
DIM_1_D6		100.00%	2062463	52.0	196977	1.0	227.65	1748348	1.0	344455.0371	25434.0	775078	42555.635306	4628069	164799	True	All Events	111.0	241887	106321	216900	74083	16665	53360	43427.0	5098836	6306265	2372761	D6	DIM_1	3	DIM	2161	282.2878964062499	0.007169414003051353	1395	2.4506922574006684	6.1868117348187575	54.498244010044345	0.6231155500934481	0.032608537368502805	1537488.0	0.08226283581098404	0.004170924990789198	(0.90311419262605563, 0.54185316071790801, 0.76495195557089413)	-0.7775246720173465	7.760559561655338	1.7160033436347992	2.0453229787866576
DIM_1_D7		100.00%	2390369	117.0	102226	17.0	224.35	528879	1.0	689864.61257	15253.0	1459835	41308.9347	6367139	159063	True	All Events	102.0	416457	115058	341048	134610	11573	77004	43418.0	5032376	6468206	2714712	D7	DIM_1	3	DIM	1294	564.5757928124998	0.0010284266347967434	494	2.7517222530646497	5.856580878866183	122.56207504761178	0.5348923288965483	0.019720483529079923	718755.0	0.01468363613643348	0.055480721316110544	(0.90311419262605563, 0.54185316071790801, 0.76495195557089413)	2.7136706712809726	0.9717681942938927	2.0681858617461617	2.0086001717619175
DIM_1_D8		100.00%	5464175	48.0	367207	4.0	225.64	3464387	1.0	129926.94127000002	34226.0	1825028	131957.297	11664199	382982	True	All Events	305.0	631806	276934	537666	188168	29110	125374	43406.0	11940771	15752758	6188490	D8	DIM_1	1b	DIM	5266	282.2878964062499	-0.13466097438023256	3211	2.4506922574006684	6.591633160476537	18.967646065990184	0.6218749906473211	-0.1266872995245231	3905109.0	-0.03479243507477201	-0.110125560622244	(0.98131487965583808, 0.55538641635109398, 0.38740485135246722)	-9.466217467605983	7.006519519319004	1.6812412373755872	2.484299839346786
DIM_1_D9		100.00%	2033718	87.0	105614	25.0	224.61	729769	1.0	623911.3650100001	8795.0	1774352	33328.6389	6020001	166112	True	All Events	68.0	299163	101682	253688	152549	30685	101312	43399.0	5095165	6405024	2629760	D9	DIM_1	3	DIM	1396	141.14394820312495	0.010981995244957164	1023	2.1496622617366867	5.88537988072162	18.103659769247642	0.5660469063433768	0.02230812923562075	768033.0	0.029207628346170997	0.05304213958158453	(0.90311419262605563, 0.54185316071790801, 0.76495195557089413)	2.382840133199228	3.490971315214031	1.9395192526186185	1.8325089127062364
DIM_1_E1		100.00%	403108	140.0	56172	1.0	228.17	580489	1.0	214144.69227	26350.0	204226	33778.065400000014	1236581	65103	True	All Events	95.0	61568	24728	50751	28277	4587	18865	43501.0	1333840	1664366	588366	E1	DIM_1	3	DIM	2405	282.2878964062499	0.048144760476180055	1689	2.4506922574006684	6.283055058742392	25.863846967847014	0.5710215156636279	-0.06489829450299288	1918912.0	0.06939620444147122	-0.006531239043542941	(0.90311419262605563, 0.54185316071790801, 0.76495195557089413)	4.0387691346949	10.644812214491422	2.146128035678238	1.9777236052888478
DIM_1_E10		100.00%	720808	123.0	87054	1.0	228.82	794787	1.0	375549.22498	20143.0	289313	40024.12488	1890713	66126	True	All Events	58.0	83973	36798	71702	30704	6403	21471	43606.0	2006639	2460867	908457	E10	DIM_1	3	DIM	1748	282.2878964062499	0.013305085406680297	1023	2.4506922574006684	6.017494949367857	80.7333990494472	0.7649097968710681	0.0022458679178598774	1041106.0	0.06933261950612064	0.04257094787930691	(0.90311419262605563, 0.54185316071790801, 0.76495195557089413)	4.451065383109608	7.130341437122006	2.089905111439398	1.7634279935629373
DIM_1_E11		100.00%	630210	132.0	78662	7.0	228.36	701780	1.0	427694.37203	32253.0	468933	59564.435	2155088	91958	True	All Events	91.0	111261	39721	87704	40945	6716	29130	43615.0	2031791	2627412	986507	E11	DIM_1	3	DIM	1497	282.2878964062499	0.0061817686788475	858	2.4506922574006684	6.017999821087918	59.48317905318597	0.6905133401672614	0.03724562946131892	1042317.0	0.02230062395446097	0.04676405949517744	(0.90311419262605563, 0.54185316071790801, 0.76495195557089413)	2.3125887539129626	0.6596995244854119	2.12057393120585	1.9590413923210936
DIM_1_E12		100.00%	546426	77.0	152927	2.0	228.68	1243271	1.0	67093.32489999999	26623.0	292588	79787.21299999999	1757544	107116	True	All Events	229.0	72480	30865	62435	35611	5325	27116	43632.0	2343303	2918902	986138	E12	DIM_1	1b	DIM	4203	282.2878964062499	-0.14440541028056253	1344	2.4506922574006684	6.4695984808251925	69.43194907463499	0.7482835185024358	-0.005743862608774008	2948482.0	-0.01807949197386007	-0.058064079926880285	(0.98131487965583808, 0.55538641635109398, 0.38740485135246722)	-9.29676773910835	5.512422588205421	1.8864907251724818	2.359835482339888
DIM_1_E2		100.00%	442784	120.0	81954	4.0	229.49	985429	1.0	147092.8236	24754.0	214711	69861.629	1487899	54312	True	All Events	129.0	56357	22659	46087	27265	5189	19890	43522.0	1808500	2182731	757939	E2	DIM_1	3	DIM	2661	564.5757928124998	0.022739796385720636	810	2.7517222530646497	6.263121947875107	204.4038907643967	0.8448085696550124	0.008271622994295022	1832829.0	0.06890163513146663	-0.05571275677202	(0.90311419262605563, 0.54185316071790801, 0.76495195557089413)	-2.11457651923596	10.621862016012125	2.0791812460476247	2.110589710299249
DIM_1_E3		100.00%	398274	79.0	47885	9.0	227.45	407383	1.0	316611.6200000001	17713.0	267712	55417.015	1313502	58470	True	All Events	94.0	68251	23544	56830	26285	2523	17383	43528.0	1215790	1547861	571056	E3	DIM_1	3	DIM	2297	564.5757928124998	-0.006468092618408803	532	2.7517222530646497	5.9961915246798325	264.593369070982	0.8300080544849986	0.027454906723206208	991269.0	0.056827973094679664	-0.005035206979870483	(0.90311419262605563, 0.54185316071790801, 0.76495195557089413)	-1.4097260670460037	7.743220755511155	1.8976270912904414	1.9731278535996986
DIM_1_E4		100.00%	1232987	139.0	247359	1.0	228.9	1872170	1.0	123473.52444000001	28444.0	592416	93362.97999999997	3220335	137119	True	All Events	183.0	166849	63807	146806	53288	7401	36282	43535.0	4165069	5103755	1823301	E4	DIM_1	1b	DIM	3766	282.2878964062499	-0.120888003957291	1490	2.4506922574006684	6.379762238722122	55.869929647182246	0.7220955822425845	0.0104316784906235	2397520.0	-0.005444890741182141	-0.04684031522544228	(0.98131487965583808, 0.55538641635109398, 0.38740485135246722)	-7.967548141220005	6.548662044303256	2.143014800254095	2.2624510897304293
DIM_1_E5		100.00%	1604015	280.0	173077	8.0	228.08	1723145	1.0	434920.6625	35699.0	911464	46485.60155000002	4414115	186066	True	All Events	95.0	223341	87527	183337	92360	13302	55999	43545.0	4727402	6100308	2284888	E5	DIM_1	3	DIM	1903	282.2878964062499	0.025167546784725547	825	2.4506922574006684	5.932672094550853	134.05137362166573	0.713524829014795	-0.04890294597207199	856391.0	0.05421874011463093	0.05045205408350939	(0.90311419262605563, 0.54185316071790801, 0.76495195557089413)	5.76760499646525	8.882201701273084	2.4471580313422194	1.9777236052888478
DIM_1_E6		100.00%	908518	43.0	100265	3.0	228.01	884481	1.0	360430.10841	23473.0	375007	40944.3582	2379359	94548	True	All Events	56.0	104320	44052	84659	41534	6301	28867	43553.0	2414125	2995383	1102612	E6	DIM_1	3	DIM	1845	282.2878964062499	0.009708118339258838	891	2.4506922574006684	6.0231894720750425	116.97013651506346	0.7849413491129572	0.01381637524792738	1054847.0	0.08012987269525194	0.04103517259205232	(0.90311419262605563, 0.54185316071790801, 0.76495195557089413)	0.03733976705342079	7.668892898458985	1.6334684555795866	1.7481880270062005
DIM_1_E7		100.00%	1281903	38.0	251758	7.0	227.52	2008238	1.0	130257.87421300002	29953.0	734599	88360.854	3840511	165745	True	All Events	87.0	151603	59068	126679	67529	12204	47310	43567.0	4495630	5647735	2016765	E7	DIM_1	1b	DIM	3573	282.2878964062499	-0.16329585818848916	1819	2.4506922574006684	6.436120647301826	46.26372662245598	0.7210656144033132	0.00511636630967582	2729736.0	-0.002435125912507332	-0.006255248258245044	(0.98131487965583808, 0.55538641635109398, 0.38740485135246722)	-8.52050103381415	4.140359474378082	1.5797835966168101	1.9395192526186185
DIM_1_E8		100.00%	947056	81.0	80927	1.0	225.8	592550	1.0	379191.07214	24293.0	666766	44070.74080000001	2893104	116271	True	All Events	85.0	159721	47927	125561	70343	6797	41790	43580.0	2517363	3294462	1273070	E8	DIM_1	3	DIM	2101	282.2878964062499	0.0073992320786842175	1040	2.4506922574006684	6.097789870343268	64.8238672424966	0.6694991320424524	-0.0015552923413405476	1252535.0	0.07101333041770251	0.04475274965875112	(0.90311419262605563, 0.54185316071790801, 0.76495195557089413)	2.1748824366655217	5.667290677871467	1.9084850188786497	1.9294189257142929
DIM_1_E9		100.00%	745756	140.0	47817	5.0	225.49	311185	1.0	537037.7520000001	26218.0	649901	27061.617000000002	2247562	81360	True	All Events	70.0	152289	50460	126814	52060	9772	32967	43591.0	1959008	2441285	984265	E9	DIM_1	3	DIM	1432	282.2878964062499	-0.0019960560726909773	525	2.4506922574006684	5.7792890578021066	177.01586471059673	0.6414566408536511	0.013825026525900246	601574.0	0.013762654316052059	0.06119570303755695	(0.90311419262605563, 0.54185316071790801, 0.76495195557089413)	2.9682442363119423	1.2450856185420605	2.146128035678238	1.845098040014257
DIM_1_F1		100.00%	569631	35.0	137296	1.0	229.51	1416866	1.0	72402.368	30756.0	340281	87673.42599999999	1884782	102120	True	All Events	127.0	79101	29812	64543	35719	5973	25554	43749.0	2578894	3260814	1117987	F1	DIM_1	2	DIM	4185	282.2878964062499	-0.07195151594054881	2415	2.4506922574006684	6.603421755954948	38.64195366768721	0.857226626020016	0.018956482631045258	4012562.0	-0.017561117063788077	-0.1375575169365278	(0.55432528607985565, 0.62711267120697922, 0.79595541393055635)	-7.8444186969665886	8.395456980863951	1.5440680443502757	2.103803720955957
DIM_1_F10		100.00%	1175523	59.0	191423	3.0	228.91	2127897	1.0	92585.03292	27423.0	381699	78836.39	2790710	115267	True	All Events	134.0	146806	62199	129602	39866	6696	30959	43658.0	4063214	4898132	1700674	F10	DIM_1	2	DIM	4716	282.2878964062499	-0.09009079445799589	2081	2.4506922574006684	6.5051370850110874	44.024008659078426	0.7731583676969088	0.006316071414486744	3199905.0	-0.014315131396581538	-0.14627086089564179	(0.55432528607985565, 0.62711267120697922, 0.79595541393055635)	-8.142061335235718	8.376276960671554	1.7708520116421442	2.1271047983648077
DIM_1_F11		100.00%	1040812	111.0	163516	1.0	229.68	1766852	1.0	234514.32600000003	28125.0	334546	43002.749399999986	2644827	84768	True	All Events	71.0	90691	41726	76737	50069	14464	35026	43647.0	3446486	4023956	1415182	F11	DIM_1	3	DIM	1812	282.2878964062499	0.0393848909563141	914	2.4506922574006684	6.089414045842037	164.47667958984587	0.8296465661892745	0.019600292183197948	1228610.0	0.07136632488227031	0.0032972719361677397	(0.90311419262605563, 0.54185316071790801, 0.76495195557089413)	0.23201110689856824	8.270746869645157	2.0453229787866576	1.8512583487190752
DIM_1_F2		100.00%	588211	83.0	110506	12.0	228.86	1194423	1.0	175779.92799999993	29335.0	319345	51243.419	1928694	83766	True	All Events	77.0	82984	27194	68710	38763	5350	26089	43732.0	2334232	2865202	996626	F2	DIM_1	3	DIM	2523	564.5757928124998	0.010343388048229969	388	2.7517222530646497	6.065645432738575	314.8284894548825	0.8340813518127884	0.02757936301837344	1163176.0	0.07157608126896117	-0.024647181832962155	(0.90311419262605563, 0.54185316071790801, 0.76495195557089413)	-1.9142026271803756	8.764024386086824	1.919078092376074	1.8864907251724818
DIM_1_F3		100.00%	905705	79.0	102255	2.0	228.31	888093	1.0	283065.34450999997	23955.0	367969	66571.77900000001	2000906	84105	True	All Events	86.0	114416	46190	101849	36650	6218	24437	43727.0	2415088	2999352	1108431	F3	DIM_1	2	DIM	3130	141.14394820312495	-0.020985416733045166	2309	2.1496622617366867	6.181270913269124	16.935677804984852	0.5520582895562045	0.06463372553715466	1517997.0	0.021492434143751137	-0.10539494586228655	(0.55432528607985565, 0.62711267120697922, 0.79595541393055635)	-5.857407896295718	10.89567800503123	1.8976270912904414	1.9344984512435677
DIM_1_F4		100.00%	1055334	48.0	102321	1.0	229.51	912608	1.0	539358.5996100003	26543.0	289859	26476.7165	2033131	61056	True	All Events	66.0	79040	35760	65574	36532	5459	19664	43716.0	2475694	2911158	1093362	F4	DIM_1	3	DIM	1444	141.14394820312495	0.0032259517798811557	554	2.1496622617366867	5.686481647202682	188.8360080631956	0.8082460661100404	0.03385309016325253	485827.0	0.0725817418152561	0.06443822996574161	(0.90311419262605563, 0.54185316071790801, 0.76495195557089413)	0.2200350593680419	4.246601794721589	1.6812412373755872	1.8195439355418688
DIM_1_F5		100.00%	1135216	103.0	159739	1.0	228.47	1417269	1.0	310636.92599999986	26834.0	615769	50623.04000000001	3015775	111581	True	All Events	81.0	179900	74281	154021	72275	12654	52409	43710.0	3580168	4435556	1638329	F5	DIM_1	3	DIM	1956	282.2878964062499	0.014898339990289503	1084	2.4506922574006684	6.1131177426038175	83.53388412898582	0.6307199651248492	0.008559448253739003	1297531.0	0.08416093235028929	0.037854457067443295	(0.90311419262605563, 0.54185316071790801, 0.76495195557089413)	2.0272638953447264	7.473713907949474	2.012837224705172	1.9084850188786497
DIM_1_F6		100.00%	1660333	125.0	178513	19.0	227.71	1730528	1.0	276332.9421	20096.0	839009	63648.262	4090971	142128	True	All Events	84.0	234316	90962	198421	79113	13763	51818	43690.0	4721812	5783715	2151840	F6	DIM_1	2	DIM	2668	282.2878964062499	0.010988833412321448	1955	2.4506922574006684	6.344233265287517	24.591238391120246	0.6787485924582584	0.09573945413017286	2209191.0	0.031076097764381538	-0.09798551984264219	(0.55432528607985565, 0.62711267120697922, 0.79595541393055635)	-5.567272831251691	10.543958033028671	2.0969100130080562	1.9242792860618816
DIM_1_F7		100.00%	1587796	106.0	136185	4.0	228.16	1382585	1.0	284537.5169099999	28729.0	659089	59660.34800000001	3365131	124982	True	All Events	108.0	174390	63333	146311	62367	11853	43330	43679.0	4002412	4931925	1853996	F7	DIM_1	2	DIM	3209	141.14394820312495	0.024910226968774384	2581	2.1496622617366867	6.285461213535799	10.921210926050572	0.5609738885131126	0.07581517309989576	1929573.0	0.019923482618540655	-0.14909186779046907	(0.55432528607985565, 0.62711267120697922, 0.79595541393055635)	-6.162510447600114	12.123074589067766	2.0253058652647704	2.03342375548695
DIM_1_F8		100.00%	2236439	106.0	214814	6.0	225.47	1665675	1.0	251910.6953	25722.0	1683434	83309.17099999999	6818912	244713	True	All Events	118.0	477527	143904	394182	158087	21170	94716	45769.0	6435976	8827447	3466355	F8	DIM_1	3	DIM	2768	564.5757928124998	0.026421489384552344	1238	2.7517222530646497	6.36435378276497	61.887707497971	0.5921011227092954	-0.04138438207691821	2313949.0	0.09508975616653458	0.01392858338808671	(0.90311419262605563, 0.54185316071790801, 0.76495195557089413)	2.969659434045754	9.68632558415148	2.0253058652647704	2.0718820073061255
DIM_1_F9		100.00%	1933213	250.0	122723	4.0	226.68	972197	1.0	487824.8119999999	31030.0	851621	57888.105698	4123473	101939	True	All Events	76.0	219813	97572	195351	93935	17841	54244	43668.0	4193502	5184667	2079016	F9	DIM_1	3	DIM	1412	564.5757928124998	0.016530609388282592	977	2.7517222530646497	6.235179608777036	45.15259357919471	0.5359100188356759	0.029658782763989828	1718619.0	0.05590663726508375	0.05512933166000584	(0.90311419262605563, 0.54185316071790801, 0.76495195557089413)	2.074172947736078	3.520710766785108	2.3979400086720375	1.8808135922807914
DIM_1_G1		100.00%	615966	106.0	101852	6.0	228.81	809189	1.0	289753.357	29875.0	482140	48369.68700000001	2111181	110759	True	All Events	66.0	115295	39832	95487	47041	6528	30292	43762.0	2171483	2806368	1020807	G1	DIM_1	3	DIM	1897	282.2878964062499	0.0031785984230749105	458	2.4506922574006684	5.836255737431871	336.77156965848627	0.8146292732164182	0.04204738167004905	685892.0	0.05052310643875327	0.04120845720110681	(0.90311419262605563, 0.54185316071790801, 0.76495195557089413)	0.8442384324175762	3.558485536544887	2.0253058652647704	1.8195439355418688
DIM_1_G10		100.00%	1233468	167.0	140337	4.0	229.88	1492923	1.0	391364.43260000006	37683.0	317013	46588.71799999999	2559820	92507	True	All Events	73.0	115829	44430	96829	55832	10227	37985	43868.0	3355402	3900785	1420548	G10	DIM_1	3	DIM	1666	282.2878964062499	0.0016768959732782842	454	2.4506922574006684	5.767401525604732	328.70040401382334	0.8500336122798761	0.043557502526543196	585331.0	0.06002664035922311	0.020850873752058706	(0.90311419262605563, 0.54185316071790801, 0.76495195557089413)	-0.5862128404939994	6.209763383267763	2.2227164711475833	1.863322860120456
DIM_1_G11		100.00%	1148753	42.0	237775	7.0	229.58	2409693	1.0	67532.77651	43661.0	457475	91140.622	3037806	145688	True	All Events	134.0	146970	63706	130041	49479	8796	38317	43879.0	4450145	5486106	1890545	G11	DIM_1	2	DIM	4464	282.2878964062499	-0.08665081710076787	2793	2.4506922574006684	6.586552874780742	23.8773958369006	0.6733064956616666	-0.008622898833347346	3859694.0	-0.006348382559039227	-0.12543420004722844	(0.55432528607985565, 0.62711267120697922, 0.79595541393055635)	-8.519383681874855	5.923844691145963	1.6232492903979006	2.1271047983648077
DIM_1_G12		100.00%	855530	231.0	306847	3.0	229.97	2881865	1.0	66545.1616	31251.0	400402	62151.28200000001	2853961	127422	True	All Events	135.0	103827	46517	91972	43126	9559	34033	43890.0	4591597	5393563	1761656	G12	DIM_1	1b	DIM	3765	564.5757928124998	-0.15933714312843453	1059	2.7517222530646497	6.514635134012455	96.48400609417108	0.8109740661567089	0.013183091129277999	3270658.0	-0.010892326721630298	-0.036562015339533085	(0.98131487965583808, 0.55538641635109398, 0.38740485135246722)	-9.096052805808595	4.553954090662384	2.3636119798921444	2.130333768495006
DIM_1_G2		100.00%	593457	122.0	82632	3.0	228.86	722092	1.0	401058.33	35275.0	264875	37923.17210000002	1869656	52877	True	All Events	59.0	71549	26763	57144	33027	4475	20429	43771.0	1767632	2096967	771604	G2	DIM_1	3	DIM	1474	564.5757928124998	0.012861369027534639	190	2.7517222530646497	5.696672600755504	723.4851568020242	0.8418432025400275	0.016524445979860972	497362.0	0.028176601745185416	0.03256382713464798	(0.90311419262605563, 0.54185316071790801, 0.76495195557089413)	3.158835480713714	3.4208964584269417	2.0863598306747484	1.7708520116421442
DIM_1_G3		100.00%	538029	99.0	88456	1.0	229.89	870102	1.0	232052.28680000003	23436.0	218804	54821.20600000001	1550154	54182	True	All Events	82.0	66965	25063	53582	29935	5040	19385	43794.0	1812291	2169605	770251	G3	DIM_1	3	DIM	2112	282.2878964062499	0.022186987186445455	1214	2.4506922574006684	6.135606140047319	89.8342458357902	0.7562744170919595	-0.010400999990327772	1366489.0	0.08321662973542616	0.015568884084095402	(0.90311419262605563, 0.54185316071790801, 0.76495195557089413)	2.3207122160553624	8.410775297075084	1.99563519459755	1.9138138523837167
DIM_1_G4		100.00%	890060	153.0	155881	8.0	230.35	1769673	1.0	184891.5526	32361.0	315891	54732.894	2413142	90610	True	All Events	115.0	107659	49977	95273	42214	8212	28663	43802.0	3281378	3844101	1336785	G4	DIM_1	2	DIM	2723	282.2878964062499	0.03557638546715001	1063	2.4506922574006684	6.1135767198661926	153.7309688098768	0.7616263653457662	0.08892788758462826	1298903.0	0.034025154274594564	-0.13107548525099755	(0.55432528607985565, 0.62711267120697922, 0.79595541393055635)	-6.574044643974292	12.303796539111985	2.184691430817599	2.060697840353612
DIM_1_G5		100.00%	934197	132.0	91293	5.0	228.32	939005	1.0	330848.4279	31314.0	465823	43866.930000000015	2391825	88794	True	All Events	83.0	123242	51189	106189	40555	5728	27366	43810.0	2594115	3145155	1173285	G5	DIM_1	2	DIM	2483	564.5757928124998	0.02106727603284134	523	2.7517222530646497	5.932846509396907	276.44395211913206	0.6157176936262925	0.08228431474723448	856735.0	0.02868933863279359	-0.08082490303427986	(0.55432528607985565, 0.62711267120697922, 0.79595541393055635)	-5.215164851376635	9.93031258974425	2.12057393120585	1.919078092376074
DIM_1_G6		100.00%	1721262	54.0	143959	9.0	228.09	1394691	1.0	329036.835	20566.0	811557	59108.0779	3989704	153841	True	All Events	101.0	220537	84092	187808	97139	13792	56226	43834.0	4389145	5587712	2119356	G6	DIM_1	3	DIM	2420	282.2878964062499	0.026680702753313062	1100	2.4506922574006684	6.095595065252299	111.37246977565536	0.8021548414239785	0.0010947623297123312	1246221.0	0.06059005497955008	-0.03572527474464667	(0.90311419262605563, 0.54185316071790801, 0.76495195557089413)	-1.3865026566760212	10.434268303915236	1.7323937598229686	2.0043213737826426
DIM_1_G7		100.00%	580797	234.0	39645	12.0	226.09	318369	1.0	558007.2585	29059.0	502716	30311.484	2554319	82342	True	All Events	89.0	106324	37603	84738	60101	9506	38081	43840.0	1607952	2166053	844525	G7	DIM_1	3	DIM	2104	282.2878964062499	0.03455393857876732	835	2.4506922574006684	5.883358742819327	99.0949534084317	0.6049033650870833	-0.03348664445944632	764467.0	0.03149087858459494	0.01673696670063099	(0.90311419262605563, 0.54185316071790801, 0.76495195557089413)	5.889967513385095	7.141000132557454	2.369215857410143	1.9493900066449128
DIM_1_G8		100.00%	1412180	101.0	93460	5.0	226.73	706205	1.0	610083.95696	26589.0	486929	36230.3956	3257243	98083	True	All Events	53.0	179949	50289	143055	63237	9802	36655	43847.0	2941960	3668420	1455062	G8	DIM_1	3	DIM	1454	282.2878964062499	0.011742247686205213	669	2.4506922574006684	5.7991212787992765	127.07597535762658	0.6524515129371764	0.012560889313947294	629682.0	0.04491205907253988	0.04443431887688403	(0.90311419262605563, 0.54185316071790801, 0.76495195557089413)	2.5756734810998334	2.9411536149569715	2.0043213737826426	1.7242758696007892
DIM_1_G9		100.00%	834124	192.0	164942	7.0	227.38	1261814	1.0	167492.35375999994	32293.0	510156	111276.78900000002	2519742	97005	True	All Events	127.0	124832	43386	109475	30232	5050	22803	43861.0	2926100	3762861	1372721	G9	DIM_1	1a	DIM	2799	564.5757928124998	-0.16764393358195284	1303	2.7517222530646497	6.421107659396862	58.80127037617853	0.6480458242549869	0.002547864613586502	2636985.0	0.01589725975385511	0.06713113020836706	(0.40000000596046448, 0.7607843279838562, 0.64705884456634521)	-8.437075337004446	2.372984966258384	2.2833012287035497	2.103803720955957
DIM_1_H1		100.00%	510354	207.0	117798	7.0	228.55	1145172	1.0	30847.972390000014	25850.0	272324	95238.10200000004	1649129	100192	True	All Events	55.0	74688	30466	62825	29374	4489	22459	45797.0	2149710	2771107	950077	H1	DIM_1	2	DIM	5863	564.5757928124998	-0.04822129170214913	1762	2.7517222530646497	6.861904329518597	55.38621517272284	0.8713221396112086	-0.09261507934856653	7276195.0	-0.0072612591734521	-0.16531178948801356	(0.55432528607985565, 0.62711267120697922, 0.79595541393055635)	-9.116994563197803	8.5248946551078	2.315970345456918	1.7403626894942439
DIM_1_H10		100.00%	648447	55.0	118875	5.0	228.96	1097488	1.0	173383.02400000006	22145.0	257810	74456.734	1771909	82989	True	All Events	91.0	74437	29445	62951	26087	3523	18847	43917.0	2223144	2736629	957205	H10	DIM_1	2	DIM	2785	282.2878964062499	-0.036608422241725	784	2.4506922574006684	6.1039856077952095	161.1120637760964	0.8650157511205553	0.06701257490051447	1270532.0	0.05166214215448865	-0.047065700212958535	(0.55432528607985565, 0.62711267120697922, 0.79595541393055635)	-3.937955645337569	8.870640289966742	1.7403626894942439	1.9590413923210936
DIM_1_H11		100.00%	986197	58.0	252529	3.0	228.8	2140694	1.0	101702.05749999998	35342.0	428274	72885.99200000001	2846062	139901	True	All Events	97.0	107181	44751	92074	44927	7212	32877	43908.0	3959802	4879052	1666265	H11	DIM_1	1b	DIM	3789	282.2878964062499	-0.1559877334816262	1119	2.4506922574006684	6.364308923633704	79.81710500029934	0.8260641706440557	0.007884057666707564	2313710.0	-0.013551077437825585	-0.03259178737005153	(0.98131487965583808, 0.55538641635109398, 0.38740485135246722)	-8.727642189416446	4.015115275120327	1.7634279935629373	1.9867717342662448
DIM_1_H12		100.00%	877799	182.0	127316	5.0	228.81	1102008	1.0	166450.71090000006	27980.0	387628	77317.99299999999	2208007	107073	True	All Events	161.0	119915	47107	103556	36878	5140	24990	45856.0	2651544	3295711	1190816	H12	DIM_1	2	DIM	3026	564.5757928124998	0.019169949801796215	454	2.7517222530646497	6.05085323870583	348.82278731348794	0.7907938255480779	0.058315490897305006	1124225.0	0.016360979103198083	-0.13455689584875508	(0.55432528607985565, 0.62711267120697922, 0.79595541393055635)	-6.2510765135303945	12.454349698176701	2.2600713879850747	2.2068258760318495
DIM_1_H2		100.00%	387625	63.0	72211	1.0	228.51	575162	1.0	314187.08310000005	27609.0	257644	29165.148	1413058	63617	True	All Events	98.0	63647	25555	53373	27892	4399	19462	45812.0	1384181	1718178	611125	H2	DIM_1	3	DIM	1889	282.2878964062499	0.01523759758326724	1061	2.4506922574006684	6.069118777753261	63.95033118851546	0.6504774447153328	0.0043220642712886795	1172516.0	0.06987099811810014	0.05615645071119136	(0.90311419262605563, 0.54185316071790801, 0.76495195557089413)	0.030498058911151205	5.314638867776772	1.7993405494535817	1.9912260756924949
DIM_1_H3		100.00%	321645	218.0	40182	6.0	228.33	371537	1.0	353111.00112	14265.0	202082	33750.25346	1163245	44950	True	All Events	60.0	44793	15721	38054	22387	3779	15400	43984.0	1002626	1249419	460544	H3	DIM_1	3	DIM	1315	282.2878964062499	0.013052544615658074	800	2.4506922574006684	5.994666383867638	83.9418608767667	0.7444179785814375	0.02950041101274075	987794.0	0.01863613271418468	0.04065090920130886	(0.90311419262605563, 0.54185316071790801, 0.76495195557089413)	3.491010897815315	2.0965439676240063	2.3384564936046046	1.7781512503836436
DIM_1_H4		100.00%	590162	117.0	107065	1.0	229.35	1164192	1.0	224740.01299999995	30160.0	261065	55354.75199999999	1816803	72055	True	All Events	50.0	72621	27519	61507	26531	5797	19227	43976.0	2221636	2654234	920170	H4	DIM_1	2	DIM	2527	564.5757928124998	0.006735845199960547	523	2.7517222530646497	6.030590817421168	265.3820217363172	0.8531739605437272	0.043869131515065794	1072978.0	0.05873858496923376	-0.05292201159959725	(0.55432528607985565, 0.62711267120697922, 0.79595541393055635)	-3.5121374773318723	9.876205705442077	2.0681858617461617	1.6989700043360187
DIM_1_H5		100.00%	436225	89.0	57448	4.0	227.94	486524	1.0	405794.79060000007	25944.0	292698	47198.224	1598079	73919	True	All Events	76.0	71560	21798	53819	35145	5319	22787	43971.0	1379600	1781539	653746	H5	DIM_1	3	DIM	1995	141.14394820312495	0.037453489265812365	816	2.1496622617366867	5.803327354202639	133.9027480361747	0.8802416841465969	-0.024075170491069258	635810.0	0.029258630585045693	0.01751203746727368	(0.90311419262605563, 0.54185316071790801, 0.76495195557089413)	5.972442984038921	7.751882352676556	1.9493900066449128	1.8808135922807914
DIM_1_H6		100.00%	285099	197.0	41419	2.0	227.05	381026	1.0	240717.21938	36334.0	232124	51788.709	1646464	59877	True	All Events	87.0	50721	15460	38827	24036	3217	14823	43962.0	1014425	1347411	484735	H6	DIM_1	2	DIM	2841	141.14394820312495	0.013184682548835588	1750	2.1496622617366867	6.11358340691116	40.035254482886856	0.6428505389315196	0.11739859900717395	1298923.0	0.008304880161016845	-0.11247045769435436	(0.55432528607985565, 0.62711267120697922, 0.79595541393055635)	-5.96198320911655	11.628644147933707	2.294466226161593	1.9395192526186185
DIM_1_H7		100.00%	233448	144.0	28992	4.0	225.75	233824	1.0	336379.17299999995	22817.0	283352	50492.336	1804804	59224	True	All Events	97.0	59305	14236	40650	36623	5923	23175	43939.0	875544	1193558	441178	H7	DIM_1	3	DIM	2241	564.5757928124998	0.029805721434205918	560	2.7517222530646497	5.957173254590344	253.02269920612426	0.6524164635801271	-0.032256428314655465	906094.0	0.05510242841499215	0.02391853381977858	(0.90311419262605563, 0.54185316071790801, 0.76495195557089413)	5.905330671649534	8.872523651055412	2.1583624920952498	1.9867717342662448
DIM_1_H8		100.00%	397896	282.0	43766	13.0	226.74	346068	1.0	444802.5573	19062.0	296534	47080.1882	1597470	55413	True	All Events	98.0	73816	20328	58098	34194	3664	17178	45834.0	1192274	1504296	573691	H8	DIM_1	3	DIM	1238	282.2878964062499	-0.006192684407692198	588	2.4506922574006684	5.80555998342919	143.64802370535082	0.6990207985522117	0.01953612602148478	639087.0	0.002159009146350731	0.058016312236613535	(0.90311419262605563, 0.54185316071790801, 0.76495195557089413)	3.1160183284215006	0.313322211203555	2.450249108319361	1.9912260756924949
DIM_1_H9		100.00%	137743	98.0	24325	1.0	228.63	242638	1.0	128869.05640000002	34037.0	73086	79015.25200000001	967357	19859	True	All Events	196.0	19766	7049	15853	8602	1377	5939	43926.0	506160	629340	220799	H9	DIM_1	2	DIM	4372	282.2878964062499	-0.019165542936951913	1554	2.4506922574006684	6.309701692391613	66.71600098555476	0.7811041873069976	0.0026618267771880773	2040336.0	0.004695831794684551	-0.16816505345854654	(0.55432528607985565, 0.62711267120697922, 0.79595541393055635)	-7.59779869222042	10.043626350248362	1.9912260756924949	2.292256071356476
DIM_2_A1		100.00%	308570	36.0	58703	10.0	227.48	751814	1.0	89905.98465000001	48871.0	237575	29501.6853	1415937	101487	True	All Events	595.0	53976	17230	43930	22614	2461	17182	47745.0	1433252	1886138	636182	A1	DIM_2	3	DIM	3772	141.14394820312495	-0.06510018194085541	1828	2.1496622617366867	6.3037853040850935	30.0860959817723	0.7704566489192595	-0.1437758922714545	2012729.0	0.014491618739469555	-0.004065821364186089	(0.90311419262605563, 0.54185316071790801, 0.76495195557089413)	-3.157160137168114	1.1339208635285682	1.5563025007672873	2.7745169657285498
DIM_2_A10		100.00%	30115	133.0	4403	4.0	229.13	38731	1.0	400073.38	27041.0	16958	35570.5608	111835	3694	True	All Events	58.0	4047	1535	3315	2065	325	1337	49930.0	96319	120444	44480	A10	DIM_2	3	DIM	1554	282.2878964062499	0.02142722179441529	669	2.4506922574006684	5.825017597993939	212.569053958312	0.8088144329457009	0.006246432143697453	668371.0	0.060801090504789636	0.03951111516050544	(0.90311419262605563, 0.54185316071790801, 0.76495195557089413)	-0.8225537971797103	5.062886155176727	2.123851640967086	1.7634279935629373
DIM_2_A11		100.00%	358996	248.0	134058	3.0	229.29	1324914	1.0	42113.32305	35916.0	132635	55358.773	1498192	61764	True	All Events	181.0	45008	17982	38186	16564	2827	12904	47881.0	2012175	2393578	763902	A11	DIM_2	1b	DIM	3586	282.2878964062499	-0.1725537529959657	2601	2.4506922574006684	6.657414332622473	15.002131674491437	0.5698505059670973	0.01036037019581282	4543749.0	-0.007178636181107549	-0.008985236437762027	(0.98131487965583808, 0.55538641635109398, 0.38740485135246722)	-8.199673431723053	4.889324717568211	2.3944516808262164	2.2576785748691846
DIM_2_A12		100.00%	702280	37.0	216556	1.0	229.56	2574110	1.0	36221.790099999984	36718.0	220008	58568.99999999999	2670647	86860	True	All Events	191.0	79923	33211	70141	26314	4845	19435	47900.0	3819191	4410072	1413584	A12	DIM_2	2	DIM	4726	282.2878964062499	-0.0727728127284479	2887	2.4506922574006684	6.834957358343619	26.31683873992682	0.8417052099670371	0.014678178447041852	6838445.0	-0.0051473462606402304	-0.16185099040495934	(0.55432528607985565, 0.62711267120697922, 0.79595541393055635)	-7.914186142159124	8.997925188201041	1.568201724066995	2.2810333672477277
DIM_2_A2		100.00%	474386	89.0	77228	4.0	228.74	732125	1.0	131078.82640000002	36723.0	291084	74749.58099999999	1668374	66126	True	All Events	100.0	85601	29860	71124	35811	5766	25942	47756.0	1696235	2122816	764295	A2	DIM_2	2	DIM	3249	564.5757928124998	0.06776013134759143	1287	2.7517222530646497	6.392405333004103	104.62531227686966	0.7806308402160342	0.029439330011429538	2468342.0	0.025907771275059374	-0.14682506894219774	(0.55432528607985565, 0.62711267120697922, 0.79595541393055635)	-3.870255338368447	13.465686433964663	1.9493900066449128	2.0
DIM_2_A3		100.00%	479994	75.0	56624	6.0	229.17	499607	1.0	414812.3954999999	30495.0	189481	43716.98	1375951	41058	True	All Events	90.0	51614	14588	41757	17241	2638	10994	47763.0	1294561	1559080	581475	A3	DIM_2	3	DIM	1649	282.2878964062499	0.014124670923160615	378	2.4506922574006684	5.707419424204581	353.25625079415175	0.8555904023556401	0.0017547222262317796	509823.0	0.07951651826722891	0.05271547933773543	(0.90311419262605563, 0.54185316071790801, 0.76495195557089413)	2.259384304020003	4.61952596302159	1.8750612633917	1.9542425094393248
DIM_2_A4		100.00%	433916	36.0	70991	5.0	228.98	658482	1.0	180563.378	31563.0	215222	49556.627	2226765	62356	True	All Events	94.0	61024	21488	48765	25531	3662	16448	47797.0	1465166	1809419	639576	A4	DIM_2	3	DIM	2423	282.2878964062499	-0.009701198681174274	658	2.4506922574006684	6.045307719523278	236.29629380407457	0.7882314198962732	0.04014562212254196	1109961.0	0.06620002877674593	-0.010727681411303223	(0.90311419262605563, 0.54185316071790801, 0.76495195557089413)	-2.318062043395731	7.938646146067567	1.5563025007672873	1.9731278535996986
DIM_2_A5		100.00%	257426	227.0	26310	1.0	226.32	188472	1.0	496790.849	23547.0	348610	37667.181639999995	1543877	70866	True	All Events	68.0	75621	22002	55352	41113	4660	25186	47809.0	937552	1340775	506505	A5	DIM_2	4	DIM	1766	564.5757928124998	0.013866138960925244	270	2.7517222530646497	5.698548534242513	520.9297797360987	0.7626638392968542	-0.011508273641598859	499515.0	-0.03459797300246379	0.0074084845524538204	(0.65371782148585622, 0.84708959004458262, 0.32827375098770734)	-1.5528570876029604	-7.601839046440431	2.3560258571931225	1.8325089127062364
DIM_2_A6		100.00%	445703	64.0	76888	1.0	229.05	798235	1.0	151255.48010000002	22026.0	229521	52728.767	1539945	61178	True	All Events	90.0	59947	25942	52271	29510	4753	19670	47827.0	1639804	2002679	701258	A6	DIM_2	2	DIM	2739	282.2878964062499	0.024642450722178588	1507	2.4506922574006684	6.220717242644645	83.11762460936977	0.6635178436488132	0.05087102012851235	1662330.0	0.03634068910323417	-0.08409573728117663	(0.55432528607985565, 0.62711267120697922, 0.79595541393055635)	-5.62035969236554	12.859746881526103	1.806179973983887	1.9542425094393248
DIM_2_A7		100.00%	637020	76.0	62096	6.0	229.08	526372	1.0	382244.49275	31979.0	439308	78273.55829999999	2615761	77808	True	All Events	63.0	106571	32842	87613	49733	7259	34163	47843.0	1821100	2297461	875092	A7	DIM_2	3	DIM	1444	282.2878964062499	-0.004749617876127337	887	2.4506922574006684	6.030821467187817	26.18937579855154	0.4573894674974212	0.04539009150247077	1073548.0	0.013244654214310422	0.04661267763295833	(0.90311419262605563, 0.54185316071790801, 0.76495195557089413)	4.021332808057381	0.4981560059980088	1.8808135922807914	1.7993405494535817
DIM_2_A8		100.00%	581993	121.0	83951	5.0	229.62	808936	1.0	246119.27	26632.0	232696	50615.46900000001	1813593	61552	True	All Events	77.0	56170	17833	46944	26943	5403	17947	47854.0	1790689	2206287	794318	A8	DIM_2	3	DIM	1543	564.5757928124998	0.010851276279494131	310	2.7517222530646497	5.937453695940747	491.3922064342138	0.8400504494492121	0.03137494954201475	865872.0	0.060399360077029	0.04127933157709782	(0.90311419262605563, 0.54185316071790801, 0.76495195557089413)	2.07757940567402	3.6976333012175315	2.08278537031645	1.8864907251724818
DIM_2_B1		100.00%	426781	74.0	82902	1.0	227.63	560916	1.0	218965.08768000003	18849.0	301696	44855.2698	1663214	71220	True	All Events	113.0	70649	23172	59033	36963	4868	23518	48030.0	1479907	1872216	674552	B1	DIM_2	3	DIM	2310	564.5757928124998	-0.00810461424674515	273	2.7517222530646497	5.941503482090565	504.727742020276	0.8578034527858118	-0.005932234134205755	873984.0	0.07047446746723204	0.02840605303387135	(0.90311419262605563, 0.54185316071790801, 0.76495195557089413)	1.2107574340312732	6.64683588269386	1.8692317197309762	2.05307844348342
DIM_2_B10		100.00%	293316	316.0	102622	5.0	228.59	826168	1.0	47946.75040000001	30360.0	172013	68286.64500000003	1224214	54359	True	All Events	176.0	35261	14462	29387	17432	2587	12387	49949.0	1446812	1783704	593200	B10	DIM_2	1b	DIM	4144	282.2878964062499	-0.1609310244644212	1448	2.4506922574006684	6.628645139298737	62.26563223155154	0.7896521575098333	-0.013743964573616232	4252508.0	-0.008098170553977133	-0.02574899761918349	(0.98131487965583808, 0.55538641635109398, 0.38740485135246722)	-7.645709575428855	3.848417349175663	2.499687082618404	2.24551266781415
DIM_2_B11		100.00%	282499	73.0	36908	7.0	227.28	280265	1.0	324450.372	17856.0	267086	89039.162	1430260	60765	True	All Events	80.0	49745	13181	40297	21857	2960	14265	47931.0	938360	1314216	491736	B11	DIM_2	3	DIM	1667	564.5757928124998	-0.008632059207513547	253	2.7517222530646497	5.791199948899216	506.566822693277	0.7306285826126404	0.02343119164769493	618301.0	0.044964822404144913	0.06444546423079738	(0.90311419262605563, 0.54185316071790801, 0.76495195557089413)	1.8888755115581641	2.8214315359641353	1.863322860120456	1.9030899869919435
DIM_2_B12		100.00%	597666	45.0	260158	1.0	229.02	2272915	1.0	63276.51099999999	21553.0	440416	33557.192	2696046	124306	True	All Events	95.0	92859	33454	79634	40647	5562	30069	47914.0	3704661	4382193	1412370	B12	DIM_2	1a	DIM	2719	564.5757928124998	-0.16266524230912985	886	2.7517222530646497	6.536961366731926	95.91127831043556	0.7703544445874301	-0.008289053097315011	3443193.0	0.024040623725967734	0.0891603387918253	(0.40000000596046448, 0.7607843279838562, 0.64705884456634521)	-6.757532856844558	1.5842007534460096	1.6532125137753437	1.9777236052888478
DIM_2_B2		100.00%	434298	178.0	54741	2.0	227.78	458605	1.0	357192.6129999999	28995.0	255656	35424.703	1804550	58292	True	All Events	58.0	65572	20527	55566	29919	5100	21903	49980.0	1298791	1634361	603009	B2	DIM_2	3	DIM	1812	282.2878964062499	0.020041715125514344	442	2.4506922574006684	5.767552118167852	336.1096542418168	0.8561811689978579	0.002243918309641991	585534.0	0.04808812590491041	0.03038085251554438	(0.90311419262605563, 0.54185316071790801, 0.76495195557089413)	4.150035698161741	3.4406858930342246	2.250420002308894	1.7634279935629373
DIM_2_B3		100.00%	601666	43.0	109630	1.0	229.1	963514	1.0	266535.83	31667.0	343287	42566.416	2094922	80258	True	All Events	67.0	85247	30126	68093	36544	5784	22263	48018.0	2139888	2647927	945657	B3	DIM_2	3	DIM	2008	564.5757928124998	0.007223092721761203	276	2.7517222530646497	5.822938529891918	519.7186600692795	0.7980935191154964	-0.010739761320815954	665179.0	0.07511038645346119	0.04787532800276286	(0.90311419262605563, 0.54185316071790801, 0.76495195557089413)	2.061135485959697	7.614202635206608	1.6334684555795866	1.8260748027008264
DIM_2_B4		100.00%	257018	87.0	31282	3.0	226.74	273311	1.0	302869.80169	21983.0	229792	57386.762	3491669	70038	True	All Events	73.0	54765	14102	43313	28337	4335	18503	48006.0	874505	1217208	435181	B4	DIM_2	3	DIM	2175	282.2878964062499	0.033056523933494064	946	2.4506922574006684	5.983077096431445	98.39716940997442	0.7216868426849408	-0.03331280943931925	961783.0	0.040418507203712574	0.016841512875642044	(0.90311419262605563, 0.54185316071790801, 0.76495195557089413)	5.036931821258097	7.893470204545455	1.9395192526186185	1.863322860120456
DIM_2_B5		100.00%	705196	58.0	252460	2.0	229.33	2669141	1.0	45819.29810000002	33470.0	382515	72056.663	2942583	122945	True	All Events	162.0	79595	31109	64341	45977	8367	33698	47999.0	4134884	5050495	1657539	B5	DIM_2	2	DIM	5488	564.5757928124998	-0.05500701527127498	1139	2.7517222530646497	6.659416141024352	85.99405577128313	0.8441826521097165	-0.05162605930758024	4564741.0	-0.007062965544128067	-0.16859732337218533	(0.55432528607985565, 0.62711267120697922, 0.79595541393055635)	-8.666440798822048	8.842261401796746	1.7634279935629373	2.2095150145426308
DIM_2_B6		100.00%	596735	138.0	86373	2.0	228.33	880996	1.0	293367.67600000004	30203.0	453479	32672.8694	2234307	103986	True	All Events	80.0	95521	37937	75745	54315	8361	33252	47987.0	2167419	2779256	1002458	B6	DIM_2	3	DIM	2445	141.14394820312495	0.03867678725341207	1157	2.1496622617366867	5.9198115872631645	109.171353748175	0.7714299439923034	-0.0393217163877257	831403.0	0.05241930127538887	-0.016541443958918392	(0.90311419262605563, 0.54185316071790801, 0.76495195557089413)	4.47816326407068	9.850805658888481	2.1398790864012365	1.9030899869919435
DIM_2_B7		100.00%	1054544	61.0	186875	33.0	229.32	2160644	1.0	138546.97720000005	22852.0	589754	58618.52105999999	3782757	117365	True	All Events	108.0	151764	57568	128869	47111	7542	28816	47980.0	4190692	5007853	1755149	B7	DIM_2	3	DIM	2084	564.5757928124998	-0.02807638004956943	1273	2.7517222530646497	6.433918732213801	55.595875161198386	0.5563634471682184	0.06234360626123497	2715931.0	0.07930797791026019	0.020797062269852545	(0.90311419262605563, 0.54185316071790801, 0.76495195557089413)	-2.295277761946474	4.480200510987165	1.7853298350107671	2.03342375548695
DIM_2_B8		100.00%	517458	152.0	66036	2.0	227.53	549884	1.0	336875.90829999995	28259.0	410949	37599.0791	2099453	104804	True	All Events	85.0	106160	37801	85282	47382	5877	27274	47958.0	1697869	2252235	821167	B8	DIM_2	3	DIM	1821	564.5757928124998	0.022012415080459036	307	2.7517222530646497	5.7961703764083214	522.9911716677059	0.736560754759261	0.001902077477721877	625418.0	0.0437506514867643	0.04501089181638869	(0.90311419262605563, 0.54185316071790801, 0.76495195557089413)	5.371740260853427	6.0501478329146	2.1818435879447726	1.9294189257142929
DIM_2_B9		100.00%	26731	93.0	3771	4.0	228.21	36804	1.0	254832.37	31250.0	17599	75653.87500000001	108928	4307	True	All Events	76.0	4626	1670	3868	1979	345	1329	47946.0	91510	122292	44896	B9	DIM_2	3	DIM	1815	282.2878964062499	0.014606435787979577	929	2.4506922574006684	6.039454572120508	125.1415926142202	0.7646953469377104	0.0004311760514309426	1095102.0	0.0807935672362071	0.04486391412315337	(0.90311419262605563, 0.54185316071790801, 0.76495195557089413)	0.16726753919185122	5.874513933558636	1.968482948553935	1.8808135922807914
DIM_2_C1		100.00%	353135	214.0	46768	3.0	228.1	444966	1.0	302250.61649999995	27275.0	247201	45745.27400000001	1457873	63034	True	All Events	78.0	67774	23731	56003	32857	5399	21529	48045.0	1192701	1590255	578882	C1	DIM_2	3	DIM	1983	282.2878964062499	0.04625171433220287	519	2.4506922574006684	5.8204970207913975	342.2035473803323	0.8684945657398891	-0.033000306136603555	661450.0	0.03490154379903521	0.012992407028845776	(0.90311419262605563, 0.54185316071790801, 0.76495195557089413)	6.550337928616909	7.603667498052666	2.330413773349191	1.8920946026904804
DIM_2_C10		100.00%	807170	66.0	235547	23.0	228.36	1828280	1.0	121704.38419999994	24544.0	398777	59874.64900000001	2798961	149048	True	All Events	149.0	90713	36460	77897	42135	5439	31373	48129.0	3402622	4276555	1450320	C10	DIM_2	1b	DIM	3655	141.14394820312495	-0.14763274269721377	1467	2.1496622617366867	6.284514651734932	47.801537769556454	0.8529184722149908	0.011801672193678331	1925372.0	-0.002897062456695024	-0.010201414366495236	(0.98131487965583808, 0.55538641635109398, 0.38740485135246722)	-8.026493049228208	3.9820319268047237	1.8195439355418688	2.173186268412274
DIM_2_C11		100.00%	383396	65.0	66612	5.0	229.07	422963	1.0	479701.97209000005	8954.0	62836	9854.7757	1281228	63461	True	All Events	28.0	19192	3919	11934	20770	11972	18637	48140.0	975769	1115520	369266	C11	DIM_2	1a	DIM	674	70.57197410156253	-0.11119517251401212	597	1.8486322660727064	5.815666723094098	8.099678960741159	0.6657524447279143	0.057182004192959164	654134.0	0.02648343051736146	0.15527895783107168	(0.40000000596046448, 0.7607843279838562, 0.64705884456634521)	-6.528011398031025	1.156692637640498	1.8129133566428555	1.4471580313422192
DIM_2_C12		100.00%	777835	76.0	124639	1.0	228.48	1104144	1.0	293784.6934	20454.0	400980	37731.789	2601577	91482	True	All Events	118.0	88696	31383	71248	40952	6433	27231	48147.0	2537246	3097128	1114166	C12	DIM_2	3	DIM	2212	282.2878964062499	0.008006582417842467	482	2.4506922574006684	5.82875589464542	311.28140839304797	0.8642087475773372	0.005383795561255649	674149.0	0.0647078978526554	0.00720276102333178	(0.90311419262605563, 0.54185316071790801, 0.76495195557089413)	0.5153348236185488	7.9840971130259355	1.8808135922807914	2.0718820073061255
DIM_2_C2		100.00%	426590	178.0	60402	2.0	227.87	491827	1.0	217323.89	33560.0	295218	37967.083	1646437	60350	True	All Events	119.0	64707	18283	51032	36588	5953	24361	48061.0	1375332	1753429	642180	C2	DIM_2	3	DIM	1946	2258.30317125	0.031065662069390355	90	3.353782244392612	5.862617302425687	1628.6329139459735	0.7242126537512166	0.0006496538468600864	728815.0	0.0710778461488996	0.031726971897122015	(0.90311419262605563, 0.54185316071790801, 0.76495195557089413)	2.531331018435572	8.730513864809133	2.250420002308894	2.075546961392531
DIM_2_C3		100.00%	787226	47.0	99639	3.0	228.44	879104	1.0	335309.9713	29253.0	365444	29544.5127	2290149	86531	True	All Events	41.0	94753	33004	77097	47650	8028	30543	48068.0	2273816	2788369	1017886	C3	DIM_2	3	DIM	1937	282.2878964062499	0.0116923542459682	650	2.4506922574006684	5.866650576399115	220.9868012313892	0.8111234856888411	0.0005531793728093072	735615.0	0.07740735753398341	0.034661160569129414	(0.90311419262605563, 0.54185316071790801, 0.76495195557089413)	1.008880742821556	7.305416745391113	1.6720978579357175	1.6127838567197355
DIM_2_C4		100.00%	1034447	91.0	160944	1.0	229.37	1769698	1.0	214370.9574	28499.0	426465	41842.4404	3060773	109001	True	All Events	68.0	104162	38728	85744	46545	7606	30229	48077.0	3542261	4269779	1506816	C4	DIM_2	3	DIM	2322	141.14394820312495	0.013241135282296174	1411	2.1496622617366867	6.0944208132529285	52.593881812257564	0.7547841097459808	-0.01292623757487638	1242856.0	0.08697976323441999	0.013576307453838355	(0.90311419262605563, 0.54185316071790801, 0.76495195557089413)	1.8232783960645553	8.800693381383297	1.9590413923210936	1.8325089127062364
DIM_2_C5		100.00%	826626	60.0	236162	1.0	228.91	2459676	1.0	75038.1222	31806.0	440447	67901.308	2998040	130542	True	All Events	132.0	107197	43478	89684	47878	6400	34570	48084.0	4117986	5042684	1684808	C5	DIM_2	1b	DIM	4264	141.14394820312495	-0.13696481369826224	2083	2.1496622617366867	6.4596859897259975	30.646767398080158	0.8525740262086993	-0.027981597121460627	2881947.0	0.020666746873820956	-0.019822438945282024	(0.98131487965583808, 0.55538641635109398, 0.38740485135246722)	-8.16512334284032	3.578042429987484	1.7781512503836436	2.12057393120585
DIM_2_C6		100.00%	440888	76.0	21557	48.0	226.08	168019	1.0	717631.6868999999	14193.0	339326	31611.818	1688403	70171	True	All Events	66.0	75595	19156	58321	30657	4651	19450	48099.0	1076042	1421346	557088	C6	DIM_2	4	DIM	1442	282.2878964062499	-0.002907084914531012	188	2.4506922574006684	5.4594196303161535	403.3621203336844	0.7902627014994773	0.027914276179431444	288018.0	-0.019968202669597042	0.046108351429529675	(0.65371782148585622, 0.84708959004458262, 0.32827375098770734)	4.45331194481398	-3.270361724543155	1.8808135922807914	1.8195439355418688
DIM_2_C7		100.00%	1737649	87.0	445385	1.0	229.1	4105118	1.0	101432.70295	26662.0	890819	57400.25900000001	5758407	195218	True	All Events	132.0	222046	80522	191463	74624	12417	46226	50014.0	7475641	8634575	2926678	C7	DIM_2	1a	DIM	2781	141.14394820312495	-0.1691008774067894	1271	2.1496622617366867	6.328377156702371	73.57487802520083	0.7851385675436708	0.02774603623007267	2129988.0	0.0020910680301034676	0.03632408809754485	(0.40000000596046448, 0.7607843279838562, 0.64705884456634521)	-9.344478046530558	3.0942901514756076	1.9395192526186185	2.12057393120585
DIM_2_C8		100.00%	773825	132.0	137533	1.0	228.1	1221030	1.0	129118.60390000006	24037.0	476092	67043.375	2652614	135487	True	All Events	139.0	127534	49918	107477	55247	10718	40167	48116.0	2791261	3557103	1259834	C8	DIM_2	2	DIM	3085	282.2878964062499	0.024681499492221523	2103	2.4506922574006684	6.412927687690326	27.93189497482481	0.6020910900645372	0.08637181870408364	2587782.0	0.0244391608264245	-0.12394426166980033	(0.55432528607985565, 0.62711267120697922, 0.79595541393055635)	-6.833958147114412	11.485145571295948	2.12057393120585	2.143014800254095
DIM_2_C9		100.00%	316541	193.0	27972	59.0	226.61	224350	1.0	442068.39929999993	26099.0	325230	62463.754	1400987	57618	True	All Events	56.0	62927	16336	45808	30812	3497	20297	48124.0	987832	1370173	529682	C9	DIM_2	3	DIM	1648	282.2878964062499	0.014436782869695098	688	2.4506922574006684	5.844634338297983	133.89249470011478	0.6392760715636625	0.00015187122004819563	699253.0	0.008969668858309705	0.03507372625830587	(0.90311419262605563, 0.54185316071790801, 0.76495195557089413)	4.940073734177921	2.7858654930183557	2.285557309007774	1.7481880270062005
DIM_2_D1		100.00%	740759	153.0	106453	2.0	228.65	1047620	1.0	339726.60509	24849.0	419469	39748.5086	2517292	98251	True	All Events	76.0	95941	35283	76383	53123	8689	31196	48297.0	2463365	3091975	1125472	D1	DIM_2	3	DIM	1982	141.14394820312495	0.015565120430129609	1181	2.1496622617366867	5.885816764042282	58.98564551515608	0.6786835369138671	0.01540654731800814	768806.0	0.0469348357602582	0.01367078618811956	(0.90311419262605563, 0.54185316071790801, 0.76495195557089413)	4.021176445124208	5.510320038268586	2.184691430817599	1.8808135922807914
DIM_2_D11		100.00%	1155608	106.0	316918	2.0	228.2	3386210	1.0	76897.75492200004	31658.0	487378	51305.982	4063430	180773	True	All Events	95.0	139037	55664	122504	61914	9702	45375	48157.0	5547065	6545681	2165733	D11	DIM_2	3	DIM	3354	564.5757928124998	-0.023583215083615036	752	2.7517222530646497	6.421764947886069	140.4093111938656	0.8732386687928605	-0.01621913413991195	2640979.0	0.06872310623697306	-0.05401697583018624	(0.90311419262605563, 0.54185316071790801, 0.76495195557089413)	-2.168638727963456	9.58277111342887	2.0253058652647704	1.9777236052888478
DIM_2_D12		100.00%	788944	101.0	73589	1.0	228.11	624656	1.0	435958.94223	27928.0	365327	43634.4644	2310543	79077	True	All Events	58.0	102231	40372	83947	42783	5842	30268	48153.0	1997530	2479502	944514	D12	DIM_2	3	DIM	1676	141.14394820312495	0.023380297928011818	901	2.1496622617366867	5.794498503061748	74.64176734332102	0.7120776229644317	-0.001437160442957769	623015.0	0.03830275365242785	0.02615413592170602	(0.90311419262605563, 0.54185316071790801, 0.76495195557089413)	4.43250278256814	5.64558452877913	2.0043213737826426	1.7634279935629373
DIM_2_D2		100.00%	681925	118.0	79245	12.0	228.03	605690	1.0	393550.0420000001	20296.0	364597	43110.919	2058543	66331	True	All Events	91.0	98799	34005	82127	40963	6588	25230	48287.0	1871219	2251218	853757	D2	DIM_2	3	DIM	1680	564.5757928124998	0.014546163518261341	173	2.7517222530646497	5.67097926536529	757.7169653815326	0.8116600678676749	0.0048267850129628895	468791.0	0.04758010898248602	0.044466787749415	(0.90311419262605563, 0.54185316071790801, 0.76495195557089413)	2.923377372245323	3.391653534589523	2.0718820073061255	1.9590413923210936
DIM_2_D3		100.00%	809918	170.0	78382	7.0	227.6	517573	1.0	498615.24900000007	24801.0	303105	43678.461099999986	2234334	69338	True	All Events	106.0	99268	24148	78160	42049	6253	27314	48281.0	1850295	2279221	885302	D3	DIM_2	3	DIM	1627	282.2878964062499	0.025893557658511982	241	2.4506922574006684	5.620187084181005	480.7517804019612	0.8726591991363336	-0.0027537771215144845	417049.0	0.026289975807387924	0.026797814002962113	(0.90311419262605563, 0.54185316071790801, 0.76495195557089413)	4.961013681516384	4.886164507592282	2.230448921378274	2.0253058652647704
DIM_2_D5		100.00%	1075769	128.0	278402	7.0	229.66	3245973	1.0	85110.73481999997	28658.0	749535	79821.24199999997	4099837	167528	True	All Events	137.0	172703	67046	140777	77171	13895	56227	48262.0	5599553	6778987	2319611	D5	DIM_2	2	DIM	3541	564.5757928124998	0.014436633934823598	1049	2.7517222530646497	6.4177743482711564	134.69708724098632	0.8177972142588106	0.06217073009446943	2616823.0	0.03232862781787354	-0.14091726355671036	(0.55432528607985565, 0.62711267120697922, 0.79595541393055635)	-6.001919671205208	12.139649754967268	2.1072099696478683	2.1367205671564067
DIM_2_D6		100.00%	1113418	133.0	226968	4.0	228.39	2398120	1.0	78978.97274	45056.0	543935	70134.77900000001	3787229	193889	True	All Events	201.0	170527	63671	146201	59441	8829	41547	48253.0	4512409	5728156	1969311	D6	DIM_2	2	DIM	4774	141.14394820312495	0.03019302915211347	3008	2.1496622617366867	6.4767728108004805	23.244424016371823	0.8219237584366731	-0.13046942286986912	2997594.0	0.05266941541385495	-0.12780817726636604	(0.55432528607985565, 0.62711267120697922, 0.79595541393055635)	-5.66172970852235	9.133311968780335	2.123851640967086	2.303196057420489
DIM_2_D7		100.00%	2775835	254.0	487399	3.0	229.5	5445334	1.0	130090.1805	36859.0	881250	37245.698999999986	6909026	237601	True	All Events	101.0	282570	104498	244923	96790	19503	64040	48214.0	9969178	11291360	3876077	D7	DIM_2	2	DIM	2710	564.5757928124998	0.06354712672787582	1016	2.7517222530646497	6.303958967386568	157.2322835685314	0.7985913798426265	-0.07224488862734495	2013534.0	0.0778103074778556	-0.06008617571931576	(0.55432528607985565, 0.62711267120697922, 0.79595541393055635)	0.5299348583242572	12.019742054614031	2.404833716619938	2.0043213737826426
DIM_2_D8		100.00%	771447	180.0	94319	2.0	227.46	968480	1.0	315455.9555	25344.0	496753	48532.575	2868206	119737	True	All Events	76.0	133361	49716	105199	61026	10783	34720	48202.0	2525386	3245107	1196298	D8	DIM_2	3	DIM	1850	282.2878964062499	0.047973900422279184	927	2.4506922574006684	5.988125784104211	111.30199008962444	0.6932131115452937	0.0022095803404095166	973029.0	0.02467856583492105	0.003177794900291172	(0.90311419262605563, 0.54185316071790801, 0.76495195557089413)	6.119162529570162	5.6886296041212505	2.255272505103306	1.8808135922807914
DIM_2_D9		100.00%	1521005	42.0	142800	2.0	226.87	1199100	1.0	345979.7457	23105.0	805603	35141.5643	3944216	167556	True	All Events	74.0	243166	89207	208401	80122	10468	51284	48181.0	3991796	4865876	1827708	D9	DIM_2	2	DIM	2880	141.14394820312495	-3.8746241048019515e-05	1644	2.1496622617366867	6.045209108279345	50.59718833384954	0.792175711715996	0.049703343429559704	1109709.0	0.020023463995205652	-0.09271412296414558	(0.55432528607985565, 0.62711267120697922, 0.79595541393055635)	-5.046347754061128	11.489422637974602	1.6232492903979006	1.8692317197309762
DIM_2_E1		100.00%	578231	36.0	180741	21.0	228.81	1979474	1.0	48844.43568	24851.0	370353	76237.89000000001	2483807	103749	True	All Events	106.0	80058	32462	66325	35609	5385	23762	48307.0	3224466	3949164	1309391	E1	DIM_2	1b	DIM	4259	564.5757928124998	-0.11339835478871187	1636	2.7517222530646497	6.722101997438476	57.67964645423418	0.8791387365811822	-0.01866352602482868	5273537.0	0.008707702234483356	-0.06729977093525226	(0.98131487965583808, 0.55538641635109398, 0.38740485135246722)	-9.07472946454784	7.646470813599487	1.5563025007672873	2.0253058652647704
DIM_2_E10		100.00%	471655	70.0	136923	5.0	228.05	1198737	1.0	107546.87743999998	22404.0	347271	69266.98999999999	2247267	108557	True	All Events	103.0	76002	27006	62637	33288	4726	23208	48373.0	2263876	2870336	972489	E10	DIM_2	1a	DIM	3451	282.2878964062499	-0.16422994067646504	2275	2.4506922574006684	6.482912582645028	20.019677911463013	0.7868833067661273	-0.01533573114601937	3040273.0	-0.005170394256290963	0.0230064240779469	(0.40000000596046448, 0.7607843279838562, 0.64705884456634521)	-7.5710536322319335	2.3879171536817907	1.845098040014257	2.012837224705172
DIM_2_E11		100.00%	488861	133.0	69386	3.0	227.87	637997	1.0	252572.31208000012	27555.0	321117	39533.05505	1912247	85902	True	All Events	71.0	75619	24917	62846	36866	6902	23764	48383.0	1629846	2112758	760724	E11	DIM_2	3	DIM	2167	282.2878964062499	0.025016490202329475	1443	2.4506922574006684	6.246159925598338	27.932711363807588	0.641242147130647	-0.03897556503200359	1762625.0	0.053473177334436045	0.020247031128387938	(0.90311419262605563, 0.54185316071790801, 0.76495195557089413)	5.245433922210844	8.633802564866924	2.123851640967086	1.8512583487190752
DIM_2_E12		100.00%	341697	129.0	53554	4.0	228.0	568663	1.0	165787.75844999994	34329.0	232972	29083.037999999997	2044640	56608	True	All Events	145.0	56703	18441	45113	29568	4497	19074	48392.0	1283157	1583334	561740	E12	DIM_2	2	DIM	3334	282.2878964062499	0.08877226883984335	2422	2.4506922574006684	6.466722633696866	14.923747769780235	0.5551841810007019	-0.037910253188115375	2929022.0	0.041878627498906904	-0.12142165554063475	(0.55432528607985565, 0.62711267120697922, 0.79595541393055635)	-2.7307474637071305	12.98937832914674	2.110589710299249	2.161368002234975
DIM_2_E2		100.00%	695432	130.0	114630	3.0	228.82	956048	1.0	231294.707	22020.0	321301	61678.942	2335780	77144	True	All Events	79.0	67697	31694	59599	34828	7028	25008	48314.0	2189936	2755135	1003143	E2	DIM_2	3	DIM	1858	282.2878964062499	0.027659763952834093	539	2.4506922574006684	5.908429790266341	293.56553874245844	0.8114755459224621	0.004624636921187845	809897.0	0.08038153067104072	0.02859963746759794	(0.90311419262605563, 0.54185316071790801, 0.76495195557089413)	1.8707587839234405	7.458367697640712	2.113943352306837	1.8976270912904414
DIM_2_E3		100.00%	1070495	45.0	268473	8.0	229.53	3325525	1.0	65277.36460000001	28266.0	516171	59452.82999999999	3775630	141643	True	All Events	157.0	119589	47700	100530	50251	10154	34104	48322.0	5350504	6258012	2062759	E3	DIM_2	1b	DIM	3881	282.2878964062499	-0.1197369798000085	1970	2.4506922574006684	6.571290170461965	50.64852899831197	0.8476967399762472	-0.021309027841915892	3726406.0	0.023302240622252657	-0.04774751983479944	(0.98131487965583808, 0.55538641635109398, 0.38740485135246722)	-7.288452915610308	5.110243032648519	1.6532125137753437	2.1958996524092336
DIM_2_E4		100.00%	946880	90.0	166602	12.0	229.01	1422653	1.0	279715.38038000005	25336.0	346628	38774.74690000001	2770724	107285	True	All Events	68.0	88855	32903	70734	54176	9304	40397	48330.0	3025794	3692892	1306598	E4	DIM_2	3	DIM	1987	282.2878964062499	0.023253062150959913	1417	2.4506922574006684	6.183982356181796	23.848215456101407	0.5177845658964226	-0.000985205492680125	1527504.0	0.08193728603643075	0.0348589599691075	(0.90311419262605563, 0.54185316071790801, 0.76495195557089413)	1.3169632666177324	7.85627374301918	1.9542425094393248	1.8325089127062364
DIM_2_E5		100.00%	715349	265.0	73176	7.0	227.58	622312	1.0	494373.63529000006	29225.0	451743	27865.095000000005	2442987	105972	True	All Events	54.0	113073	36437	91551	54625	6113	31653	48335.0	2030278	2560194	954741	E5	DIM_2	3	DIM	1656	282.2878964062499	-0.0019119503297154476	915	2.4506922574006684	5.979138925211752	38.04275768298341	0.628549439349211	0.0033804540391510797	953101.0	0.011352026292721008	0.0551929030487686	(0.90311419262605563, 0.54185316071790801, 0.76495195557089413)	3.3203646154713056	1.2322776086824057	2.423245873936808	1.7323937598229686
DIM_2_E6		100.00%	618878	100.0	82804	1.0	227.36	630301	1.0	338203.76160000014	25166.0	555288	29946.10622	2493605	128522	True	All Events	68.0	110079	39729	84297	70095	14019	43538	48339.0	2067445	2703467	996343	E6	DIM_2	3	DIM	2042	282.2878964062499	0.03934362430612333	821	2.4506922574006684	5.916901698997222	148.17110329636645	0.7190214823907901	-0.031114446275683362	825851.0	0.033997181166723865	0.024670870578909095	(0.90311419262605563, 0.54185316071790801, 0.76495195557089413)	5.8731020158147045	7.715239461888895	2.0	1.8325089127062364
DIM_2_E7		100.00%	741731	45.0	202533	3.0	228.73	1666691	1.0	75400.96547000001	36551.0	452627	83482.162	3283748	110110	True	All Events	103.0	102162	35392	86455	36805	5469	25920	48354.0	3202549	3851870	1316844	E7	DIM_2	1a	DIM	2791	564.5757928124998	-0.15724774486049	1094	2.7517222530646497	6.5349271571463605	83.31241602412706	0.7756663753931609	0.05431518808138739	3427103.0	0.013261605904640142	0.038046177001893645	(0.40000000596046448, 0.7607843279838562, 0.64705884456634521)	-7.31092801108899	3.3538949143587717	1.6532125137753437	2.012837224705172
DIM_2_E8		100.00%	757765	68.0	137054	7.0	228.47	1376641	1.0	154585.14940000002	25877.0	387856	47715.22300000001	2468486	98291	True	All Events	71.0	104840	37620	84511	45266	6568	31139	48362.0	2809422	3395483	1186107	E8	DIM_2	3	DIM	2853	564.5757928124998	0.011194403414845079	2071	2.7517222530646497	6.5754492669507965	24.92919490734181	0.5363491634269947	0.011344102288674546	3762264.0	0.07229073781433665	-0.05865180404094962	(0.90311419262605563, 0.54185316071790801, 0.76495195557089413)	-2.1324839463268974	10.31195209177333	1.8325089127062364	1.8512583487190752
DIM_2_E9		100.00%	291422	317.0	28219	5.0	227.37	252415	1.0	425535.8956799999	31742.0	175931	38271.017	994342	36597	True	All Events	72.0	50143	14699	40773	21392	2593	14514	48368.0	819522	1026770	387858	E9	DIM_2	3	DIM	1756	282.2878964062499	0.012309275108097609	739	2.4506922574006684	5.8518805953876045	133.3206586148063	0.7407791493876068	0.01228512660185521	711018.0	0.041268989711505215	0.034868522998315485	(0.90311419262605563, 0.54185316071790801, 0.76495195557089413)	3.82091643441982	4.551802841188547	2.5010592622177517	1.8573324964312685
DIM_2_F1		100.00%	416587	134.0	65933	1.0	229.05	634313	1.0	311567.18970000005	30505.0	212169	34959.649139999994	1481741	57506	True	All Events	50.0	51773	19964	43624	33495	4951	20396	48486.0	1414270	1728384	615237	F1	DIM_2	3	DIM	1629	564.5757928124998	0.01952662758602791	176	2.7517222530646497	5.72273508162516	936.1326158047932	0.8434819933784502	0.0373296025990591	528123.0	0.06109727282768753	0.043064293898787895	(0.90311419262605563, 0.54185316071790801, 0.76495195557089413)	-0.901318770218209	5.2976089963489965	2.1271047983648077	1.6989700043360187
DIM_2_F10		100.00%	1126394	30.0	357904	1.0	229.09	3429561	1.0	95872.62679999998	24953.0	489276	60154.965	3891558	152389	True	All Events	142.0	126659	52601	107835	47892	8290	38278	48418.0	5577686	6702955	2235376	F10	DIM_2	1b	DIM	3802	282.2878964062499	-0.09840386048630213	2115	2.4506922574006684	6.470187994061778	35.0213997964863	0.8269150067580563	0.01766393334523336	2952487.0	0.014658544498429122	-0.0636173255577558	(0.98131487965583808, 0.55538641635109398, 0.38740485135246722)	-8.093880968023658	6.035803915218374	1.4771212547196624	2.1522883443830563
DIM_2_F11		100.00%	828754	47.0	123263	1.0	228.94	1204273	1.0	250449.56499299998	20841.0	381044	33532.56500000002	2571605	83684	True	All Events	57.0	96698	34341	79679	39735	6549	27265	48405.0	2673767	3195506	1143241	F11	DIM_2	3	DIM	1744	282.2878964062499	0.003111691429421969	661	2.4506922574006684	5.934193833306786	224.63087512460567	0.8049905352993791	0.024365270791645206	859397.0	0.08751403167561037	0.06189752107773701	(0.90311419262605563, 0.54185316071790801, 0.76495195557089413)	0.0711664663063285	5.055908775360103	1.6720978579357175	1.7558748556724915
DIM_2_F12		100.00%	491913	87.0	93471	1.0	228.38	946515	1.0	131679.05549	22000.0	356270	51795.42300000001	2401365	84096	True	All Events	110.0	96696	32874	76051	48108	8053	32289	48398.0	2032973	2567035	908835	F12	DIM_2	3	DIM	2612	1129.1515856249996	0.047755930691435564	486	3.052752248728631	6.233543839407692	349.9519913799801	0.7874628572191563	-0.059665179227490386	1712158.0	0.07345667161792264	-0.004988896535281349	(0.90311419262605563, 0.54185316071790801, 0.76495195557089413)	3.899458508290753	10.320123743003323	1.9395192526186185	2.041392685158225
DIM_2_F2		100.00%	499271	47.0	68065	11.0	228.47	644500	1.0	418805.39151	27075.0	432208	10908.030420000001	1874047	62120	True	All Events	48.0	65687	23983	57349	37380	6664	24563	48477.0	1747111	2079155	765868	F2	DIM_2	3	DIM	1513	282.2878964062499	-0.0177121592803682	814	2.4506922574006684	5.974929206822997	96.21726120355032	0.7647602780699394	0.06395404078280184	943907.0	0.04851973425109188	0.0641779355138449	(0.90311419262605563, 0.54185316071790801, 0.76495195557089413)	4.398547684014043	1.2169813096701758	1.6720978579357175	1.6812412373755872
DIM_2_F3		100.00%	673329	71.0	120601	1.0	229.81	1172704	1.0	220669.8105	29090.0	245011	46034.458	1914388	63507	True	All Events	75.0	84805	36597	72244	32041	6609	21888	48467.0	2328491	2772751	976744	F3	DIM_2	3	DIM	1968	282.2878964062499	0.02352223341504819	968	2.4506922574006684	6.048960859724263	150.65002156955285	0.8291665951352942	0.003703024863852861	1119337.0	0.0975526751137156	0.03950462641485197	(0.90311419262605563, 0.54185316071790801, 0.76495195557089413)	-0.09652561092376455	9.314503935773883	1.8512583487190752	1.8750612633917
DIM_2_F4		100.00%	925408	79.0	222474	3.0	229.5	1983744	1.0	94008.10218000002	27144.0	514466	62444.09299999999	3057416	143591	True	All Events	130.0	179571	67613	156617	53152	8559	38348	48460.0	3878815	4778840	1656371	F4	DIM_2	3	DIM	3291	564.5757928124998	-0.013667598935279248	2492	2.7517222530646497	6.697336071902346	19.293659114571977	0.6528773449060201	-0.05146977034430233	4981224.0	0.06674703726089813	-0.02523985972436702	(0.90311419262605563, 0.54185316071790801, 0.76495195557089413)	1.8867683956981074	10.694701926029039	1.8976270912904414	2.113943352306837
DIM_2_F5		100.00%	676048	48.0	136829	2.0	228.59	1213480	1.0	198482.8992	24805.0	423727	54122.18300000001	2415955	116828	True	All Events	105.0	122764	46055	101180	42947	7454	30370	48453.0	2615795	3327901	1174204	F5	DIM_2	3	DIM	2856	282.2878964062499	-0.0230362758950814	533	2.4506922574006684	6.003259710657551	235.66737272531662	0.8691826628022341	0.014062152064716827	1007534.0	0.06438528012277406	-0.004891549119179337	(0.90311419262605563, 0.54185316071790801, 0.76495195557089413)	-1.764846723097621	7.566096776639334	1.6812412373755872	2.0211892990699383
DIM_2_F6		100.00%	1010598	205.0	135160	5.0	228.98	1382391	1.0	254289.49926999997	17051.0	408734	63090.837999999996	2643301	109386	True	All Events	88.0	113677	44405	96671	48191	7309	31006	48443.0	3098751	3798633	1369885	F6	DIM_2	2	DIM	2867	141.14394820312495	0.02770667912787848	1963	2.1496622617366867	6.120504504341903	30.75841840800965	0.7234150340284686	0.05589398198976123	1319789.0	0.039645499237916326	-0.10189351293308735	(0.55432528607985565, 0.62711267120697922, 0.79595541393055635)	-3.6910974352150476	11.222708535393929	2.311753861055754	1.9444826721501687
DIM_2_F7		100.00%	1701089	170.0	110542	2.0	228.21	967391	1.0	551349.9164699999	24588.0	726114	26480.75358	4479757	154434	True	All Events	70.0	216498	73241	171917	73734	8892	47945	50029.0	3795368	4692445	1826687	F7	DIM_2	3	DIM	2160	70.57197410156253	0.03126813010109904	1305	1.8486322660727064	5.8177583464489375	3.8642056370719216	0.5368872331261741	0.009797344578379216	657292.0	0.026663376156352194	-0.00796675733107628	(0.90311419262605563, 0.54185316071790801, 0.76495195557089413)	0.263620707251644	2.2512005843417087	2.230448921378274	1.845098040014257
DIM_2_F8		100.00%	630466	82.0	80319	1.0	227.69	696835	1.0	315015.9105	27117.0	305266	41003.2409	1881949	76014	True	All Events	53.0	93851	36351	74418	33183	5049	21163	48430.0	1839920	2311436	845389	F8	DIM_2	3	DIM	2048	564.5757928124998	0.04857567088043442	311	2.7517222530646497	5.860519473795334	450.18886087366576	0.8392714645533061	-0.03963894832201106	725303.0	0.058401766579872894	0.00984540162952593	(0.90311419262605563, 0.54185316071790801, 0.76495195557089413)	4.813317093803887	10.064859287737924	1.9138138523837167	1.7242758696007892
DIM_2_F9		100.00%	661523	129.0	63012	6.0	227.85	467340	1.0	475013.8704	25803.0	327001	41379.47820000001	1640561	57607	True	All Events	91.0	87497	31012	73772	27002	3858	18328	48423.0	1633375	1994031	773262	F9	DIM_2	3	DIM	1627	282.2878964062499	0.026603497980612387	634	2.4506922574006684	5.773709668968638	211.8732744220031	0.7494666439423935	-0.00025205455303649007	593895.0	0.039714935999224876	0.02418261380942801	(0.90311419262605563, 0.54185316071790801, 0.76495195557089413)	4.084024380139691	5.8823939100402765	2.110589710299249	1.9590413923210936
DIM_2_G1		100.00%	439255	203.0	61015	3.0	229.12	596684	1.0	302534.55695	30682.0	241031	23182.701	1559498	47466	True	All Events	75.0	63329	22698	54085	29668	4549	18009	48509.0	1430982	1694723	614006	G1	DIM_2	3	DIM	1841	282.2878964062499	0.023114474026484554	1177	2.4506922574006684	6.087940700869602	62.85844472832573	0.6112652132092056	-0.03220449646994943	1224449.0	0.054230534803726464	0.028852519339809184	(0.90311419262605563, 0.54185316071790801, 0.76495195557089413)	3.5321505474548047	7.9704006384190365	2.307496037913213	1.8750612633917
DIM_2_G10		100.00%	547620	319.0	56321	22.0	227.61	428624	1.0	460262.93200000003	20769.0	454369	68319.16844	2381588	90072	True	All Events	73.0	100086	28763	77896	38324	5353	22743	48592.0	1625344	2077479	798686	G10	DIM_2	3	DIM	1442	564.5757928124998	-0.018462622076790232	349	2.7517222530646497	5.772081751432572	377.6463726951856	0.7688526417655807	0.02766173870638055	591673.0	0.0010216010041359733	0.05181439439470488	(0.90311419262605563, 0.54185316071790801, 0.76495195557089413)	3.5512606005256875	-0.3088483426620616	2.503790683057181	1.863322860120456
DIM_2_G11		100.00%	1114683	69.0	175645	2.0	228.02	1607205	1.0	220258.207	30981.0	641811	52231.25535	3858745	141299	True	All Events	119.0	154359	55533	133696	48047	9053	36066	48597.0	3741750	4655740	1681324	G11	DIM_2	3	DIM	1948	564.5757928124998	-0.003199049516729849	277	2.7517222530646497	5.92032163665974	494.9469885525467	0.7700972620942951	0.030090315982315544	832380.0	0.08695021332018159	0.05292434888460619	(0.90311419262605563, 0.54185316071790801, 0.76495195557089413)	-0.6652194614159402	4.222464306441895	1.8388490907372552	2.075546961392531
DIM_2_G12		100.00%	793801	274.0	123287	1.0	228.47	961549	1.0	277070.76600999996	24919.0	374051	46965.789000000004	2623072	93634	True	All Events	101.0	117015	44996	96549	57451	8741	37400	48605.0	2427154	2979625	1088385	G12	DIM_2	3	DIM	1508	564.5757928124998	0.022063279934019745	1084	2.7517222530646497	6.266029559211702	36.76048977089353	0.4231193654089333	0.01921456953096361	1845141.0	0.04024214618443377	0.040328599324171294	(0.90311419262605563, 0.54185316071790801, 0.76495195557089413)	3.0080434121445276	3.049779281761659	2.437750562820388	2.0043213737826426
DIM_2_G2		100.00%	919913	79.0	224154	1.0	229.6	2276766	1.0	63845.74999999999	36158.0	365536	67210.852	3058087	117121	True	All Events	170.0	119617	47739	103642	44554	7933	32079	48521.0	3950540	4756751	1605791	G2	DIM_2	2	DIM	3448	1129.1515856249996	0.0210816760284963	566	3.052752248728631	6.4931208016068975	216.0906127446632	0.7306771763960276	0.02069035640412816	3112582.0	0.03762910355284768	-0.12961670881502682	(0.55432528607985565, 0.62711267120697922, 0.79595541393055635)	-4.797664846745793	12.701774339185913	1.8976270912904414	2.230448921378274
DIM_2_G3		100.00%	1010345	33.0	347574	13.0	230.19	4544328	1.0	21863.689554	25948.0	457417	62221.431	3867554	134051	True	All Events	116.0	104480	48011	88818	49816	10030	37937	48537.0	6513960	7557682	2421548	G3	DIM_2	1b	DIM	4852	564.5757928124998	-0.12983864363448358	3012	2.7517222530646497	7.017598514675071	25.62689935638392	0.7737689726723248	-0.03603496890097481	10413543.0	-0.0013265964569552878	-0.09738874538052181	(0.98131487965583808, 0.55538641635109398, 0.38740485135246722)	-8.546176154574203	6.153354207804653	1.5185139398778875	2.0644579892269186
DIM_2_G4		100.00%	632009	49.0	108154	2.0	230.0	1127438	1.0	189141.14911000003	32525.0	339026	66272.74799999999	2055883	67073	True	All Events	118.0	95740	37228	77227	37296	6791	22689	50048.0	2339663	2907381	1047433	G4	DIM_2	3	DIM	2253	564.5757928124998	0.0063939104263288134	1472	2.7517222530646497	6.424199945293232	57.429826257517746	0.6128833498916291	0.02021181073465825	2655828.0	0.07661379463220391	0.0010141001150818763	(0.90311419262605563, 0.54185316071790801, 0.76495195557089413)	-0.7747147961748656	7.964877517095879	1.6901960800285136	2.0718820073061255
DIM_2_G5		100.00%	896254	66.0	188310	21.0	229.35	2048304	1.0	113489.12155	36797.0	521296	79578.70499999999	3376518	132365	True	All Events	90.0	151632	63214	130664	61878	11320	42069	48546.0	3867674	4781078	1676679	G5	DIM_2	3	DIM	2752	282.2878964062499	0.03155040218192632	1911	2.4506922574006684	6.3638067107234075	42.07272527115358	0.6800264597646242	0.022770272735291204	2311036.0	0.0670787913933537	-0.05933085186286551	(0.90311419262605563, 0.54185316071790801, 0.76495195557089413)	-2.958958690315466	11.15034978156606	1.8195439355418688	1.9542425094393248
DIM_2_G6		100.00%	55895	239.0	7461	20.0	228.69	70782	1.0	393529.19300000014	26364.0	31587	34745.5044	1650524	7859	True	All Events	69.0	6452	2421	5209	3952	795	2702	48564.0	176129	220799	80498	G6	DIM_2	3	DIM	1441	282.2878964062499	0.01742820049268531	470	2.4506922574006684	5.7630519414377295	307.5169280123441	0.897716322835669	0.032075047919628744	579498.0	0.05180417157142101	0.052987789134202684	(0.90311419262605563, 0.54185316071790801, 0.76495195557089413)	-0.04754767889190936	2.018555049832379	2.3783979009481375	1.8388490907372552
DIM_2_G7		100.00%	1966184	68.0	232430	7.0	228.69	2431943	1.0	267058.6779	28399.0	1319157	79810.29359	6064986	196321	True	All Events	88.0	293328	110233	251959	127961	19179	89747	48570.0	6371003	7807727	2918281	G7	DIM_2	2	DIM	1976	564.5757928124998	0.03576321388315222	970	2.7517222530646497	6.2262835411467	111.40605259242413	0.6747289289201287	0.06758672530532812	1683773.0	0.012039415313576952	-0.06506687309287794	(0.55432528607985565, 0.62711267120697922, 0.79595541393055635)	-4.855998529393612	11.757687904535496	1.8325089127062364	1.9444826721501687
DIM_2_G8		100.00%	747824	134.0	128036	7.0	229.65	1232952	1.0	226790.3245	29958.0	235706	41635.6749	2667555	82252	True	All Events	81.0	87234	37579	74035	28763	7078	19079	48577.0	2460515	2905477	1026261	G8	DIM_2	3	DIM	1737	282.2878964062499	0.04893412010243352	1087	2.4506922574006684	6.08217046235079	114.14806745176712	0.7587198454131681	-0.038968128087971746	1208288.0	0.052647631682188174	0.019884868162741185	(0.90311419262605563, 0.54185316071790801, 0.76495195557089413)	4.6978246379573845	9.344762094469242	2.1271047983648077	1.9084850188786497
DIM_2_G9		100.00%	357823	207.0	95298	6.0	229.08	955502	1.0	62276.01285	25204.0	152391	68657.583	1201352	44327	True	All Events	84.0	40636	16235	35977	14036	2635	10465	48588.0	1615686	1936880	649358	G9	DIM_2	1a	DIM	3258	282.2878964062499	-0.15977912115766335	1836	2.4506922574006684	6.6158728602569346	43.46988484789456	0.8754836956643017	-0.0459934105649151	4129266.0	0.02889393346442271	0.035727110875983945	(0.40000000596046448, 0.7607843279838562, 0.64705884456634521)	-8.348555676985098	2.5602334482617963	2.315970345456918	1.9242792860618816
DIM_2_H1		100.00%	221667	24.0	83412	2.0	229.35	787492	1.0	93072.24328	28356.0	131553	53418.167	1092053	37808	True	All Events	95.0	27058	9538	21741	12591	2003	9035	48696.0	1263773	1522889	497693	H1	DIM_2	1a	DIM	2588	282.2878964062499	-0.1615198477923531	1503	2.4506922574006684	6.432474618677584	37.52840135552585	0.7574097269823579	0.004427033165295772	2706915.0	0.0312714819166078	0.09360655235130824	(0.40000000596046448, 0.7607843279838562, 0.64705884456634521)	-7.444090258909673	2.696274488688263	1.380211241711606	1.9777236052888478
DIM_2_H10		100.00%	553356	31.0	168416	4.0	228.55	1605416	1.0	83744.33682999999	26149.0	267887	62815.778	2133662	95714	True	All Events	113.0	61601	24644	53451	31638	4704	22598	48634.0	2688314	3312523	1098505	H10	DIM_2	1a	DIM	3622	282.2878964062499	-0.15802193411335927	2034	2.4506922574006684	6.439460436581697	31.22996629839225	0.74298081836217	-0.03727640226946114	2750809.0	0.03337066084048596	0.03534454794845377	(0.40000000596046448, 0.7607843279838562, 0.64705884456634521)	-8.413139161877833	2.186467990679999	1.4913616938342726	2.05307844348342
DIM_2_H11		100.00%	270671	99.0	45045	2.0	226.7	431917	1.0	183512.22800000003	31515.0	266261	49182.985	1443885	72692	True	All Events	109.0	54952	18658	42033	30689	4371	18536	48620.0	1099535	1472874	519136	H11	DIM_2	2	DIM	3186	282.2878964062499	0.029362128412793086	1009	2.4506922574006684	6.062456001756716	176.5158423019701	0.7987345122789598	0.037174840720350676	1154665.0	0.0028222024053581075	-0.11480656120733565	(0.55432528607985565, 0.62711267120697922, 0.79595541393055635)	-5.25674272079667	12.036829249439103	1.99563519459755	2.037426497940624
DIM_2_H12		100.00%	567539	30.0	114933	1.0	227.61	1339894	1.0	48089.6269	34066.0	390394	85264.55399999999	2335694	116585	True	All Events	137.0	86590	33740	73439	31682	6152	22330	48614.0	2531032	3278110	1127937	H12	DIM_2	1b	DIM	4332	564.5757928124998	-0.10517816677870245	2819	2.7517222530646497	6.792549407819733	20.295363914113267	0.6095158428126431	-0.011416913865098235	6202252.0	-0.0043664145844327755	-0.09056095451759015	(0.98131487965583808, 0.55538641635109398, 0.38740485135246722)	-8.650380968099551	6.343205187271653	1.4771212547196624	2.1367205671564067
DIM_2_H2		100.00%	668215	95.0	106111	1.0	229.08	1040673	1.0	231235.4777	34520.0	354804	61437.662000000004	2374622	81180	True	All Events	72.0	94065	37483	80815	42218	7762	32228	48688.0	2306086	2865971	1039232	H2	DIM_2	3	DIM	1903	282.2878964062499	0.04401509221454379	1153	2.4506922574006684	6.147395564904415	88.87310330069967	0.8081790369149967	-0.023164241492054836	1404092.0	0.06843825656893968	0.02019212583606702	(0.90311419262605563, 0.54185316071790801, 0.76495195557089413)	4.06234945506373	8.884480008082914	1.9777236052888478	1.8573324964312685
DIM_2_H3		100.00%	352600	271.0	55142	5.0	229.08	552772	1.0	284870.8581	26876.0	236321	20830.862	1393296	43870	True	All Events	75.0	58378	21632	48099	29932	4593	16538	48680.0	1285145	1531600	553361	H3	DIM_2	3	DIM	1879	564.5757928124998	0.0411854353842665	431	2.7517222530646497	5.8874822655162085	445.730152028113	0.8622376189245782	-0.029145577503390675	771760.0	0.03159182966051144	0.003479137135236901	(0.90311419262605563, 0.54185316071790801, 0.76495195557089413)	6.370033983021501	7.398051704546438	2.432969290874406	1.8750612633917
DIM_2_H4		100.00%	642885	128.0	89000	3.0	228.7	842490	1.0	304276.68000000005	28017.0	386601	42270.75	2284119	98644	True	All Events	76.0	100089	32179	78569	51959	5987	30702	48673.0	2113024	2673147	967037	H4	DIM_2	3	DIM	2048	564.5757928124998	0.0319918483021374	300	2.7517222530646497	5.830829164020448	515.4582281659157	0.8737504478468602	-0.02476883033402944	677375.0	0.05090728511503162	0.01230647339287774	(0.90311419262605563, 0.54185316071790801, 0.76495195557089413)	2.96415757224931	7.055166244923314	2.1072099696478683	1.8808135922807914
DIM_2_H5		100.00%	820841	92.0	251025	1.0	228.52	2314153	1.0	55615.03200000001	23880.0	560840	65711.66699999999	3271742	179613	True	All Events	130.0	122478	48142	102457	58297	7609	41017	48667.0	4127634	5173829	1733339	H5	DIM_2	1b	DIM	4144	1129.1515856249996	-0.1583100877705728	698	3.052752248728631	6.5875293538030375	126.22165039682108	0.7616611871367684	0.0029329241031778148	3868382.0	-0.017398184554130124	-0.03262943639787045	(0.98131487965583808, 0.55538641635109398, 0.38740485135246722)	-9.276965953073356	4.424459060290423	1.9637878273455553	2.113943352306837
DIM_2_H6		100.00%	595593	46.0	78017	6.0	228.34	727184	1.0	292882.9157	21608.0	417697	60760.61940000001	2181591	96460	True	All Events	92.0	88231	32195	70063	42744	6326	27793	48659.0	1949466	2585066	950561	H6	DIM_2	3	DIM	2553	70.57197410156253	0.033803319034484504	1340	1.8486322660727064	5.910042466052874	63.77422789421483	0.8594178551959433	-0.021113292455519295	812910.0	0.08267121255257055	-1.0316019950541696e-06	(0.90311419262605563, 0.54185316071790801, 0.76495195557089413)	2.8929313853726892	10.334331061305475	1.662757831681574	1.9637878273455553
DIM_2_H7		100.00%	990832	81.0	229553	2.0	229.56	2264400	1.0	100875.49855	35710.0	593421	44949.83700000002	3597830	112468	True	All Events	242.0	135506	58362	115968	58787	12138	40046	48648.0	4272499	4980502	1713964	H7	DIM_2	1a	DIM	3041	564.5757928124998	-0.13592374102513008	1142	2.7517222530646497	6.4443266833871125	107.37164793141199	0.7165150183396416	-0.048470718104545334	2781805.0	0.012615916896534374	0.03683152915824476	(0.40000000596046448, 0.7607843279838562, 0.64705884456634521)	-7.717074029207713	2.497298439768019	1.9084850188786497	2.383815365980431
DIM_2_H8		100.00%	464705	30.0	156362	1.0	228.88	1508711	1.0	77494.89563	19010.0	262365	56741.253	2026479	89278	True	All Events	86.0	59087	25176	49248	30432	5017	21476	50081.0	2481662	3040118	1008782	H8	DIM_2	1a	DIM	3321	564.5757928124998	-0.18123977884668335	625	2.7517222530646497	6.3943108625296565	148.26662244672616	0.8079827307201126	-0.051698594188485957	2479196.0	0.023137034783155874	0.06957732225510971	(0.40000000596046448, 0.7607843279838562, 0.64705884456634521)	-8.493967486789877	2.4807543657949322	1.4771212547196624	1.9344984512435677
DIM_2_H9		100.00%	87596	42.0	14611	5.0	228.89	149514	1.0	223726.04100000003	31543.0	49054	28253.962000000003	404342	13062	True	All Events	87.0	12437	4659	10369	4691	842	3077	50075.0	317903	380022	133580	H9	DIM_2	3	DIM	1846	282.2878964062499	-0.0052149415389467135	749	2.4506922574006684	6.009800485350362	186.5262491980524	0.8373634777871811	0.009493476798430964	1022823.0	0.08503428614356817	0.054437661141290734	(0.90311419262605563, 0.54185316071790801, 0.76495195557089413)	-1.66229177251756	5.257503741104358	1.6232492903979006	1.9395192526186185
HIGH_1_A1		100.00%	583073	994.0	63906	14.0	227.94	491891	1.0	490968.55700000003	28726.0	509220	29067.133	2413921	103982	True	All Events	117.0	107561	36669	87173	56438	9584	34460	55868.0	1812089	2432277	920105	A1	HIGH_1	4	HIGH	1366	564.5757928124998	0.006996000105084852	92	2.7517222530646497	5.5224924857681215	1220.7126611308654	0.7959273441773258	0.0036267756511877657	333037.0	-0.05761290750824772	0.025778367169520717	(0.65371782148585622, 0.84708959004458262, 0.32827375098770734)	2.251437767016786	-9.779037117966595	2.997386384397313	2.0681858617461617
HIGH_1_A10		100.00%	253041	1086.0	21062	3.0	227.92	145978	1.0	582622.1329999999	23370.0	152629	47307.51699999999	1013364	25900	True	All Events	64.0	41970	13999	35980	14570	1846	9506	56136.0	629250	803780	317734	A10	HIGH_1	4	HIGH	907	564.5757928124998	-0.015471160308940446	114	2.7517222530646497	5.514243507166302	936.2678512892604	0.7501682979341843	0.038610476149017234	326771.0	-0.04898382834736563	0.04308736882837237	(0.65371782148585622, 0.84708959004458262, 0.32827375098770734)	6.862084409030511	-7.130401307327264	3.035829825252828	1.806179973983887
HIGH_1_A11		100.00%	780135	803.0	87743	2.0	228.49	609477	1.0	534529.55842	36299.0	382192	23172.0436	2300751	66428	True	All Events	87.0	102740	32120	82861	44939	5120	24366	56177.0	2007226	2390875	922508	A11	HIGH_1	4	HIGH	1128	282.2878964062499	0.02150084772316249	359	2.4506922574006684	5.624556409024201	399.5222786293386	0.7785270619442196	0.03015326561757402	421266.0	-0.04333494116386927	0.012281834542703837	(0.65371782148585622, 0.84708959004458262, 0.32827375098770734)	3.5470895334280854	-6.744114434099929	2.904715545278681	1.9395192526186185
HIGH_1_A2		100.00%	823158	1601.0	154709	15.0	225.68	632317	1.0	162343.53803999998	64617.0	572419	170843.21500000005	3380169	265695	True	All Events	396.0	158790	57576	130395	65075	6381	45374	55944.0	2406468	3769947	1375768	A2	HIGH_1	x	HIGH	3632	564.5757928124998	-0.03647467982621772	1605	2.7517222530646497	6.37140352531983	43.171250657401295	0.4969154841966077	-0.3778670242571569	2351817.0	-0.0019383977475503588	0.0407172851056353	(0.8, 0.8, 0.8)	9.49584188989963	1.0216188301039066	3.2043913319193	2.597695185925512
HIGH_1_A3		100.00%	1001783	2373.0	117624	5.0	228.36	709408	1.0	536769.292	19322.0	584362	21277.4951	2911074	98820	True	All Events	76.0	147596	49341	108173	79616	10243	39612	60066.0	2640389	3177316	1226670	A3	HIGH_1	4	HIGH	1274	282.2878964062499	0.0038462488182955576	339	2.4506922574006684	5.593380227809418	418.47676816667376	0.7148808474335364	0.011967826334032752	392085.0	-0.06335064746712364	0.013406534533812828	(0.65371782148585622, 0.84708959004458262, 0.32827375098770734)	2.620169059738739	-10.236213567287844	3.375297738217339	1.8808135922807914
HIGH_1_A4		100.00%	826634	3046.0	89749	12.0	227.87	552387	1.0	557731.7668	40004.0	459575	24584.199	2541694	64602	True	All Events	191.0	124457	43915	103292	40584	4195	19581	55954.0	2093386	2454721	965471	A4	HIGH_1	4	HIGH	956	564.5757928124998	-0.012041607150490286	467	2.7517222530646497	5.868974001011504	185.25923038568507	0.6248348653080587	0.03567679619404092	739561.0	-0.06261216157129663	0.032425690676044526	(0.65371782148585622, 0.84708959004458262, 0.32827375098770734)	6.755093524014993	-8.365439939879415	3.4837298990000236	2.2810333672477277
HIGH_1_A5		100.00%	416395	903.0	56837	5.0	229.39	555577	1.0	421142.4834099999	34310.0	249991	38819.976	1443912	41157	True	All Events	126.0	50951	18643	39450	27236	6330	14553	56014.0	1356987	1638838	606706	A5	HIGH_1	4	HIGH	1213	564.5757928124998	0.012110355907408873	828	2.7517222530646497	6.202599464786223	38.257129457447746	0.5847706587141948	0.011825281508502027	1594408.0	-0.030097395716238946	0.02524387307350726	(0.65371782148585622, 0.84708959004458262, 0.32827375098770734)	2.1441952351413756	-5.084324901268606	2.9556877503135057	2.100370545117563
HIGH_1_A6		100.00%	280016	637.0	34313	3.0	226.92	267649	1.0	461521.03700000007	33849.0	563772	18526.52937	2348534	84452	True	All Events	92.0	94947	20046	61052	81536	9853	47753	56058.0	1322233	1829268	703966	A6	HIGH_1	4	HIGH	1936	564.5757928124998	0.050773927201618795	328	2.7517222530646497	5.747771369814902	452.6527148963511	0.7632454485263488	-0.04765147433622876	559463.0	-0.07410420268899684	-0.02689999862240843	(0.65371782148585622, 0.84708959004458262, 0.32827375098770734)	-4.229155310446665	-12.964510667816826	2.8041394323353503	1.9637878273455553
HIGH_1_A7		100.00%	290972	644.0	29350	15.0	225.11	232226	1.0	510728.947	26120.0	448075	27811.86195	1925875	107642	True	All Events	104.0	90031	20877	63162	64998	8758	39298	60126.0	1155652	1749044	646076	A7	HIGH_1	4	HIGH	1865	282.2878964062499	0.025446855010390297	261	2.4506922574006684	5.575252522268262	537.1814833382634	0.8660322193595239	-0.021974191238797798	376056.0	-0.061581618229222555	0.006130751244053035	(0.65371782148585622, 0.84708959004458262, 0.32827375098770734)	-2.838235382449362	-10.202912933353709	2.808885867359812	2.0170333392987803
HIGH_1_A8		100.00%	323442	459.0	35376	1.0	226.74	280805	1.0	450721.64823999995	25614.0	305107	43565.1	1582732	60420	True	All Events	122.0	70575	20961	57856	33259	4977	21702	56067.0	1048564	1379589	523432	A8	HIGH_1	3	HIGH	1467	282.2878964062499	-0.0024463596030878765	529	2.4506922574006684	5.777394194700133	168.4102369702854	0.676191509255472	0.014202490952597149	598955.0	0.00046489927636851174	0.05724644185970936	(0.90311419262605563, 0.54185316071790801, 0.76495195557089413)	2.972991332797018	0.11185642456009745	2.661812685537261	2.0863598306747484
HIGH_1_A9		100.00%	48045	1963.0	3658	6.0	229.39	37531	1.0	559314.645	35750.0	15253	24115.70870000001	146196	3275	True	All Events	108.0	4234	1891	3526	2026	266	1180	56113.0	110747	129070	49555	A9	HIGH_1	4	HIGH	851	282.2878964062499	-0.0016918267127126727	373	2.4506922574006684	5.628005559878083	363.3873874658005	0.8123395147141691	0.06436158206583852	424625.0	-0.04087013115465728	0.023987750022744937	(0.65371782148585622, 0.84708959004458262, 0.32827375098770734)	6.629660980240352	-6.1508056059590075	3.292920299600006	2.03342375548695
HIGH_1_B1		100.00%	312759	1963.0	22624	5.0	225.61	118899	1.0	656149.9413399999	25867.0	237409	41219.3057	1418155	79053	True	All Events	118.0	60762	19554	47508	35369	3787	19224	56556.0	787822	1204273	448163	B1	HIGH_1	4	HIGH	1257	282.2878964062499	-0.005758655076512877	373	2.4506922574006684	5.6060576736237895	120.37027572879283	0.5717829983693871	0.024365225885936228	403699.0	-0.09603281344898275	0.016698437051917564	(0.65371782148585622, 0.84708959004458262, 0.32827375098770734)	6.509612539792238	-11.126307430208575	3.292920299600006	2.0718820073061255
HIGH_1_B10		100.00%	472246	397.0	89065	10.0	228.5	720088	1.0	334063.24782000005	31183.0	316920	37616.3131	2114933	73384	True	All Events	61.0	76495	26272	59510	51717	9313	35825	56251.0	1726531	2181354	791587	B10	HIGH_1	3	HIGH	1547	564.5757928124998	0.01014391765355959	991	2.7517222530646497	6.25324323542063	31.569480452865356	0.4176348583079073	0.007655293236784494	1791609.0	0.027118518060456388	0.0562948305829655	(0.90311419262605563, 0.54185316071790801, 0.76495195557089413)	3.4574643384188803	3.3177071199080124	2.598790506763115	1.7853298350107671
HIGH_1_B11		100.00%	786549	2070.0	100371	12.0	227.57	683904	1.0	473509.5005099999	30934.0	576557	39541.315	2860848	106582	True	All Events	84.0	121853	36298	92869	65571	10005	40626	56237.0	2334805	2964499	1130657	B11	HIGH_1	4	HIGH	1283	282.2878964062499	0.007264855765375675	616	2.4506922574006684	5.790542708043746	118.06308134081243	0.638843951461388	0.017247238682058005	617366.0	-0.04270228486743215	0.023871958552589567	(0.65371782148585622, 0.84708959004458262, 0.32827375098770734)	3.1297633185968223	-7.5141021241085	3.315970345456918	1.9242792860618816
HIGH_1_B12		100.00%	639962	591.0	49752	20.0	226.59	274085	1.0	622954.8260000001	32931.0	438156	33077.3356	2275298	74434	True	All Events	135.0	118625	31918	95151	49582	9731	31148	56224.0	1570162	2043623	816986	B12	HIGH_1	4	HIGH	1073	564.5757928124998	0.01635172970411262	90	2.7517222530646497	5.5054294654423614	1076.4617737414321	0.8495057844677355	0.02518615025355084	320206.0	-0.06991969799214716	0.010732184020936978	(0.65371782148585622, 0.84708959004458262, 0.32827375098770734)	4.202980971265739	-9.941518999302358	2.7715874808812555	2.130333768495006
HIGH_1_B2		100.00%	1245733	478.0	166134	3.0	229.36	1747608	1.0	302896.83995999995	35209.0	623482	34273.952950000006	3506352	134888	True	All Events	126.0	194526	70609	159919	69325	12371	50800	60188.0	4046808	4810550	1754701	B2	HIGH_1	3	HIGH	1731	282.2878964062499	0.05192186209361295	1204	2.4506922574006684	6.092887945628487	46.52152824082473	0.560515436642575	-0.03528808554861448	1238477.0	0.03335312745748138	0.010334994741934948	(0.90311419262605563, 0.54185316071790801, 0.76495195557089413)	6.489289227213896	8.255282058912197	2.6794278966121188	2.100370545117563
HIGH_1_B3		100.00%	766563	1714.0	97387	1.0	227.45	856730	1.0	456344.0223699999	21090.0	640363	24191.33126	3052382	142739	True	All Events	136.0	156284	48585	116742	90034	17384	57563	56547.0	2607361	3380085	1252466	B3	HIGH_1	4	HIGH	1572	282.2878964062499	0.019357949190140618	620	2.4506922574006684	5.842231563712474	131.34584113154355	0.6638705793970836	0.007206380457542465	695395.0	-0.056997685905013216	0.008583429333975117	(0.65371782148585622, 0.84708959004458262, 0.32827375098770734)	2.58626816878017	-10.823063953753733	3.2340108175871793	2.1335389083702174
HIGH_1_B4		100.00%	754142	1250.0	49976	9.0	226.22	382702	1.0	606305.23047	28371.0	610820	39033.51184	2852172	105141	True	All Events	126.0	148368	40419	120604	69060	9581	40008	56455.0	2015068	2613246	1034896	B4	HIGH_1	4	HIGH	1314	282.2878964062499	0.006653025259837531	496	2.4506922574006684	5.6782460629696825	111.7580026271058	0.6421012201240903	0.006880840344387908	476701.0	-0.06602689369467823	0.013789805079598379	(0.65371782148585622, 0.84708959004458262, 0.32827375098770734)	1.8319234188957143	-11.073019701274703	3.0969100130080562	2.100370545117563
HIGH_1_B5		100.00%	748355	989.0	119230	2.0	228.75	1000184	1.0	408834.45674	30807.0	396319	23342.37490000001	2431438	78696	True	All Events	81.0	97633	32794	75803	64726	13227	40880	56418.0	2426447	2881647	1048115	B5	HIGH_1	4	HIGH	1264	282.2878964062499	0.01973079390865848	288	2.4506922574006684	5.649790336860738	618.0031759585113	0.8106394272567684	0.014232264283981768	446468.0	-0.035454462904693534	0.013035153416130159	(0.65371782148585622, 0.84708959004458262, 0.32827375098770734)	3.0686430591903426	-7.007941593816025	2.9951962915971793	1.9084850188786497
HIGH_1_B6		100.00%	736100	1186.0	67259	1.0	228.84	534567	1.0	635096.5259199998	37787.0	330223	12258.0854	2091517	61102	True	All Events	219.0	83649	29256	69874	36683	5817	20908	60168.0	1788481	2107296	817084	B6	HIGH_1	4	HIGH	1219	282.2878964062499	0.01563650645701767	654	2.4506922574006684	5.791104412022704	72.43457880745945	0.6644601132300649	0.02339896308001102	618165.0	-0.027940366935117585	0.028539314843786183	(0.65371782148585622, 0.84708959004458262, 0.32827375098770734)	3.753875859739484	-5.291769819253403	3.074084689028244	2.3404441148401185
HIGH_1_B7		100.00%	382255	771.0	42372	1.0	225.68	331432	1.0	433599.01838	20195.0	460286	41246.2232	2058764	111834	True	All Events	94.0	85719	21686	61842	58298	7858	33794	56379.0	1360362	1966336	726975	B7	HIGH_1	4	HIGH	1906	282.2878964062499	0.026285136597752713	506	2.4506922574006684	5.806404527598089	241.41412132990814	0.7634793117541132	-0.026110402912163013	640331.0	-0.05701110061140912	-0.004955107884970612	(0.65371782148585622, 0.84708959004458262, 0.32827375098770734)	-3.0331227405970917	-10.432579386496807	2.8870543780509568	1.9731278535996986
HIGH_1_B8		100.00%	575708	2539.0	81981	10.0	227.62	681198	1.0	419845.643	31904.0	440349	76327.212	2312200	91437	True	All Events	94.0	101636	30380	77493	61322	9960	37473	56334.0	1942194	2573380	970966	B8	HIGH_1	4	HIGH	1534	564.5757928124998	0.012188340180495243	391	2.7517222530646497	5.795996740013987	456.7029071842767	0.7412137343663159	0.008317162939433928	625168.0	-0.04735754390307945	0.010229518087271317	(0.65371782148585622, 0.84708959004458262, 0.32827375098770734)	1.0335036875490955	-8.49490042307804	3.4046627008737222	1.9731278535996986
HIGH_1_B9		100.00%	259647	1450.0	56138	36.0	227.94	381299	1.0	116030.6519	46867.0	195815	88364.31	883157	42942	True	All Events	408.0	53610	20136	44573	18833	2596	12171	56313.0	965342	1209623	441055	B9	HIGH_1	x	HIGH	3622	564.5757928124998	0.0008448299445284184	1061	2.7517222530646497	6.314005287199812	134.35259244834776	0.7048549603800932	-0.46009373420421923	2060655.0	-0.01483138429756828	0.010730849857318767	(0.8, 0.8, 0.8)	9.960899811535441	1.6934273322926598	3.161368002234975	2.61066016308988
HIGH_1_C1		100.00%	575610	2802.0	86622	18.0	228.36	638820	1.0	440527.61261000007	30482.0	350664	20467.500200000006	2036367	83975	True	All Events	153.0	101523	34519	81814	47353	8907	28527	56582.0	1800592	2263618	829722	C1	HIGH_1	4	HIGH	1444	564.5757928124998	0.013939060560906701	759	2.7517222530646497	6.123565500132804	83.95150303262152	0.7315740476266935	0.01891666404246268	1329124.0	-0.04735715057389174	0.007300521715074875	(0.65371782148585622, 0.84708959004458262, 0.32827375098770734)	3.102083194234594	-8.053303751915257	3.4474681309497557	2.184691430817599
HIGH_1_C10		100.00%	973123	928.0	100146	10.0	228.94	858250	1.0	502836.9849199999	29736.0	328853	31218.855999999985	2389395	58610	True	All Events	103.0	90668	37075	82512	40148	8910	24323	56815.0	2391188	2752111	1052185	C10	HIGH_1	4	HIGH	1132	282.2878964062499	0.020672093072588296	553	2.4506922574006684	5.728377322579434	215.24055723271093	0.7708861049101585	0.01669008884148468	535029.0	-0.03733956797611805	0.010076495903906819	(0.65371782148585622, 0.84708959004458262, 0.32827375098770734)	2.408651283179209	-7.279699308673376	2.967547976218862	2.012837224705172
HIGH_1_C11		100.00%	1195969	392.0	254919	6.0	229.74	2904235	1.0	151769.554575	41635.0	407094	31038.263	3518528	117508	True	All Events	98.0	120899	47822	102230	56353	11709	41084	56840.0	4939469	5610303	1895589	C11	HIGH_1	2	HIGH	2582	282.2878964062499	0.07048512685371869	1353	2.4506922574006684	6.216086956478793	123.06638994460506	0.8943763451004143	0.01767717140352283	1644701.0	0.033465393740420284	-0.12553099801041792	(0.55432528607985565, 0.62711267120697922, 0.79595541393055635)	-3.9236500081594485	13.136318748014284	2.593286067020457	1.9912260756924949
HIGH_1_C2		100.00%	543821	1352.0	59074	7.0	228.14	590112	1.0	532493.39677	29962.0	413609	19769.993000000002	2288874	65563	True	All Events	149.0	81266	23985	60253	57773	8648	33791	56634.0	1745655	2137855	813862	C2	HIGH_1	4	HIGH	1449	282.2878964062499	0.027204403959963114	787	2.4506922574006684	5.884221399037076	88.33819301990209	0.7276201907917959	-0.007863502352129173	765987.0	-0.044916554941797034	-0.00188938562715353	(0.65371782148585622, 0.84708959004458262, 0.32827375098770734)	-1.402242302445997	-9.610183982494304	3.130976691605617	2.173186268412274
HIGH_1_C3		100.00%	801546	2231.0	91100	1.0	229.23	872230	1.0	466342.14345	31917.0	293182	32797.084	2464268	62334	True	All Events	114.0	106313	40292	94184	33811	9357	20945	60265.0	2198182	2538286	955815	C3	HIGH_1	4	HIGH	896	282.2878964062499	0.0001961246222355917	578	2.4506922574006684	5.835883900450822	94.58014258221688	0.6859641587958544	0.053585646950749126	685305.0	-0.050949317859913086	0.03388673344340903	(0.65371782148585622, 0.84708959004458262, 0.32827375098770734)	6.543662587339176	-6.736873916298847	3.348499570283838	2.0569048513364727
HIGH_1_C4		100.00%	1001826	793.0	96093	2.0	228.99	895895	1.0	455953.1597	28455.0	489084	35888.45600000001	2708133	79045	True	All Events	81.0	143554	55525	129915	39089	5798	26830	56669.0	2665541	3083385	1183476	C4	HIGH_1	4	HIGH	1094	282.2878964062499	0.03174472170402889	291	2.4506922574006684	5.660125219316559	519.8948237364215	0.8462379175468739	0.019404705582329235	457220.0	-0.034975510596127274	0.007601687042641511	(0.65371782148585622, 0.84708959004458262, 0.32827375098770734)	1.6314323442001328	-6.295869709795777	2.8992731873176036	1.9084850188786497
HIGH_1_C5		100.00%	481543	1470.0	78616	22.0	228.7	629407	1.0	322695.94429000013	34682.0	303217	212179.81000000003	2227882	61727	True	All Events	189.0	69864	21032	55407	36608	6009	20473	56727.0	1599255	2502750	981279	C5	HIGH_1	4	HIGH	1287	564.5757928124998	-0.0007211804388208872	765	2.7517222530646497	6.164800008318533	37.9996791289116	0.4515037903166743	0.02426840451518415	1461504.0	-0.0324114619042349	0.038229054956275536	(0.65371782148585622, 0.84708959004458262, 0.32827375098770734)	5.047861455502139	-4.786941343869548	3.167317334748176	2.2764618041732443
HIGH_1_C6		100.00%	834161	507.0	126342	5.0	228.83	1321239	1.0	294775.97262	31879.0	502565	27341.9906	2782039	101920	True	All Events	89.0	138129	53440	117838	58839	16265	37946	56742.0	2981275	3544545	1278018	C6	HIGH_1	3	HIGH	1570	564.5757928124998	0.027212511199506472	1384	2.7517222530646497	6.477269758039852	3.284437580013411	0.3385403854727018	0.002505430419493101	3001026.0	0.035771997164494335	0.03442972668742079	(0.90311419262605563, 0.54185316071790801, 0.76495195557089413)	4.248632229162709	5.251334219810986	2.705007959333336	1.9493900066449128
HIGH_1_C8		100.00%	849565	366.0	121451	1.0	229.05	1301891	1.0	312298.00626999995	29375.0	382945	25358.944000000003	2649304	83187	True	All Events	61.0	105854	43356	82736	53156	11345	34272	60347.0	2814862	3302413	1187342	C8	HIGH_1	3	HIGH	1465	564.5757928124998	0.03271437370496316	354	2.7517222530646497	5.828633477224697	515.3507462157248	0.8124373201408809	0.0085253330252253	673959.0	0.01861811930158858	0.01682862349722115	(0.90311419262605563, 0.54185316071790801, 0.76495195557089413)	5.532749149727192	4.559150703568924	2.5634810853944106	1.7853298350107671
HIGH_1_C9		100.00%	129629	2919.0	21598	5.0	227.86	169750	1.0	416905.1159999999	20373.0	82501	12035.587	512803	14636	True	All Events	112.0	19453	6110	15670	11822	2047	6773	56787.0	434753	513787	190275	C9	HIGH_1	4	HIGH	1125	564.5757928124998	-0.0001416884385696796	228	2.7517222530646497	5.661254082993906	783.1987179069263	0.8090868579864076	0.003747139795211503	458410.0	-0.04972676120140478	0.02485575161100889	(0.65371782148585622, 0.84708959004458262, 0.32827375098770734)	3.6018739667740833	-8.071385292971934	3.4652340949880145	2.0492180226701815
HIGH_1_D1		100.00%	906649	1694.0	83014	5.0	228.16	501672	1.0	642575.40689	22935.0	496206	33059.782999999996	2499867	91945	True	All Events	126.0	127248	39243	97742	50712	7118	26899	60403.0	2165501	2695712	1065309	D1	HIGH_1	4	HIGH	1206	282.2878964062499	0.007285314922553459	316	2.4506922574006684	5.54184747521588	326.39106408052487	0.7615862553229985	0.014975015472770702	348215.0	-0.04557460482180937	0.021086371541765868	(0.65371782148585622, 0.84708959004458262, 0.32827375098770734)	2.953259894242908	-6.579093065831239	3.228913405994688	2.100370545117563
HIGH_1_D11		100.00%	709293	1767.0	115664	1.0	228.14	856229	1.0	442890.6491999999	28147.0	492359	15559.1891	2534133	72261	True	All Events	93.0	97742	31783	69049	51035	10588	29583	56857.0	2322322	2760736	1042731	D11	HIGH_1	4	HIGH	1222	141.14394820312495	0.02154945694713695	754	2.1496622617366867	5.791052419892111	66.19427786543368	0.7663795045526196	0.01331900458676613	618091.0	-0.04081630174398707	0.01457792286819965	(0.65371782148585622, 0.84708959004458262, 0.32827375098770734)	1.2269643244671582	-7.052761558506233	3.247236549506764	1.968482948553935
HIGH_1_D12		100.00%	1532482	1557.0	152833	18.0	228.32	1058056	1.0	527358.324	20720.0	650313	51546.54899999999	4059825	131595	True	All Events	180.0	175778	54134	139688	68579	10528	45264	56852.0	3638041	4439934	1729016	D12	HIGH_1	4	HIGH	1119	282.2878964062499	-0.00536165529036417	450	2.4506922574006684	5.711302648460635	214.3334587148824	0.7910246873246427	-0.004583035816925941	514402.0	-0.036696825328912885	0.041956697951351006	(0.65371782148585622, 0.84708959004458262, 0.32827375098770734)	0.28387385227523343	-6.594312974850394	3.1922886125681202	2.255272505103306
HIGH_1_D2		100.00%	522150	1831.0	122203	1.0	227.04	586771	1.0	415109.93805	10633.0	380290	32706.697999999997	2865834	73412	True	All Events	120.0	104338	26933	79792	48870	8712	26771	57018.0	1764622	2157054	801401	D2	HIGH_1	4	HIGH	1280	282.2878964062499	-0.014482685703119443	571	2.4506922574006684	5.796658270198108	150.99552082419524	0.6586555664648089	0.01940579237008783	626121.0	-0.0516040255891417	0.04010650682385772	(0.65371782148585622, 0.84708959004458262, 0.32827375098770734)	6.270620768546819	-7.771157427457081	3.2626883443016963	2.0791812460476247
HIGH_1_D3		100.00%	1017994	3241.0	151354	2.0	228.7	1165176	1.0	412068.94742	25395.0	445963	31710.699999999993	3019326	77414	True	All Events	110.0	124440	40351	101849	64301	11239	36929	56999.0	2969228	3395961	1274592	D3	HIGH_1	4	HIGH	1116	282.2878964062499	-0.0017717981472904704	729	2.4506922574006684	5.9506646672338785	54.23659553646701	0.5818857070024983	0.032702122716483185	892616.0	-0.04872054089964918	0.020020074498897332	(0.65371782148585622, 0.84708959004458262, 0.32827375098770734)	4.585294970218559	-7.7074073661144675	3.51067903103221	2.041392685158225
HIGH_1_D5		100.00%	956087	2558.0	121500	2.0	229.38	1055123	1.0	487892.82774	23567.0	307500	22005.091940000002	2409502	60228	True	All Events	95.0	111907	46106	94185	40326	7951	24717	56984.0	2592443	2954219	1113462	D5	HIGH_1	4	HIGH	1042	282.2878964062499	0.02247463303438997	407	2.4506922574006684	5.684109848300593	397.6441753763836	0.8569043938309082	0.025520014765584933	483181.0	-0.03975983096955183	0.01205246332993762	(0.65371782148585622, 0.84708959004458262, 0.32827375098770734)	2.3917956034648635	-6.792817709169971	3.407900540142635	1.9777236052888478
HIGH_1_D6		100.00%	918780	1221.0	160841	3.0	228.23	1169107	1.0	402345.87729999993	30800.0	540017	14105.300780000001	3074624	109929	True	All Events	80.0	131312	46694	97787	74113	12669	49890	56924.0	2994170	3565195	1308842	D6	HIGH_1	4	HIGH	1343	282.2878964062499	0.011090669218059976	885	2.4506922574006684	5.997815660575611	38.399373935545725	0.6045836305266312	0.021088915065077325	994983.0	-0.023077720145565642	0.02443319033911234	(0.65371782148585622, 0.84708959004458262, 0.32827375098770734)	3.6907908768929873	-4.7542442332150685	3.0867156639448825	1.9030899869919435
HIGH_1_D7		100.00%	658263	967.0	78367	6.0	228.12	722423	1.0	527727.5924	36532.0	270567	27431.62051	2372716	54882	True	All Events	67.0	71637	27066	58693	38582	6035	20000	56899.0	1839839	2191593	820287	D7	HIGH_1	4	HIGH	1431	141.14394820312495	0.027657069538808112	942	2.1496622617366867	5.788227074733762	36.60302533269878	0.6275605933762217	0.006361562207832507	614083.0	-0.021875727956147596	0.007742635297100624	(0.65371782148585622, 0.84708959004458262, 0.32827375098770734)	0.6007761860157065	-5.317343683614283	2.9854264740830017	1.8260748027008264
HIGH_1_D8		100.00%	447961	569.0	24146	7.0	224.13	160374	1.0	775354.6418900002	18555.0	494516	38182.495	2346123	116612	True	All Events	85.0	81953	20734	57115	53642	6524	31812	56892.0	1262592	1841949	710164	D8	HIGH_1	4	HIGH	1244	564.5757928124998	-0.019697539788935507	246	2.7517222530646497	5.5681911600186815	179.51703692207582	0.6078587671796216	0.028130074239482942	369991.0	-0.10276408300746641	0.02891733422893169	(0.65371782148585622, 0.84708959004458262, 0.32827375098770734)	7.404179897031047	-10.89962437028451	2.7551122663950713	1.9294189257142929
HIGH_1_D9		100.00%	645456	896.0	84412	1.0	228.0	729453	1.0	457407.2580000002	33388.0	362928	17045.08417	2229030	60392	True	All Events	72.0	89736	27128	70192	42744	6864	26698	56871.0	1954729	2310629	866721	D9	HIGH_1	4	HIGH	1262	282.2878964062499	0.018524667349796478	341	2.4506922574006684	5.667531399001442	502.0250900222909	0.911568547397593	0.01671542300635373	465084.0	-0.01780173053295685	0.027962894428880895	(0.65371782148585622, 0.84708959004458262, 0.32827375098770734)	3.1192813647967714	-4.428870137497363	2.9523080096621253	1.8573324964312685
HIGH_1_E1		100.00%	431039	710.0	33108	1.0	224.99	269221	1.0	532756.00333	30148.0	426097	19485.30065	2258829	128111	True	All Events	99.0	90957	26247	67407	49724	6749	30596	57051.0	1300146	1939905	708539	E1	HIGH_1	4	HIGH	1559	282.2878964062499	-0.002874749646860236	792	2.4506922574006684	5.946153461968348	28.40858331444396	0.5656138952540959	0.005186647967256775	883392.0	-0.06733109543793102	0.026109058864414295	(0.65371782148585622, 0.84708959004458262, 0.32827375098770734)	4.684123787778412	-11.22628966333303	2.8512583487190755	1.99563519459755
HIGH_1_E10		100.00%	473913	788.0	49815	55.0	227.13	291748	1.0	569696.9939	21666.0	371008	44452.772000000004	1940289	56000	True	All Events	83.0	76547	20665	53472	27068	4626	16178	60441.0	1290099	1684055	669025	E10	HIGH_1	4	HIGH	967	564.5757928124998	-0.006753120115707937	335	2.7517222530646497	5.7610056748892	271.19625352034296	0.7325749997268599	0.0411823769193606	576774.0	-0.07080779438068917	0.025923702514128674	(0.65371782148585622, 0.84708959004458262, 0.32827375098770734)	6.918579695467309	-8.995718829517116	2.8965262174895554	1.919078092376074
HIGH_1_E11		100.00%	600410	1801.0	53377	31.0	226.14	344265	1.0	603970.8330000003	13626.0	505874	50516.87500000001	2464346	86362	True	All Events	108.0	110274	37739	87508	46482	6779	26523	57243.0	1660682	2193150	861290	E11	HIGH_1	4	HIGH	1288	564.5757928124998	0.0031626592222139386	171	2.7517222530646497	5.6042552211373255	536.8655943239496	0.8017089876746637	0.011911599964312916	402027.0	-0.07569774940975987	0.019484075633244904	(0.65371782148585622, 0.84708959004458262, 0.32827375098770734)	5.1221333497828345	-10.561138238000508	3.2555137128195333	2.03342375548695
HIGH_1_E12		100.00%	1070896	1811.0	126969	5.0	226.83	754513	1.0	531310.3836999999	19868.0	761487	13288.0025	3742315	142778	True	All Events	161.0	204954	60865	155717	101015	13616	60464	57293.0	3019834	3796587	1461350	E12	HIGH_1	4	HIGH	1289	564.5757928124998	0.01060717368107287	154	2.7517222530646497	5.548711180533453	928.0229890937981	0.8693789416005651	0.006566161055782874	353762.0	-0.06110206872860346	0.017788264184838285	(0.65371782148585622, 0.84708959004458262, 0.32827375098770734)	2.4425730652374584	-9.84605085634165	3.2579184503140586	2.2068258760318495
HIGH_1_E3		100.00%	1082865	727.0	206204	6.0	229.38	2102413	1.0	186764.164	26870.0	548505	49160.2742	3257959	124841	True	All Events	71.0	148983	63009	122284	64727	14727	45683	57088.0	4153697	4964074	1753505	E3	HIGH_1	3	HIGH	2535	282.2878964062499	0.04715015725461693	945	2.4506922574006684	6.07001864634155	185.12342431415848	0.856985107646581	0.0025174439402050734	1174948.0	0.06102277858935401	-0.05638978286570846	(0.90311419262605563, 0.54185316071790801, 0.76495195557089413)	-1.9903415513062728	11.336074605022848	2.8615344108590377	1.8512583487190752
HIGH_1_E4		100.00%	957415	1918.0	92143	2.0	227.56	544599	1.0	627051.07	31640.0	541939	18657.166	2698407	105716	True	All Events	124.0	152478	46743	122629	60604	9782	36084	57094.0	2349178	2911801	1135200	E4	HIGH_1	4	HIGH	1337	141.14394820312495	0.007997207568533192	421	2.1496622617366867	5.488038567571123	231.43750804222145	0.7788533908571391	0.00773455866165331	307637.0	-0.07568715453856517	0.006773233579140874	(0.65371782148585622, 0.84708959004458262, 0.32827375098770734)	2.9581620658850007	-12.41252804678694	3.282848602834645	2.093421685162235
HIGH_1_E5		100.00%	147703	1406.0	16604	6.0	226.38	133981	1.0	451361.034	28962.0	129287	59860.18630000001	1306796	28233	True	All Events	79.0	34669	9329	26343	19481	2425	10400	57107.0	481725	642032	240380	E5	HIGH_1	4	HIGH	1294	282.2878964062499	-0.004078057868642261	787	2.4506922574006684	6.008565682301255	28.328514086971484	0.5109485214482021	0.028557510284998183	1019919.0	-0.0671134614479996	0.020394015008001046	(0.65371782148585622, 0.84708959004458262, 0.32827375098770734)	5.911008575996823	-9.184536840917316	3.147985320683805	1.8976270912904414
HIGH_1_E6		100.00%	899557	2568.0	97069	4.0	227.84	713288	1.0	596338.0111999997	24017.0	405404	13660.115400000002	2678507	110658	True	All Events	77.0	106323	37271	83699	62072	10751	33886	57127.0	2283713	2870158	1076072	E6	HIGH_1	4	HIGH	1395	141.14394820312495	-5.5596185175458586e-05	407	2.1496622617366867	5.519246358378497	332.3595631472427	0.8615849803621759	-0.004321848908060354	330557.0	-0.0640295699744959	0.01039817522183649	(0.65371782148585622, 0.84708959004458262, 0.32827375098770734)	2.9937016168707653	-11.848125955124079	3.4095950193968156	1.8864907251724818
HIGH_1_E7		100.00%	298434	2910.0	40166	9.0	227.43	348702	1.0	393945.0448	10865.0	194044	15816.081099999998	1872964	34734	True	All Events	124.0	45771	16038	36586	21381	4313	12508	57190.0	948498	1163383	432997	E7	HIGH_1	4	HIGH	1522	564.5757928124998	0.01486268823008751	595	2.7517222530646497	5.949839195860482	277.6853360653637	0.7166647836027311	-0.010461226440375984	890921.0	-0.05330616888124997	-0.003066465041285223	(0.65371782148585622, 0.84708959004458262, 0.32827375098770734)	-1.0332078894216739	-10.28394870997313	3.4638929889859074	2.093421685162235
HIGH_1_E8		100.00%	573075	735.0	86902	1.0	227.76	877072	1.0	381050.8126700001	21409.0	407386	39684.01	2415622	89692	True	All Events	71.0	106332	39430	91541	57794	8633	32882	57215.0	2108561	2621698	961521	E8	HIGH_1	4	HIGH	1424	282.2878964062499	0.04038345260659014	801	2.4506922574006684	5.957064438950376	85.86936525989461	0.6402808914976525	0.0056801957209889	905867.0	-0.0537039754342943	-0.00828416667263111	(0.65371782148585622, 0.84708959004458262, 0.32827375098770734)	-0.7337352411304372	-12.28827933489699	2.8662873390841948	1.8512583487190752
HIGH_1_E9		100.00%	351879	524.0	49593	8.0	228.21	422729	1.0	314111.41861999995	27115.0	302366	38291.67200000001	1260306	54344	True	All Events	102.0	66332	20999	50535	33255	3663	18837	57225.0	1226154	1551568	584227	E9	HIGH_1	4	HIGH	1772	564.5757928124998	0.046784415698183576	928	2.7517222530646497	6.182803688170793	100.81181862391556	0.7317395722662097	-0.03777819597323527	1523364.0	-0.011261265361076717	0.004257807053058621	(0.65371782148585622, 0.84708959004458262, 0.32827375098770734)	-2.7176217939113156	-5.557857836687059	2.7193312869837265	2.0086001717619175
HIGH_1_F1		100.00%	488922	1382.0	46977	3.0	226.85	497242	1.0	461672.28800000006	34414.0	418559	22094.7731	2036794	111152	True	All Events	114.0	92996	25314	70505	53179	9082	33637	57499.0	1597875	2193741	799260	F1	HIGH_1	4	HIGH	1905	564.5757928124998	0.046475866301811344	118	2.7517222530646497	5.5511619994186185	972.9496433895456	0.8026479753282725	-0.02451859599900455	355764.0	-0.06697055778079365	-0.029838719636021846	(0.65371782148585622, 0.84708959004458262, 0.32827375098770734)	-3.3481217553990232	-12.705849270307379	3.1405080430381798	2.0569048513364727
HIGH_1_F10		100.00%	674634	1777.0	41484	14.0	225.88	299897	1.0	689374.82863	17505.0	450009	14437.681999999999	2446843	75400	True	All Events	96.0	89930	24089	68192	46034	6949	27717	57384.0	1601988	2028864	808641	F10	HIGH_1	4	HIGH	1039	564.5757928124998	-0.009116210194315487	422	2.7517222530646497	5.771364765192037	86.54299539860683	0.4033099158776714	0.0363245284638193	590697.0	-0.0900596809631321	0.023774595360982028	(0.65371782148585622, 0.84708959004458262, 0.32827375098770734)	7.279147614082748	-9.906275081449998	3.2496874278053016	1.9822712330395684
HIGH_1_F11		100.00%	1198497	1650.0	120335	10.0	228.31	1059965	1.0	451685.88451999996	33839.0	582365	26551.326294	3289862	99357	True	All Events	60.0	139439	49701	112206	55757	7858	31483	57338.0	3156358	3800168	1452528	F11	HIGH_1	4	HIGH	1316	141.14394820312495	0.01995336286475765	960	2.1496622617366867	5.883697766767013	22.817647555952945	0.6064017928431769	0.006543989084144155	765064.0	-0.02406955478330289	0.011887478450224007	(0.65371782148585622, 0.84708959004458262, 0.32827375098770734)	1.3352699595160131	-5.735962193547213	3.2174839442139063	1.7781512503836436
HIGH_1_F12		100.00%	924883	1001.0	94188	6.0	226.98	665392	1.0	500307.89215999993	23503.0	781675	27231.47959000001	3326936	137431	True	All Events	135.0	181242	51237	130949	105134	15523	54101	57325.0	2752514	3493958	1353160	F12	HIGH_1	4	HIGH	1401	282.2878964062499	0.02383057902091144	327	2.4506922574006684	5.6352937014036115	423.2518798001681	0.8549867004042784	-0.01230595654293437	431811.0	-0.05825287192016415	0.005532271148414317	(0.65371782148585622, 0.84708959004458262, 0.32827375098770734)	-1.5083719324879659	-10.637013722087833	3.000434077479319	2.130333768495006
HIGH_1_F2		100.00%	1265108	732.0	175859	18.0	227.16	1038753	1.0	97819.30351	48451.0	741461	108094.82400000002	3792141	284261	True	All Events	473.0	236570	79063	194992	83494	8466	59560	57492.0	3541245	5133969	1902617	F2	HIGH_1	x	HIGH	4365	564.5757928124998	-0.023024055948005565	3710	2.7517222530646497	6.843005165600933	4.579910869959724	0.5271212526662016	-0.4125328449160402	6966348.0	0.005159814400552425	0.003277607460968268	(0.8, 0.8, 0.8)	9.808038950174042	1.0254285074104548	2.864511081058392	2.6748611407378116
HIGH_1_F3		100.00%	789246	698.0	106645	2.0	228.27	940160	1.0	426723.62653000007	30312.0	482715	39367.253	2684646	102969	True	All Events	80.0	117930	33470	89682	68924	11135	39210	57479.0	2505620	3102573	1144988	F3	HIGH_1	4	HIGH	1414	282.2878964062499	0.025526362460267817	891	2.4506922574006684	6.019557841059399	27.843144436961783	0.5140033827886954	0.01999669458184401	1046063.0	-0.03894077930400452	0.004265520949203814	(0.65371782148585622, 0.84708959004458262, 0.32827375098770734)	1.5138914320400256	-7.192607524445169	2.843855422623161	1.9030899869919435
HIGH_1_F4		100.00%	803695	974.0	75755	7.0	227.9	665296	1.0	613015.5109700001	28885.0	414396	7252.0147	2362508	114571	True	All Events	102.0	85440	26108	63642	60013	7456	33081	57461.0	2104595	2684552	995080	F4	HIGH_1	4	HIGH	1551	282.2878964062499	0.03464037739886951	315	2.4506922574006684	5.5409898010286085	395.5177233833654	0.8544840146097048	-0.019125278153812614	347528.0	-0.05025267619876257	-0.0012299321580793055	(0.65371782148585622, 0.84708959004458262, 0.32827375098770734)	-3.2037973826782524	-9.148350379531049	2.9885589568786157	2.0086001717619175
HIGH_1_F5		100.00%	474026	1626.0	47419	4.0	226.57	329409	1.0	479020.29206000007	22770.0	430225	40335.54054	1912486	104619	True	All Events	175.0	98455	26509	72773	51428	6684	32031	57447.0	1430962	1999486	751833	F5	HIGH_1	4	HIGH	1788	564.5757928124998	0.03321699622234621	573	2.7517222530646497	5.893075111892997	168.27944010367338	0.5982526810544752	-0.021401935600048435	781763.0	-0.03341053144739502	-0.0009307109046574499	(0.65371782148585622, 0.84708959004458262, 0.32827375098770734)	-2.6616476717996935	-8.113264492764504	3.2111205412580492	2.2430380486862944
HIGH_1_F6		100.00%	1084254	1665.0	109658	9.0	229.0	869758	1.0	540955.2170000001	21984.0	411757	40597.145	2736077	81033	True	All Events	103.0	93729	26686	68582	66575	10326	43148	60486.0	2635731	3215273	1241874	F6	HIGH_1	4	HIGH	1061	282.2878964062499	0.019995554544703878	164	2.4506922574006684	5.557736920215572	676.6510483452706	0.8783016361278361	0.012240492840066059	361191.0	-0.062130516624655754	0.00374108315122692	(0.65371782148585622, 0.84708959004458262, 0.32827375098770734)	0.7350144256474056	-11.047861420947395	3.2214142378423385	2.012837224705172
HIGH_1_F9		100.00%	209182	1674.0	31386	2.0	228.85	262912	1.0	461491.4809999999	28856.0	87179	16736.966	658166	17402	True	All Events	140.0	26694	11038	22352	14194	2470	7209	60452.0	631547	722300	265619	F9	HIGH_1	4	HIGH	1061	282.2878964062499	0.013657097787082576	435	2.4506922574006684	5.6952802432292025	398.0999998697423	0.8380954937911762	0.029365045776359067	495770.0	-0.041745301368944505	0.024928311415217178	(0.65371782148585622, 0.84708959004458262, 0.32827375098770734)	4.615320156945785	-6.138084558152158	3.2237554536572413	2.146128035678238
HIGH_1_G1		100.00%	654114	3056.0	87532	1.0	227.23	611661	1.0	490875.0599500001	25488.0	474695	11751.551220000001	2493104	87315	True	All Events	158.0	116502	30509	87653	53362	7214	29794	57504.0	1997866	2439683	913465	G1	HIGH_1	4	HIGH	1485	282.2878964062499	0.01013888278445117	787	2.4506922574006684	5.915121649912616	60.03412219939138	0.611722506160289	-0.0008287607117520035	822473.0	-0.05077964022274418	0.011490629801114191	(0.65371782148585622, 0.84708959004458262, 0.32827375098770734)	1.571553048724938	-9.552434883309992	3.485153349903652	2.1986570869544226
HIGH_1_G10		100.00%	744043	1245.0	103854	10.0	226.93	823395	1.0	438004.1265	25261.0	1094929	25450.8299	3607804	159257	True	All Events	112.0	191905	44995	134184	150820	27257	89023	57632.0	3108946	4086419	1569117	G10	HIGH_1	4	HIGH	1615	564.5757928124998	0.02277847653057215	218	2.7517222530646497	5.671973095857207	645.3761756247028	0.8531071745773109	-0.01854122744661247	469865.0	-0.04938089940358628	0.011502015654299775	(0.65371782148585622, 0.84708959004458262, 0.32827375098770734)	-2.0705236828873734	-9.256011148059807	3.095169351431755	2.0492180226701815
HIGH_1_G11		100.00%	1072555	1757.0	105760	6.0	227.46	763397	1.0	583060.4521	30263.0	480766	13687.275350000002	3187929	81285	True	All Events	97.0	127437	45491	103118	46825	8686	29017	57659.0	2596740	3036110	1181426	G11	HIGH_1	4	HIGH	1141	282.2878964062499	0.012841851114964897	219	2.4506922574006684	5.5743426899526485	635.0918882730886	0.9410845126871116	0.0133245233625028	375269.0	-0.05163197419834383	0.011860453123257812	(0.65371782148585622, 0.84708959004458262, 0.32827375098770734)	2.17202283262378	-10.222432345319742	3.244771761495295	1.9867717342662448
HIGH_1_G12		100.00%	981451	737.0	118380	1.0	228.17	1089718	1.0	433537.9589999999	25965.0	471077	25899.73765	3198594	90376	True	All Events	117.0	109708	39607	93957	62342	13055	43747	57674.0	2832676	3383958	1264671	G12	HIGH_1	4	HIGH	1183	564.5757928124998	0.026106266518155268	261	2.7517222530646497	5.676492416111152	602.4882233329755	0.7836297287774023	0.016114147154211635	474780.0	-0.03025192995886823	0.019059056611952185	(0.65371782148585622, 0.84708959004458262, 0.32827375098770734)	1.7163473479589713	-5.143307773793691	2.8674674878590514	2.0681858617461617
HIGH_1_G2		100.00%	1100138	688.0	189413	7.0	229.19	1275012	1.0	401682.53176	32218.0	735626	57242.56000000001	3557367	107783	True	All Events	87.0	165310	56519	138558	74343	12090	38089	60519.0	3539842	4370321	1657131	G2	HIGH_1	4	HIGH	1192	282.2878964062499	0.012825793579406913	720	2.4506922574006684	5.933487794019135	101.78634671281513	0.7398853392959808	-0.0061413078125184106	858001.0	-0.03437782491274242	0.030002280469416078	(0.65371782148585622, 0.84708959004458262, 0.32827375098770734)	0.09581077105277544	-6.399977963125899	2.837588438235511	1.9395192526186185
HIGH_1_G3		100.00%	718835	437.0	101138	11.0	227.46	857484	1.0	409894.5690399999	25048.0	652042	27604.4389	3015370	152514	True	All Events	87.0	134043	41145	106137	91101	11182	46700	57514.0	2554643	3419104	1246097	G3	HIGH_1	4	HIGH	1618	564.5757928124998	0.017419868030497162	235	2.7517222530646497	5.703500305200834	694.1856113935531	0.7615779805255349	0.01633128403159778	505243.0	-0.014397533382336365	0.030540580148999148	(0.65371782148585622, 0.84708959004458262, 0.32827375098770734)	2.847942588651774	-3.7192485819090493	2.640481436970422	1.9395192526186185
HIGH_1_G4		100.00%	381069	2236.0	22758	12.0	225.1	220032	1.0	603394.3877500001	33234.0	573524	30829.514200000005	2155125	142846	True	All Events	93.0	100831	21953	67614	76558	11729	43316	57534.0	1374772	2178904	810224	G4	HIGH_1	4	HIGH	1869	282.2878964062499	0.02268534963061041	492	2.4506922574006684	5.690040947152458	131.5774311984475	0.6463274556147958	-0.008741823885767129	489825.0	-0.09137077947187446	-0.01448359759361756	(0.65371782148585622, 0.84708959004458262, 0.32827375098770734)	-3.5228823071892736	-12.419130725462244	3.3494717992143856	1.968482948553935
HIGH_1_G5		100.00%	761578	526.0	136459	6.0	227.49	1551531	1.0	81946.79423000001	45667.0	693573	33516.095	3200485	214256	True	All Events	144.0	158919	46190	118582	99549	15841	62252	57539.0	3401609	4536204	1546256	G5	HIGH_1	2	HIGH	4073	282.2878964062499	0.10842680892190366	2182	2.4506922574006684	6.500291924816168	41.572933408284065	0.7925565388730855	-0.16225206016455032	3164404.0	0.0575543344001871	-0.11073281764036887	(0.55432528607985565, 0.62711267120697922, 0.79595541393055635)	-0.3557672697728421	12.73873033713662	2.7209857441537393	2.1583624920952498
HIGH_1_G6		100.00%	1146292	365.0	188879	3.0	228.94	1738400	1.0	308576.06429	28080.0	620581	10698.907499999998	3548299	119016	True	All Events	91.0	145747	61032	119188	65966	13149	45417	57566.0	3905865	4631810	1680276	G6	HIGH_1	3	HIGH	1550	564.5757928124998	0.03985775241777262	1249	2.7517222530646497	6.411140539474593	19.946373771715745	0.6933742365431907	-0.005501750972325789	2577155.0	0.031547448566534804	0.012882870928801983	(0.90311419262605563, 0.54185316071790801, 0.76495195557089413)	5.276577163152425	5.808370545617175	2.5622928644564746	1.9590413923210936
HIGH_1_G7		100.00%	433808	1782.0	62344	4.0	227.73	447249	1.0	519211.29789	25898.0	311685	27393.026	1769751	55331	True	All Events	102.0	57372	18214	43570	35934	4919	22188	57577.0	1348392	1648160	620226	G7	HIGH_1	4	HIGH	1468	141.14394820312495	0.015788181865631072	578	2.1496622617366867	5.6416277720032575	187.4553916905964	0.7241057619204038	0.0007494904255087647	438155.0	-0.0518520942095479	0.01204937440559806	(0.65371782148585622, 0.84708959004458262, 0.32827375098770734)	1.272144249099892	-9.738661890343003	3.250907699700856	2.0086001717619175
HIGH_1_G8		100.00%	898501	1062.0	131199	6.0	228.74	1187097	1.0	403018.40547	25799.0	383669	24008.13757	2783725	81231	True	All Events	95.0	112253	36246	86456	46992	9606	30407	57589.0	2759711	3225709	1188124	G8	HIGH_1	4	HIGH	1138	282.2878964062499	0.011277347162073782	430	2.4506922574006684	5.714515846078968	399.3196680204425	0.8632026362971688	0.02522246307737761	518222.0	-0.018217928864108782	0.02409578156150353	(0.65371782148585622, 0.84708959004458262, 0.32827375098770734)	3.321085826389737	-4.449464974440484	3.0261245167454502	1.9777236052888478
HIGH_1_G9		100.00%	108652	1203.0	12000	44.0	227.59	73726	1.0	481778.67299999995	25749.0	65760	54939.523	387444	8943	True	All Events	98.0	19547	5821	16241	5423	925	3375	57608.0	285108	343282	135249	G9	HIGH_1	4	HIGH	1053	564.5757928124998	0.014780409107942327	400	2.7517222530646497	5.814986333449272	345.37790455394395	0.7217414047681647	0.01449935266455221	653110.0	-0.04859895255116478	0.013363192912484343	(0.65371782148585622, 0.84708959004458262, 0.32827375098770734)	1.139138109476972	-8.273301875127002	3.0802656273398448	1.9912260756924949
HIGH_1_H1		100.00%	550772	1062.0	65984	7.0	225.07	423733	1.0	396467.05373	22019.0	746879	32825.615	3154122	209841	True	All Events	136.0	179467	45996	133144	90811	10506	48903	60649.0	2057646	3169803	1143194	H1	HIGH_1	4	HIGH	2419	564.5757928124998	0.05176818708673128	432	2.7517222530646497	5.834558664054395	368.9475617164566	0.7466873714884738	-0.07202161379517454	683217.0	-0.05463066275457115	-0.020855300566534493	(0.65371782148585622, 0.84708959004458262, 0.32827375098770734)	-4.962183070630412	-12.859468940303486	3.0261245167454502	2.1335389083702174
HIGH_1_H10		100.00%	1088523	1821.0	146420	2.0	229.04	1157977	1.0	404959.7039999999	26476.0	488282	25319.647	3208238	88541	True	All Events	94.0	141185	53377	117899	57163	7932	32938	57714.0	3079550	3562913	1343595	H10	HIGH_1	4	HIGH	1090	282.2878964062499	0.009050524306567484	428	2.4506922574006684	5.769101742328598	395.86990258817735	0.8136514304788928	0.009509589066325319	587627.0	-0.03939767236512929	0.020544192411796933	(0.65371782148585622, 0.84708959004458262, 0.32827375098770734)	2.28897163634202	-7.099562871356163	3.26030994579492	1.9731278535996986
HIGH_1_H11		100.00%	589063	1631.0	67284	3.0	228.29	549430	1.0	465084.742	28704.0	389380	51895.67912999999	2117315	57143	True	All Events	149.0	77608	26077	62536	36017	6060	21207	57700.0	1708782	2111354	815325	H11	HIGH_1	4	HIGH	1225	564.5757928124998	0.010691020013340283	219	2.7517222530646497	5.666472115138209	638.1934864270669	0.8531345720091146	0.0209697073318363	463951.0	-0.04313155087329302	0.02214297568270437	(0.65371782148585622, 0.84708959004458262, 0.32827375098770734)	3.6312835099365377	-6.51692164495348	3.212453961040276	2.173186268412274
HIGH_1_H12		100.00%	687969	1352.0	88431	1.0	228.74	859460	1.0	444926.8775099999	30275.0	410527	19325.0152	2311904	64331	True	All Events	115.0	89316	28472	71409	50706	12125	34996	57688.0	2186409	2605850	983990	H12	HIGH_1	4	HIGH	1212	564.5757928124998	0.017537538033104875	806	2.7517222530646497	6.103164119191202	45.62235527380025	0.4332709641228337	0.019662333797928176	1268131.0	-0.04879375012570196	0.00639290790047601	(0.65371782148585622, 0.84708959004458262, 0.32827375098770734)	3.4021240053509763	-7.557817366878806	3.130976691605617	2.060697840353612
HIGH_1_H2		100.00%	806828	2407.0	119536	6.0	228.08	392359	1.0	621697.865	13977.0	343245	28743.5956	2420376	66664	True	All Events	126.0	127808	34938	104891	37993	6749	21088	57920.0	1827769	2172840	859577	H2	HIGH_1	4	HIGH	902	282.2878964062499	-0.02503575787382267	243	2.4506922574006684	5.517831693545491	463.2880014547857	0.7359759911935275	0.0447981591820435	329482.0	-0.06335282547056889	0.04236151891812591	(0.65371782148585622, 0.84708959004458262, 0.32827375098770734)	7.2584147930177805	-7.904636519301715	3.38147609027503	2.100370545117563
HIGH_1_H3		100.00%	476837	2026.0	68102	2.0	226.01	517159	1.0	462896.35817	15473.0	912516	27886.42	3387036	286748	True	All Events	176.0	175018	41100	121397	150932	20208	84022	57893.0	2300564	3745668	1308039	H3	HIGH_1	4	HIGH	2280	282.2878964062499	0.03545296408623162	702	2.4506922574006684	5.863516762034759	121.15426802751499	0.7105067920456147	-0.050070233349933664	730326.0	-0.09364643261891971	-0.029218297272239534	(0.65371782148585622, 0.84708959004458262, 0.32827375098770734)	-4.0406483825967	-13.568194116904907	3.3066394410242617	2.24551266781415
HIGH_1_H4		100.00%	592801	1059.0	63384	2.0	226.45	404207	1.0	587526.0980000001	29830.0	609885	37869.762	2933873	155356	True	All Events	106.0	121811	27481	87812	75105	10892	43960	60580.0	1867193	2705733	1010674	H4	HIGH_1	4	HIGH	1648	282.2878964062499	0.020082034739034315	275	2.4506922574006684	5.587764827660913	432.9242459380007	0.8621500986789921	-0.024745980975440184	387048.0	-0.08472268808911672	-0.007752843458968104	(0.65371782148585622, 0.84708959004458262, 0.32827375098770734)	-2.721011876302229	-13.469659137512336	3.024895960107485	2.0253058652647704
HIGH_1_H5		100.00%	677478	2099.0	80490	17.0	226.54	696468	1.0	448609.03604	20651.0	661810	21834.19	3091843	153456	True	All Events	98.0	143017	39716	105317	89499	11282	51957	57867.0	2348762	3146492	1160501	H5	HIGH_1	4	HIGH	1489	282.2878964062499	0.002337206134336091	755	2.4506922574006684	6.004327393664433	47.30870687683852	0.7537109867124246	0.008097339222265567	1010014.0	-0.08077345974482993	0.010285715355756673	(0.65371782148585622, 0.84708959004458262, 0.32827375098770734)	4.212968154474306	-11.992101649853408	3.3220124385824006	1.9912260756924949
HIGH_1_H6		100.00%	547856	1596.0	92489	1.0	229.13	656512	1.0	455149.68299999996	36225.0	204146	21042.687	1845605	34240	True	All Events	111.0	50391	21681	42336	24801	3779	12524	57857.0	1576195	1767078	653533	H6	HIGH_1	4	HIGH	1039	141.14394820312495	0.0018206876416883091	554	2.1496622617366867	5.707560808861032	260.8111963111739	0.880701465614189	0.03320262525700532	509989.0	-0.020816082471013648	0.035894974802609496	(0.65371782148585622, 0.84708959004458262, 0.32827375098770734)	4.6610902046903275	-4.064695982747756	3.2030328870147105	2.0453229787866576
HIGH_1_H7		100.00%	339324	1855.0	43990	4.0	229.42	365372	1.0	488595.4866199999	23587.0	103747	37696.602999999996	1255088	21547	True	All Events	148.0	31794	14971	27806	10525	2335	6867	57851.0	894752	1021586	382080	H7	HIGH_1	4	HIGH	910	282.2878964062499	-0.00952765344164779	704	2.4506922574006684	5.949673913140058	32.67257037839691	0.5894306058897966	0.03983798028020398	890582.0	-0.03659477435735314	0.041183376354802195	(0.65371782148585622, 0.84708959004458262, 0.32827375098770734)	5.8911391523822765	-5.283726834864484	3.268343913951065	2.1702617153949575
HIGH_1_H8		100.00%	805449	1074.0	124626	5.0	229.23	1285606	1.0	287145.42018000013	27913.0	344585	19337.51464	2535882	101887	True	All Events	87.0	110654	38209	83912	46554	10006	27677	60550.0	2717474	3200112	1135101	H8	HIGH_1	3	HIGH	1511	141.14394820312495	0.03462069839012094	1297	2.1496622617366867	6.0882147863656995	9.425088754773078	0.5171458083544158	-0.013338167309020658	1225222.0	0.03714703262365611	0.031240794862897745	(0.90311419262605563, 0.54185316071790801, 0.76495195557089413)	5.968132703321283	7.706483738751308	3.0310042813635367	1.9395192526186185
HIGH_1_H9		100.00%	176636	1265.0	12390	7.0	229.29	104174	1.0	692795.0441	17821.0	56477	14252.4995	361582	9698	True	All Events	122.0	14903	5120	11390	5462	1106	3274	57840.0	370042	420746	167498	H9	HIGH_1	4	HIGH	973	70.57197410156253	0.018072999135044975	448	1.8486322660727064	5.49782221506342	180.52316242915504	0.88992051227687	0.035478233031098975	314646.0	-0.052689388326338536	0.015078586891949202	(0.65371782148585622, 0.84708959004458262, 0.32827375098770734)	5.387665642464607	-7.752438410392066	3.1020905255118367	2.0863598306747484
HIGH_2_A10		100.00%	412774	1164.0	37205	1.0	227.51	341045	1.0	547158.6640000001	22577.0	281979	26970.1119	1454276	62130	True	All Events	93.0	59607	17778	44436	35053	6421	20748	62847.0	1167663	1503868	567307	A10	HIGH_2	4	HIGH	1529	282.2878964062499	0.04497563016579871	465	2.4506922574006684	5.667382899743274	276.42118946600846	0.7997035746022897	-0.005429668409142576	464925.0	-0.04944829065369126	-0.014993296067262617	(0.65371782148585622, 0.84708959004458262, 0.32827375098770734)	-3.1158884778183427	-10.254819813259234	3.06595298031387	1.968482948553935
HIGH_2_A11		100.00%	856992	881.0	133810	1.0	228.06	979818	1.0	370102.4480000001	30036.0	516876	39186.75507	2783787	146503	True	All Events	81.0	139573	49218	114601	67829	9883	44145	62869.0	2694898	3509961	1269982	A11	HIGH_2	4	HIGH	1559	564.5757928124998	0.03128240360954184	310	2.7517222530646497	5.7565570001199875	534.1200824406664	0.7925694384786509	0.0026606939775545373	570896.0	-0.0071103139527055065	0.013745507207263438	(0.65371782148585622, 0.84708959004458262, 0.32827375098770734)	0.5601536320744399	-3.8156710151973408	2.944975908412048	1.9084850188786497
HIGH_2_A12		100.00%	351525	803.0	36647	14.0	229.21	315550	1.0	486669.369	31770.0	64324	34223.13	1020151	22029	True	All Events	88.0	35661	14159	31526	11661	2055	7496	62897.0	815368	965081	365286	A12	HIGH_2	4	HIGH	791	282.2878964062499	-0.013800155559640826	360	2.4506922574006684	5.659094349777358	415.4349733372917	0.8236591509181053	0.06027758152133039	456136.0	-0.013941635736058677	0.05571330244126832	(0.65371782148585622, 0.84708959004458262, 0.32827375098770734)	4.385231882159963	-1.8562547898836264	2.904715545278681	1.9444826721501687
HIGH_2_A2		100.00%	738029	1181.0	110718	26.0	228.65	842210	1.0	354644.9355999999	31794.0	484399	156430.01099999994	2767973	110278	True	All Events	170.0	112116	35664	86480	69491	12431	38547	62512.0	2356963	3406395	1308279	A2	HIGH_2	4	HIGH	1488	282.2878964062499	0.027437938332467805	437	2.4506922574006684	5.797901549507112	327.6676986598904	0.7655628997676047	0.006813382471985106	627916.0	-0.0333392018813418	0.016324102893446324	(0.65371782148585622, 0.84708959004458262, 0.32827375098770734)	1.9404083482267742	-5.590224621256725	3.072249897613515	2.230448921378274
HIGH_2_A3		100.00%	523853	1719.0	42182	3.0	226.19	256524	1.0	582597.077	27281.0	432169	27218.12920000001	1965214	101689	True	All Events	133.0	98729	26129	73114	48564	7345	28218	62544.0	1402021	1952764	748937	A3	HIGH_2	4	HIGH	1517	282.2878964062499	0.027174029723702166	276	2.4506922574006684	5.5902542820699255	406.71304405550933	0.7916048504821233	-0.010488112482853104	389273.0	-0.07278579688175767	-0.006276381156532374	(0.65371782148585622, 0.84708959004458262, 0.32827375098770734)	-1.2993314487940373	-13.637620241847607	3.2352758766870524	2.123851640967086
HIGH_2_A4		100.00%	442248	1030.0	74617	2.0	228.7	670833	1.0	400069.741	28335.0	308327	33577.513999999996	1638760	70646	True	All Events	78.0	72323	22675	53826	40398	6582	21515	482.0	1608746	2028310	735760	A4	HIGH_2	4	HIGH	1602	141.14394820312495	0.03219226164830813	544	2.1496622617366867	5.692585206641621	333.4540752097166	0.8471414771325728	-0.021320454641085156	492703.0	-0.020799911968714096	0.013136765417348399	(0.65371782148585622, 0.84708959004458262, 0.32827375098770734)	-1.5571095163530795	-5.386807029484093	3.012837224705172	1.8920946026904804
HIGH_2_A5		100.00%	294776	1338.0	41833	4.0	227.29	412421	1.0	385835.869	27554.0	275082	38469.416	1433999	68212	True	All Events	106.0	60401	18663	44342	32621	5971	18902	62557.0	1117134	1475378	534735	A5	HIGH_2	4	HIGH	1628	564.5757928124998	0.04185035246369578	346	2.7517222530646497	5.792699789172647	515.0162229972807	0.8426502450874491	-0.011882268985245083	620440.0	-0.057977546872896225	-0.007362960132228999	(0.65371782148585622, 0.84708959004458262, 0.32827375098770734)	-1.5071024685544105	-11.71916032178857	3.1264561134318045	2.0253058652647704
HIGH_2_A6		100.00%	406190	2724.0	43936	1.0	225.65	220566	1.0	634513.5710000001	11087.0	373815	23310.35200000001	1877573	99782	True	All Events	138.0	76957	19256	56405	50749	5514	26878	62691.0	1172213	1668268	619672	A6	HIGH_2	4	HIGH	1565	564.5757928124998	0.00031522516799918914	79	2.7517222530646497	5.413360125142543	1142.6012492757386	0.7156910350052528	-0.008206967243399066	259036.0	-0.09388941455380755	0.004405128861816489	(0.65371782148585622, 0.84708959004458262, 0.32827375098770734)	-5.087332152110144	-10.612396868477239	3.4352071032407476	2.1398790864012365
HIGH_2_A7		100.00%	414481	415.0	62174	6.0	228.25	681019	1.0	286823.05199999997	33487.0	235213	30231.061	1566928	65596	True	All Events	74.0	57080	22691	46298	35575	6821	22687	492.0	1485542	1836865	651760	A7	HIGH_2	3	HIGH	1948	282.2878964062499	0.03616526487867516	639	2.4506922574006684	5.858219480985359	285.7815906370372	0.8303337396637138	-0.02219847301836279	721472.0	0.03559212513737507	0.019819963251825935	(0.90311419262605563, 0.54185316071790801, 0.76495195557089413)	5.684573029188709	5.915920229133662	2.6180480967120925	1.8692317197309762
HIGH_2_A8		100.00%	343473	1816.0	42473	3.0	226.34	245073	1.0	538130.4026099999	23959.0	299677	48004.154	1647961	73799	True	All Events	131.0	68306	19338	50385	40612	5103	20841	62722.0	1039614	1462734	551689	A8	HIGH_2	4	HIGH	1389	1129.1515856249996	-0.002229984754046911	202	3.052752248728631	5.743356872432681	645.1421152361066	0.7424675795063125	0.02639863800352869	553805.0	-0.07416160159839359	0.017880736987951194	(0.65371782148585622, 0.84708959004458262, 0.32827375098770734)	5.5371098209592775	-10.864706013116102	3.2591158441850663	2.1172712956557644
HIGH_2_A9		100.00%	270716	1062.0	33388	3.0	228.62	331646	1.0	461810.6675	20462.0	167835	20586.593900000003	940602	43564	True	All Events	112.0	41786	13660	33642	25777	5406	15127	62830.0	871148	1118949	408369	A9	HIGH_2	4	HIGH	1332	564.5757928124998	0.03326899001589876	283	2.7517222530646497	5.727232098507563	572.561854120465	0.9018863780249404	-0.00568317966706749	533620.0	-0.05992470867967086	-0.003688802002091541	(0.65371782148585622, 0.84708959004458262, 0.32827375098770734)	-0.9466556579765525	-10.861058996899438	3.0261245167454502	2.0492180226701815
HIGH_2_B1		100.00%	733223	683.0	93574	38.0	228.44	894356	1.0	421640.85603999975	37507.0	486972	18549.474	2394909	109038	True	All Events	81.0	128288	40449	103063	60808	12146	36625	63092.0	2397221	3039299	1121257	B1	HIGH_2	4	HIGH	1522	282.2878964062499	0.036163007491128864	530	2.4506922574006684	5.8022769092723525	306.05356951635224	0.8379834485548294	0.005871762527462362	634274.0	-0.05253511230760403	-0.014956572861927453	(0.65371782148585622, 0.84708959004458262, 0.32827375098770734)	-0.753991620422921	-11.80486147589378	2.8344207036815323	1.9084850188786497
HIGH_2_B10		100.00%	849321	1943.0	73150	3.0	227.57	538008	1.0	607125.6538000001	20791.0	516909	22769.463	2478658	131344	True	All Events	177.0	126829	44615	97257	59352	7059	34934	62960.0	2163569	2807431	1063928	B10	HIGH_2	4	HIGH	1349	141.14394820312495	0.02219504537322628	391	2.1496622617366867	5.517447953199505	248.42024263836154	0.7959872184521178	0.00797932796178647	329191.0	-0.055510825950883004	0.010440740105847276	(0.65371782148585622, 0.84708959004458262, 0.32827375098770734)	0.6110828396078314	-11.889689870380161	3.2884728005997825	2.2479732663618064
HIGH_2_B11		100.00%	832852	2080.0	98588	2.0	227.96	852235	1.0	501613.13673	30888.0	506466	34416.356289999996	2747528	149124	True	All Events	121.0	112942	36903	86972	63823	11025	39685	62934.0	2466906	3236805	1172942	B11	HIGH_2	4	HIGH	1343	282.2878964062499	0.006767239893905442	633	2.4506922574006684	5.772573993737463	107.10434033539259	0.5151009586196275	0.029795505957787512	592344.0	-0.03700858205828369	0.02579915498347732	(0.65371782148585622, 0.84708959004458262, 0.32827375098770734)	4.5427865345762095	-6.025044160889502	3.3180633349627615	2.08278537031645
HIGH_2_B12		100.00%	820407	845.0	75426	18.0	226.75	521913	1.0	566448.0602499999	28871.0	644063	33400.4686	2897298	139227	True	All Events	85.0	159498	53768	122001	76702	10407	44823	62907.0	2298009	3047444	1164723	B12	HIGH_2	4	HIGH	1395	282.2878964062499	0.009234024609359218	364	2.4506922574006684	5.618012514501754	288.5586204307461	0.7463375328415656	0.011817689930472395	414966.0	-0.06337361965241622	0.017421605221970296	(0.65371782148585622, 0.84708959004458262, 0.32827375098770734)	3.5107635667945796	-9.571480908768288	2.926856708949692	1.9294189257142929
HIGH_2_B2		100.00%	490299	1020.0	57640	1.0	226.82	409595	1.0	524167.999	28657.0	424096	29775.967690000005	1989231	81739	True	All Events	103.0	81457	21937	61591	46790	6856	31127	63079.0	1509877	2004824	764380	B2	HIGH_2	4	HIGH	1516	282.2878964062499	0.020838994930790892	177	2.4506922574006684	5.578258605858568	651.4090622029257	0.8709681386400099	0.010441031084445497	378668.0	-0.057483328962615814	0.0036626019214271695	(0.65371782148585622, 0.84708959004458262, 0.32827375098770734)	1.695333733607625	-10.152015768453465	3.0086001717619175	2.012837224705172
HIGH_2_B3		100.00%	868339	810.0	109067	4.0	228.03	926251	1.0	487563.61749999993	33036.0	595780	19654.19974	2809567	130637	True	All Events	124.0	134134	45175	101228	77643	12280	50021	529.0	2711214	3411861	1268428	B3	HIGH_2	4	HIGH	1420	282.2878964062499	0.026537344742125456	289	2.4506922574006684	5.6316466629584205	482.942195341439	0.8436452648298296	0.0012045682910444867	428200.0	-0.042956815288669195	0.005600153896842369	(0.65371782148585622, 0.84708959004458262, 0.32827375098770734)	-2.5415746674293462	-6.929437913252687	2.9084850188786495	2.093421685162235
HIGH_2_B4		100.00%	479129	1665.0	63504	5.0	227.42	552645	1.0	478106.96679	29051.0	398443	24135.97400000001	1968224	105333	True	All Events	98.0	93956	25860	70299	58352	8818	33929	63039.0	1646029	2208077	804364	B4	HIGH_2	4	HIGH	1585	282.2878964062499	0.02396296904468968	982	2.4506922574006684	6.0197566622038226	21.998710245258856	0.4509381362806925	-0.0075677920574804235	1046542.0	-0.05109924576220357	0.01016307080663669	(0.65371782148585622, 0.84708959004458262, 0.32827375098770734)	-2.2245968049768017	-9.231859379710697	3.2214142378423385	1.9912260756924949
HIGH_2_B5		100.00%	586434	940.0	69762	8.0	226.88	477520	1.0	503137.714	29177.0	546798	18741.253	2391256	132478	True	All Events	176.0	137337	38157	103193	68009	8060	38436	63013.0	1885860	2547466	949042	B5	HIGH_2	4	HIGH	1521	282.2878964062499	0.01636103901202936	206	2.4506922574006684	5.561028597430823	650.3223344517834	0.8572632744178255	0.008235138155670927	363939.0	-0.06289497134552735	0.006217829153515038	(0.65371782148585622, 0.84708959004458262, 0.32827375098770734)	0.742090516025514	-11.224661581132267	2.9731278535996988	2.24551266781415
HIGH_2_B6		100.00%	365381	1206.0	40661	2.0	226.6	344313	1.0	486041.17576	15919.0	393332	48133.55099999999	2269505	90680	True	All Events	152.0	96863	32700	72007	47164	7599	27631	62988.0	1287714	1824515	682440	B6	HIGH_2	4	HIGH	1746	282.2878964062499	0.023485082672936905	516	2.4506922574006684	5.743375692850919	230.72408549282198	0.8276489915022103	-0.020215060767549493	553829.0	-0.05984783053034597	0.0005552474771552456	(0.65371782148585622, 0.84708959004458262, 0.32827375098770734)	-3.075083236750914	-10.080368910557542	3.0813473078041325	2.1818435879447726
HIGH_2_B7		100.00%	745121	913.0	134155	5.0	228.26	1385923	1.0	222245.06631999995	41241.0	378323	52270.01499999999	2754236	136264	True	All Events	55.0	114244	40487	92031	62323	8688	41365	62980.0	2820089	3634287	1261156	B7	HIGH_2	3	HIGH	2188	141.14394820312495	0.033559071382291944	1741	2.1496622617366867	6.202683896251028	9.667282522667485	0.6605164173571179	-0.0017141199462479577	1594718.0	0.07416108568007515	0.013830491153133213	(0.90311419262605563, 0.54185316071790801, 0.76495195557089413)	2.6124356320323923	7.857346911213849	2.960470777534299	1.7403626894942439
HIGH_2_B8		100.00%	706516	1169.0	128161	7.0	227.04	777881	1.0	441253.9630000001	22602.0	641540	15670.530019999998	2985830	185403	True	All Events	90.0	162897	44588	115018	88388	12088	51575	500.0	2505383	3433616	1232586	B8	HIGH_2	4	HIGH	1556	141.14394820312495	-0.003248437793431916	481	2.1496622617366867	5.625212613504217	310.1530069450873	0.7941921201253409	-0.0489174583039656	421903.0	-0.04401972772586957	0.040055966592625024	(0.65371782148585622, 0.84708959004458262, 0.32827375098770734)	-1.4065929257803513	-6.503033112148362	3.0678145111618402	1.9542425094393248
HIGH_2_B9		100.00%	126153	2075.0	15155	3.0	227.18	121359	1.0	463552.82980000007	29774.0	98789	19565.1557	533890	26558	True	All Events	75.0	23184	5926	16966	13926	1841	7876	62967.0	398566	546518	201823	B9	HIGH_2	4	HIGH	1286	282.2878964062499	0.02000978024104979	571	2.4506922574006684	5.813826419005048	147.7022616664925	0.6972282034606458	0.026602566001194445	651368.0	-0.0555037666052629	0.005653759202471023	(0.65371782148585622, 0.84708959004458262, 0.32827375098770734)	4.7287117560476855	-9.958386147212794	3.3170181010481117	1.8750612633917
HIGH_2_C1		100.00%	794513	1645.0	90152	2.0	227.79	803577	1.0	463163.70637999993	30620.0	629288	20556.9275	2709644	131453	True	All Events	181.0	149025	52300	115087	68367	9671	39366	63106.0	2534922	3228066	1202337	C1	HIGH_2	4	HIGH	1536	282.2878964062499	0.01755144876619458	269	2.4506922574006684	5.583139805701604	611.2110870209892	0.7986571585651691	-1.884116347544121e-05	382948.0	-0.048852667242725085	0.00937700969515421	(0.65371782148585622, 0.84708959004458262, 0.32827375098770734)	1.2603855054784054	-9.383922315401792	3.216165902285993	2.2576785748691846
HIGH_2_C10		100.00%	1199045	448.0	213998	1.0	228.91	2367153	1.0	153867.21623	18198.0	573929	51386.375	3434531	170061	True	All Events	71.0	147501	55901	126087	66378	10466	46001	63316.0	4568004	5532840	1902984	C10	HIGH_2	2	HIGH	2642	564.5757928124998	-0.01795406682506795	1043	2.7517222530646497	6.288851720910442	151.5329101654593	0.8276515527831511	0.04539901026385564	1944696.0	0.05504562165498428	-0.044849813393597456	(0.55432528607985565, 0.62711267120697922, 0.79595541393055635)	-3.333960869871758	9.104627418597412	2.651278013998144	1.8512583487190752
HIGH_2_C11		100.00%	688314	923.0	79903	3.0	227.96	697687	1.0	460831.55428999994	25404.0	438110	60708.39200000001	2410850	122916	True	All Events	99.0	97146	30814	75365	56570	11034	34588	63337.0	2057730	2738499	1007866	C11	HIGH_2	4	HIGH	1348	564.5757928124998	0.02990911860229685	74	2.7517222530646497	5.538044366239171	1358.3159962235882	0.9142840528627436	0.00012671689004693687	345179.0	-0.07043611276705322	-0.011619226862806769	(0.65371782148585622, 0.84708959004458262, 0.32827375098770734)	-0.10637870024030915	-11.957635931124702	2.965201701025912	1.99563519459755
HIGH_2_C12		100.00%	817862	1548.0	90204	5.0	227.37	707840	1.0	497696.89795	37017.0	695771	34901.97225	2993737	156716	True	All Events	144.0	144843	36512	111796	83744	13010	48256	63377.0	2540264	3360449	1256825	C12	HIGH_2	4	HIGH	1491	282.2878964062499	0.03303118006258591	972	2.4506922574006684	6.0563181576785174	15.24736913603286	0.4761620328572953	0.0030903356600455144	1138461.0	-0.06063723882868693	-0.009669117613564072	(0.65371782148585622, 0.84708959004458262, 0.32827375098770734)	-0.3904862979386957	-12.599389821237017	3.189770956346874	2.1583624920952498
HIGH_2_C2		100.00%	381539	482.0	42894	3.0	227.48	465639	1.0	433639.2269999999	35551.0	368465	36827.38272	2308605	70062	True	All Events	94.0	70796	24313	52493	47012	6936	29087	63131.0	1376345	1806606	670609	C2	HIGH_2	4	HIGH	1588	282.2878964062499	0.022717102073609705	383	2.4506922574006684	5.665346427424942	433.6017522939872	0.7660987025402908	0.012836236306006396	462750.0	-0.045196397276675834	0.005299299939511061	(0.65371782148585622, 0.84708959004458262, 0.32827375098770734)	2.658724181356528	-6.852978558909757	2.6830470382388496	1.9731278535996986
HIGH_2_C3		100.00%	1012874	2265.0	139865	5.0	228.35	988024	1.0	510513.7118	28458.0	575380	41787.565	2986404	143799	True	All Events	94.0	108822	39942	81639	71003	16274	45365	63139.0	2895968	3666864	1356860	C3	HIGH_2	4	HIGH	1259	282.2878964062499	0.006420876268514715	461	2.4506922574006684	5.6371403522113654	289.0539117720856	0.6947690254673161	0.024546121931475574	433651.0	-0.06561131592928429	0.008599040047470644	(0.65371782148585622, 0.84708959004458262, 0.32827375098770734)	3.1085782114564466	-11.300701355524941	3.3550682063488506	1.9731278535996986
HIGH_2_C4		100.00%	541714	1245.0	65106	47.0	227.18	473489	1.0	507825.80699000007	27370.0	501068	22655.57	2127422	109883	True	All Events	143.0	112865	33436	86106	55568	8462	31529	63159.0	1749810	2361526	885137	C4	HIGH_2	4	HIGH	1527	282.2878964062499	0.020231603875311945	659	2.4506922574006684	5.817237376537662	102.00702677600364	0.6651066872489996	0.01034123040585766	656504.0	-0.0440908521432748	0.014228432116114883	(0.65371782148585622, 0.84708959004458262, 0.32827375098770734)	0.8913382838491634	-7.04814510590495	3.095169351431755	2.155336037465062
HIGH_2_C5		100.00%	685443	2724.0	96651	1.0	227.89	796174	1.0	450450.96373	14570.0	460189	24289.099	2394006	97550	True	All Events	106.0	102159	36653	83483	60915	7951	34309	602.0	2201531	2695956	994281	C5	HIGH_2	4	HIGH	1328	282.2878964062499	0.01176528159404461	773	2.4506922574006684	5.969520279602139	53.483640123944035	0.5864587621970513	0.0033929075872567178	932224.0	-0.059142944030924974	0.013487734134985399	(0.65371782148585622, 0.84708959004458262, 0.32827375098770734)	3.622041550297117	-10.489787465496056	3.4352071032407476	2.0253058652647704
HIGH_2_C6		100.00%	837369	1738.0	110513	6.0	227.11	722224	1.0	568070.2054499999	13568.0	609022	25138.16	2912145	151752	True	All Events	164.0	131058	37813	101378	75044	14051	45675	63195.0	2485230	3243023	1203641	C6	HIGH_2	4	HIGH	1587	141.14394820312495	0.019002337882801833	769	2.1496622617366867	5.675662880958753	62.55407561089263	0.5910880950926368	-0.014357064527546252	473874.0	-0.04778716636632648	0.009818341606677378	(0.65371782148585622, 0.84708959004458262, 0.32827375098770734)	-1.733263852116476	-9.823054225057332	3.2400497721126476	2.214843848047698
HIGH_2_C7		100.00%	1121097	913.0	140803	3.0	228.35	1102793	1.0	454867.96678	29661.0	526224	26518.021380000002	3169671	149431	True	All Events	63.0	154633	68501	129368	64364	8354	37929	63210.0	3109914	3841716	1420218	C7	HIGH_2	3	HIGH	1455	282.2878964062499	0.018854758197719933	265	2.4506922574006684	5.59793529754606	532.2754268146607	0.833381380309705	-0.0196456504582028	396219.0	-0.008513659765164841	0.0279956364494419	(0.90311419262605563, 0.54185316071790801, 0.76495195557089413)	-0.7185455334677078	-3.8466769364376225	2.960470777534299	1.7993405494535817
HIGH_2_C8		100.00%	611443	1528.0	71761	11.0	226.81	679147	1.0	433423.4958000001	30264.0	690792	41116.855	2754730	160175	True	All Events	107.0	140285	38742	101610	86265	14415	51596	63241.0	2279693	3204025	1187440	C8	HIGH_2	4	HIGH	1876	564.5757928124998	0.02607610090983796	355	2.7517222530646497	5.709654887400428	455.2193694142547	0.7060703821667234	-0.025299524539092667	512454.0	-0.0735891006034171	-0.012721059571529593	(0.65371782148585622, 0.84708959004458262, 0.32827375098770734)	-4.211851777080137	-12.320353610867283	3.184123354239671	2.0293837776852097
HIGH_2_C9		100.00%	375265	681.0	27104	5.0	226.64	200259	1.0	653095.07777	32999.0	292817	12652.19	1296852	73796	True	All Events	88.0	58597	14374	41488	38963	5750	22416	63305.0	993005	1384432	523687	C9	HIGH_2	4	HIGH	1571	141.14394820312495	0.03311293118931953	702	2.1496622617366867	5.651984137580753	61.26859418253072	0.740828634407797	-0.02068269798220342	448729.0	-0.06508016973833751	-0.0051527629427535315	(0.65371782148585622, 0.84708959004458262, 0.32827375098770734)	-3.160160196992927	-12.361223725464548	2.833147111912785	1.9444826721501687
HIGH_2_D1		100.00%	923746	854.0	141960	1.0	228.62	1168561	1.0	382762.7082599999	24493.0	589284	29088.839	2814698	133291	True	All Events	70.0	140752	44205	119571	67509	9615	37434	63522.0	3031812	3754056	1373993	D1	HIGH_2	4	HIGH	1592	282.2878964062499	0.025536277907502188	528	2.4506922574006684	5.761085482552867	328.5901768939712	0.8118475627012992	-0.010558449823626168	576880.0	-0.011829793395981137	0.01546361910282076	(0.65371782148585622, 0.84708959004458262, 0.32827375098770734)	-0.5204469795697925	-4.461581190509199	2.931457870689005	1.845098040014257
HIGH_2_D11		100.00%	1163669	1138.0	163050	2.0	228.55	1129273	1.0	481582.1534	32961.0	610429	27811.66428600001	3140836	121618	True	All Events	94.0	174025	63458	142415	90511	14301	60996	625.0	3330957	3968681	1499581	D11	HIGH_2	4	HIGH	1240	282.2878964062499	0.029046804975543326	693	2.4506922574006684	5.800965077567757	101.53311779001758	0.4981490283974841	0.031238445074475707	632361.0	-0.03630407715359176	0.005484353106339642	(0.65371782148585622, 0.84708959004458262, 0.32827375098770734)	3.0734904070024784	-5.7630490227395015	3.056142262059052	1.9731278535996986
HIGH_2_D12		100.00%	520209	881.0	81359	6.0	227.78	685084	1.0	439719.504	24648.0	443690	24894.367	2145244	95292	True	All Events	112.0	100523	33541	81616	52907	9232	31033	63393.0	1883772	2391568	876460	D12	HIGH_2	4	HIGH	1377	282.2878964062499	0.020121167773555732	533	2.4506922574006684	5.7999157808603945	251.6587646622163	0.7680722588822385	-0.0020266205621766427	630835.0	-0.04524698317759071	0.022440957208697106	(0.65371782148585622, 0.84708959004458262, 0.32827375098770734)	1.0379960872075777	-7.914490470787941	2.944975908412048	2.0492180226701815
HIGH_2_D2		100.00%	803165	662.0	120178	1.0	228.02	1122289	1.0	425124.8603899999	32552.0	503115	27653.821000000004	2779961	118387	True	All Events	95.0	110929	34604	86203	77971	11373	41096	63493.0	2737647	3382250	1227151	D2	HIGH_2	4	HIGH	1410	282.2878964062499	0.009409899951594735	875	2.4506922574006684	6.035994553977113	30.420084726179585	0.5413746286740768	0.02529221227289453	1086412.0	-0.013703696785729611	0.03190765297834732	(0.65371782148585622, 0.84708959004458262, 0.32827375098770734)	3.6933752538916242	-3.2418523715367926	2.8208579894397	1.9777236052888478
HIGH_2_D3		100.00%	1021290	803.0	129798	1.0	228.26	1148996	1.0	487855.8787	31420.0	566278	20745.531130000007	2895388	105473	True	All Events	140.0	128885	46731	97981	68045	14642	42331	63487.0	3063292	3652674	1374432	D3	HIGH_2	4	HIGH	1533	141.14394820312495	0.047308271251864764	639	2.1496622617366867	5.635978078533808	199.00555422085318	0.7357848894230681	-0.015501026964115363	432492.0	-0.03154136565121965	-0.011955445800109283	(0.65371782148585622, 0.84708959004458262, 0.32827375098770734)	-3.5579257638096826	-8.220449963932154	2.904715545278681	2.146128035678238
HIGH_2_D5		100.00%	651999	964.0	68542	1.0	227.52	661339	1.0	517351.72	15292.0	396139	10996.152929999998	2175074	91528	True	All Events	130.0	82671	29626	60779	57096	7638	35583	63463.0	1917786	2418508	899198	D5	HIGH_2	4	HIGH	1342	141.14394820312495	0.025098141578976198	520	2.1496622617366867	5.633411892614973	217.5941782344727	0.8405132456771003	0.011268513215633555	429944.0	-0.0614041868952091	-0.0016239588004151272	(0.65371782148585622, 0.84708959004458262, 0.32827375098770734)	0.8085026991385613	-12.131289873332662	2.984077033902831	2.113943352306837
HIGH_2_D6		100.00%	814406	1396.0	107021	2.0	227.0	863215	1.0	496089.3925000001	26170.0	572807	34006.062000000005	3000236	144758	True	All Events	155.0	111031	36158	82077	73191	10696	39444	63444.0	2541671	3345940	1232313	D6	HIGH_2	4	HIGH	1497	282.2878964062499	0.0001403025328853016	311	2.4506922574006684	5.642295320187568	497.22235837121656	0.819476166192824	0.01264391097031831	438829.0	-0.053405995503403796	0.017346746593005835	(0.65371782148585622, 0.84708959004458262, 0.32827375098770734)	3.7609246709690245	-9.373392442740423	3.144885418287142	2.1903316981702914
HIGH_2_D7		100.00%	1008229	2231.0	139001	3.0	229.08	1122825	1.0	471804.5320399999	39432.0	424539	29291.952999999998	2555657	87355	True	All Events	118.0	95619	33914	76970	53916	7979	35630	672.0	2844129	3299331	1225857	D7	HIGH_2	4	HIGH	1138	282.2878964062499	0.008157942726463396	735	2.4506922574006684	5.9116092532265805	54.930657996235674	0.6159472294054171	0.004566498865307717	815848.0	-0.04966902990858469	0.018051772601750074	(0.65371782148585622, 0.84708959004458262, 0.32827375098770734)	1.259325061713775	-8.18766162916663	3.348499570283838	2.0718820073061255
HIGH_2_D8		100.00%	1385401	1738.0	87642	1.0	227.07	620552	1.0	740312.0063899999	14264.0	507978	8011.70962	3090860	134267	True	All Events	186.0	114047	37569	87196	65994	6465	38534	63432.0	2781614	3439028	1348832	D8	HIGH_2	4	HIGH	1255	141.14394820312495	0.008318398806522756	372	2.1496622617366867	5.449911706043227	209.4513798357193	0.8316969420845373	0.016101607032294882	281781.0	-0.06255846644702107	0.011398133429892909	(0.65371782148585622, 0.84708959004458262, 0.32827375098770734)	3.463690718592602	-10.385036412831967	3.2400497721126476	2.2695129442179165
HIGH_2_D9		100.00%	745826	389.0	113881	2.0	227.17	970404	1.0	369765.45700000005	33044.0	721150	31409.251	3095788	228137	True	All Events	90.0	148790	41849	110932	100989	13410	53658	63409.0	2801040	3894969	1370133	D9	HIGH_2	4	HIGH	1875	282.2878964062499	0.03266953436624707	465	2.4506922574006684	5.724866272486517	347.85181215570367	0.7729648401487155	-0.028402782459123026	530721.0	-0.017437206624318982	0.01134293374933037	(0.65371782148585622, 0.84708959004458262, 0.32827375098770734)	-2.065209133394316	-5.422023512911995	2.5899496013257077	1.9542425094393248
HIGH_2_E1		100.00%	784631	962.0	112635	10.0	228.04	746762	1.0	427123.09773999976	21930.0	486491	37317.693	2441466	146996	True	All Events	184.0	123874	46206	98173	65177	10293	39409	700.0	2319570	3049520	1114411	E1	HIGH_2	3	HIGH	1693	141.14394820312495	0.024671565864525357	543	2.1496622617366867	5.688900128071342	239.4288889700895	0.8367238895504269	-0.03063840321461433	488540.0	7.835399913607853e-05	0.028186292760244973	(0.90311419262605563, 0.54185316071790801, 0.76495195557089413)	-0.7855006828863378	-3.0773374550866635	2.983175072037813	2.2648178230095364
HIGH_2_E10		100.00%	513840	849.0	40252	7.0	227.22	347217	1.0	633341.426	36542.0	290025	26914.541770000003	1647619	83400	True	All Events	119.0	58257	17401	43990	33871	4443	20563	63694.0	1283462	1722431	643206	E10	HIGH_2	4	HIGH	1360	141.14394820312495	-0.002880766652412048	266	2.1496622617366867	5.532807866514566	414.68045008721987	0.9036640981378112	0.0238320643014882	341042.0	-0.05791888593552021	0.02969727991887008	(0.65371782148585622, 0.84708959004458262, 0.32827375098770734)	5.951512431951997	-8.939041354810394	2.928907690243953	2.075546961392531
HIGH_2_E11		100.00%	402273	1177.0	44456	6.0	226.52	428941	1.0	444237.8747199999	34414.0	533503	36917.0388	2045945	116225	True	All Events	127.0	105273	28238	77541	71933	9119	41347	63715.0	1586379	2250131	835762	E11	HIGH_2	4	HIGH	1993	564.5757928124998	0.03259140015240413	770	2.7517222530646497	6.057522709819679	106.9352741549482	0.5801069221227042	-0.05947934068889915	1141623.0	-0.07402343302132013	-0.02668626373584421	(0.65371782148585622, 0.84708959004458262, 0.32827375098770734)	-4.37248306720286	-12.940888329566887	3.0707764628434346	2.103803720955957
HIGH_2_E12		100.00%	954236	1247.0	106901	5.0	227.64	792549	1.0	450711.4957	37953.0	689611	45290.93700000001	3154919	155338	True	All Events	79.0	155743	54044	115573	85186	16337	53734	63734.0	2784226	3702769	1390283	E12	HIGH_2	4	HIGH	1537	282.2878964062499	0.035803124385099465	816	2.4506922574006684	5.936562999939143	56.65692003216711	0.5854058847663512	-0.02218328516739088	864098.0	-0.05756813069546226	-0.0020145752994378432	(0.65371782148585622, 0.84708959004458262, 0.32827375098770734)	-3.151741896055039	-10.762430513267928	3.0958664534785427	1.8976270912904414
HIGH_2_E2		100.00%	947113	959.0	104703	3.0	227.36	767261	1.0	514659.86861999996	29913.0	689326	50970.27969000001	3168645	183022	True	All Events	65.0	162998	48611	128380	100418	16393	67033	63541.0	2771819	3753408	1391308	E2	HIGH_2	4	HIGH	1397	1129.1515856249996	0.01383329182838956	173	3.052752248728631	5.683966911830209	774.4253285022475	0.7423042496571399	0.010090535602148105	483022.0	-0.05869041294394128	0.018708919327799813	(0.65371782148585622, 0.84708959004458262, 0.32827375098770734)	1.846859340487235	-9.731441521250904	2.9818186071706636	1.8129133566428555
HIGH_2_E3		100.00%	580868	849.0	72242	2.0	227.18	560177	1.0	457132.80308999994	28706.0	570122	24943.66866	2510558	143978	True	All Events	105.0	144481	43879	113900	81372	10479	45435	63562.0	2009262	2790862	1025863	E3	HIGH_2	4	HIGH	1433	564.5757928124998	0.013630189016719377	239	2.7517222530646497	5.7235270907748745	692.7323828845474	0.8699322492634409	0.001502288630619568	529087.0	-0.07176312723275285	0.01192131730869688	(0.65371782148585622, 0.84708959004458262, 0.32827375098770734)	1.2188381449608725	-11.343440142413222	2.928907690243953	2.0211892990699383
HIGH_2_E4		100.00%	614947	1631.0	80405	1.0	227.08	415676	1.0	582512.87009	26215.0	393860	46276.03400000001	2100469	101526	True	All Events	83.0	89706	29565	69524	58837	8981	30639	63570.0	1653431	2214314	839205	E4	HIGH_2	4	HIGH	1369	282.2878964062499	0.01037925383141512	536	2.4506922574006684	5.711589605639068	139.9535655625874	0.7046535590536936	0.02285037895203305	514742.0	-0.04041895266810357	0.0256660824763767	(0.65371782148585622, 0.84708959004458262, 0.32827375098770734)	4.1416259189246105	-6.7472205295164045	3.212453961040276	1.919078092376074
HIGH_2_E7		100.00%	672695	1059.0	69344	14.0	227.71	519565	1.0	614103.2237	14223.0	372071	18451.794670000007	2006825	95709	True	All Events	117.0	87088	26360	65938	48267	8468	30973	63637.0	1769030	2290291	863413	E7	HIGH_2	4	HIGH	1358	141.14394820312495	0.024397892824299314	495	2.1496622617366867	5.569014385085198	153.05547547427247	0.828310905451108	0.009147148886333951	370693.0	-0.06560627998020455	0.001601909624947503	(0.65371782148585622, 0.84708959004458262, 0.32827375098770734)	0.6256277700674324	-11.5682061422171	3.024895960107485	2.0681858617461617
HIGH_2_E8		100.00%	998178	1875.0	112115	3.0	226.98	730808	1.0	582780.8324930001	25042.0	833851	13549.27504	3505421	226205	True	All Events	134.0	193226	55759	146869	121816	24697	72183	63672.0	2989994	4098685	1517136	E8	HIGH_2	4	HIGH	1318	282.2878964062499	0.007583207289176507	226	2.4506922574006684	5.538938006340474	583.0169011503025	0.8250396559332437	0.013931714164063575	345890.0	-0.06247186332310497	0.02125301431370285	(0.65371782148585622, 0.84708959004458262, 0.32827375098770734)	4.342289105188806	-10.285037297659093	3.2730012720637376	2.1271047983648077
HIGH_2_E9		100.00%	169869	532.0	19715	1.0	226.04	98281	1.0	614727.3279	27121.0	167251	23595.23651	749938	38464	True	All Events	72.0	36626	9739	27574	16568	2612	9726	744.0	508310	689463	258172	E9	HIGH_2	4	HIGH	1181	564.5757928124998	0.004890871546461047	327	2.7517222530646497	5.724754968018512	294.0323661346711	0.6697066722569761	0.018921487098307394	530585.0	-0.07277948045485859	0.022185799737528447	(0.65371782148585622, 0.84708959004458262, 0.32827375098770734)	3.422826504234695	-10.842593255833417	2.7259116322950483	1.8573324964312685
HIGH_2_F1		100.00%	819794	1855.0	113826	3.0	229.0	871175	1.0	497383.2582199998	31068.0	437511	30119.917000000005	2403801	116542	True	All Events	76.0	116778	38684	94041	62417	10055	38847	63869.0	2421501	3020524	1105592	F1	HIGH_2	4	HIGH	1185	141.14394820312495	0.0012763473548702345	697	2.1496622617366867	5.675066762167332	72.32707743449674	0.524963279381387	0.038554351944335326	473224.0	-0.05532648234135814	0.012963163669162364	(0.65371782148585622, 0.84708959004458262, 0.32827375098770734)	5.259342035892089	-8.013245682352643	3.268343913951065	1.8808135922807914
HIGH_2_F10		100.00%	589918	862.0	57276	2.0	227.6	558317	1.0	519815.7959999999	35214.0	485686	32995.941119999996	2077759	107887	True	All Events	109.0	117077	38209	89664	54617	10159	36138	63751.0	1862891	2457762	920984	F10	HIGH_2	4	HIGH	1570	564.5757928124998	0.02557538621084926	96	2.7517222530646497	5.487561146995107	1054.226144990236	0.7575731120206739	-0.014758334792012212	307299.0	-0.06746857490198303	-0.0022337254240553735	(0.65371782148585622, 0.84708959004458262, 0.32827375098770734)	-1.5057319575443093	-10.05494057426016	2.9355072658247128	2.037426497940624
HIGH_2_F11		100.00%	739253	1347.0	80892	8.0	227.62	663531	1.0	518194.9976	20073.0	456956	13929.703	2506978	100654	True	All Events	92.0	121039	32900	94522	54336	6215	29065	63745.0	2116007	2619120	975828	F11	HIGH_2	4	HIGH	1320	282.2878964062499	0.002526477756866498	648	2.4506922574006684	5.8054879446719605	111.6723077340498	0.6700671434443455	-0.006539765451073718	638981.0	-0.04992068974709643	0.02757340315544101	(0.65371782148585622, 0.84708959004458262, 0.32827375098770734)	0.5379615001539353	-7.117739712420043	3.129367595722986	1.9637878273455553
HIGH_2_F12		100.00%	705041	947.0	121013	29.0	225.35	756805	1.0	384166.996458	65535.0	405270	21198.62193	2751040	209440	True	All Events	1166.0	106800	30461	76421	92782	4945	62406	63740.0	2187711	3069197	1058731	F12	HIGH_2	1a	HIGH	1888	282.2878964062499	-0.0779395673025653	661	2.4506922574006684	5.893157322869855	70.77335018596618	0.6267197439602716	-0.06495872754430689	781911.0	0.00045297959934179337	0.10750511818512438	(0.40000000596046448, 0.7607843279838562, 0.64705884456634521)	-5.957641679734689	1.4977105801840858	2.9763499790032735	3.0666985504229953
HIGH_2_F2		100.00%	851895	1762.0	104518	6.0	227.51	968219	1.0	425089.5875099999	32483.0	628898	24050.46849000001	3168098	139607	True	All Events	160.0	125081	45562	97798	80207	13058	50211	63860.0	2758818	3531814	1298005	F2	HIGH_2	4	HIGH	1369	282.2878964062499	0.024466614164014678	1086	2.4506922574006684	6.142391656359259	4.28784684071147	0.3830948140214362	0.01789089654116394	1388007.0	-0.07779314949233607	-0.003582823990188425	(0.65371782148585622, 0.84708959004458262, 0.32827375098770734)	0.9272939727870718	-12.912224314254393	3.246005904076029	2.204119982655925
HIGH_2_F3		100.00%	616854	466.0	122976	1.0	228.45	1300869	1.0	170039.12759999998	29321.0	532674	58931.845	2527327	133163	True	All Events	105.0	112565	40700	86376	77786	10881	47834	63851.0	2763724	3581600	1258802	F3	HIGH_2	3	HIGH	2348	1129.1515856249996	0.03913224531654994	1197	3.052752248728631	6.49982078625366	99.93041910952087	0.6307248595686792	-0.05490293833733401	3160973.0	0.06293053090769336	0.015110583093725288	(0.90311419262605563, 0.54185316071790801, 0.76495195557089413)	4.8411872911442835	9.327409156689898	2.66838591669	2.0211892990699383
HIGH_2_F4		100.00%	460692	1040.0	39710	1.0	224.95	300127	1.0	622973.9932	23136.0	837764	22978.02956	2739034	167923	True	All Events	176.0	149177	36308	100054	118200	17676	71638	63842.0	1905670	2862012	1091365	F4	HIGH_2	4	HIGH	2159	282.2878964062499	0.03654632830880533	270	2.4506922574006684	5.616926903478088	372.9683917512502	0.9267019414229121	-0.04991535639145623	413930.0	-0.10076021447827362	-0.02459979971207859	(0.65371782148585622, 0.84708959004458262, 0.32827375098770734)	-4.133270635453087	-13.721197579988138	3.0170333392987803	2.24551266781415
HIGH_2_F5		100.00%	963910	3369.0	103492	10.0	228.2	1132600	1.0	485205.14426000003	41743.0	715587	17741.60646	3233187	169710	True	All Events	152.0	151616	47044	115621	91558	18507	55129	63830.0	3158763	4028853	1471280	F5	HIGH_2	4	HIGH	1364	282.2878964062499	0.015002619197336671	484	2.4506922574006684	5.707625523828447	289.9836095462752	0.7729771766869359	0.029504680630314157	510065.0	-0.04567981438569206	0.014972146718330952	(0.65371782148585622, 0.84708959004458262, 0.32827375098770734)	4.029746518788812	-7.067476220430453	3.52750101098112	2.1818435879447726
HIGH_2_F6		100.00%	811931	1050.0	47273	11.0	226.5	449976	1.0	659506.5702000001	22592.0	1408560	17924.215969999994	4177157	318018	True	All Events	79.0	264852	46606	181796	212530	28049	120892	63820.0	3195122	4904243	1850124	F6	HIGH_2	4	HIGH	1996	141.14394820312495	0.002846647834996401	318	2.1496622617366867	5.4615600499777734	259.6190316335285	0.7941781678095121	-0.01947594746004216	289441.0	-0.09054347384234401	0.00041764991014798126	(0.65371782148585622, 0.84708959004458262, 0.32827375098770734)	-4.5942331873303015	-11.355383532620003	3.0211892990699383	1.8976270912904414
HIGH_2_F7		100.00%	411107	2187.0	53812	6.0	226.28	273208	1.0	622633.329	24219.0	318337	16621.8689	1917573	100616	True	All Events	110.0	84415	23171	62613	47029	6843	28239	63802.0	1187908	1689563	623645	F7	HIGH_2	4	HIGH	1423	282.2878964062499	-0.0012363044337632594	268	2.4506922574006684	5.5673440264062375	476.868056336912	0.8416740821879365	0.002800754716942709	369270.0	-0.05526041430901301	0.0336009541449424	(0.65371782148585622, 0.84708959004458262, 0.32827375098770734)	3.9975110095685418	-7.241737402096263	3.339848783037637	2.041392685158225
HIGH_2_F8		100.00%	615515	2626.0	88496	2.0	226.28	539169	1.0	573079.0320600001	31408.0	440420	36084.294	2510337	116636	True	All Events	123.0	124609	35993	90378	64187	12345	34818	63778.0	1872396	2467699	914784	F8	HIGH_2	4	HIGH	1324	282.2878964062499	0.007477021435974962	795	2.4506922574006684	5.919530987498753	17.29140018500278	0.4191783912806176	0.03387215282834624	830866.0	-0.07539783947122079	0.016582145274424167	(0.65371782148585622, 0.84708959004458262, 0.32827375098770734)	6.09331763676825	-10.241570189143564	3.4192947217534604	2.089905111439398
HIGH_2_F9		100.00%	332024	1159.0	45573	2.0	226.89	334447	1.0	459500.056	33914.0	314550	30704.799	1502657	69489	True	All Events	86.0	73773	18830	54363	39865	4234	21938	63767.0	1140232	1520526	565978	F9	HIGH_2	4	HIGH	1382	282.2878964062499	0.022506921166506443	341	2.4506922574006684	5.6599703647127555	442.57242511431417	0.7609990840767458	-0.007506934371306694	457057.0	-0.07581364273655251	0.003627213990277716	(0.65371782148585622, 0.84708959004458262, 0.32827375098770734)	-0.5592555614402738	-14.24748314812248	3.064083435963596	1.9344984512435677
HIGH_2_G1		100.00%	1263506	433.0	200482	3.0	231.32	3733127	1.0	20631.06832	30363.0	852867	76107.437	4154989	203773	True	All Events	160.0	201245	97619	178165	65197	14669	48433	63882.0	6316424	7706503	2683860	G1	HIGH_2	2	HIGH	4504	141.14394820312495	-0.06879069754661525	3510	2.1496622617366867	6.906440100342532	11.440595208112487	0.6962926845627471	0.016172977186294086	8061950.0	-0.06157734830777467	-0.20504087602315435	(0.55432528607985565, 0.62711267120697922, 0.79595541393055635)	-8.523921692004881	9.310935706711684	2.6364878963533656	2.204119982655925
HIGH_2_G10		100.00%	589884	2387.0	78917	3.0	228.33	677898	1.0	420752.12797999993	25703.0	352094	96358.576	2061558	73435	True	All Events	105.0	80690	25216	61041	48289	9522	28818	64023.0	1827772	2411879	917656	G10	HIGH_2	4	HIGH	1416	564.5757928124998	0.013539860418177962	281	2.7517222530646497	5.739309631548943	525.3783249357641	0.8822146369184661	0.005256073620004688	548668.0	-0.05478402867671935	0.007346576308479905	(0.65371782148585622, 0.84708959004458262, 0.32827375098770734)	0.16720311100971053	-10.067809148324747	3.3778524190067545	2.0211892990699383
HIGH_2_G11		100.00%	724951	1223.0	96745	5.0	228.69	808860	1.0	489396.34320000006	29091.0	269923	32159.594	2153386	57610	True	All Events	107.0	70909	31170	59917	37435	5611	20688	764.0	2008823	2372392	881473	G11	HIGH_2	4	HIGH	1156	282.2878964062499	0.005184866256374933	595	2.4506922574006684	5.7403445277088885	205.0165764658664	0.7030036786237738	0.02028566731714199	549977.0	-0.03540369620237384	0.02242643000279983	(0.65371782148585622, 0.84708959004458262, 0.32827375098770734)	4.408493506374184	-5.593479810336444	3.0874264570362855	2.0293837776852097
HIGH_2_G12		100.00%	1467300	496.0	139594	1.0	228.01	1109908	1.0	552655.866	30728.0	767127	35029.19391	4072364	179469	True	All Events	74.0	220669	67648	176873	111293	14558	62226	64050.0	3815891	4872581	1860293	G12	HIGH_2	4	HIGH	1362	282.2878964062499	0.032437650131473234	271	2.4506922574006684	5.553685244182856	481.91774062208015	0.8364394931825571	-0.012295621334242869	357837.0	-0.04198296385658768	0.003966588148790385	(0.65371782148585622, 0.84708959004458262, 0.32827375098770734)	-2.190660511270665	-8.909329129959499	2.6954816764901977	1.8692317197309762
HIGH_2_G2		100.00%	1216190	1260.0	147015	5.0	228.1	1110937	1.0	509357.45541000005	19085.0	830894	37246.517	3927875	213927	True	All Events	258.0	188269	65609	147612	94285	12668	49932	63912.0	3587590	4793667	1789562	G2	HIGH_2	4	HIGH	1429	564.5757928124998	0.022032767971195164	145	2.7517222530646497	5.57010842810788	782.9955626528298	0.8020844524943359	0.001673769998550574	371628.0	-0.07057196300559872	-0.009118001220721912	(0.65371782148585622, 0.84708959004458262, 0.32827375098770734)	-0.01459462395819977	-12.271271683653076	3.100370545117563	2.41161970596323
HIGH_2_G3		100.00%	528853	1147.0	68390	4.0	227.71	640236	1.0	424098.6628200001	21062.0	597251	25741.27362	2323802	111217	True	All Events	163.0	133016	35326	91890	76093	13508	45812	845.0	2043839	2751532	1031863	G3	HIGH_2	4	HIGH	1691	282.2878964062499	0.0460155433840654	782	2.4506922574006684	5.912321449158193	87.23005482074295	0.7045009511391553	-0.02070986882278427	817187.0	-0.06703344134913791	-0.02240037295964905	(0.65371782148585622, 0.84708959004458262, 0.32827375098770734)	-3.2581159074733312	-12.575415573409467	3.0595634179012676	2.2121876044039577
HIGH_2_G4		100.00%	486116	3232.0	52814	3.0	226.62	300410	1.0	585405.1269400001	27085.0	448172	18589.7022	1926195	97917	True	All Events	153.0	97103	25388	70839	59535	7860	33956	63938.0	1444150	1967897	748472	G4	HIGH_2	4	HIGH	1597	282.2878964062499	0.01317341525143364	781	2.4506922574006684	5.833583100668168	45.74579579651351	0.4195953910066737	-0.010361273785719492	681684.0	-0.06760048791409597	0.0032584803811374343	(0.65371782148585622, 0.84708959004458262, 0.32827375098770734)	-0.774174942578483	-10.907534564542646	3.5094713521025485	2.184691430817599
HIGH_2_G5		100.00%	652408	2309.0	115647	3.0	227.23	846678	1.0	405988.46800000005	28317.0	575041	29654.989950000014	2841765	154005	True	All Events	119.0	123190	34784	94191	70803	12471	46916	63945.0	2383767	3217674	1159844	G5	HIGH_2	4	HIGH	1587	564.5757928124998	0.02640789594694958	441	2.7517222530646497	5.8937567701386575	367.4471951821661	0.8785978540562903	-0.007906526276177809	782991.0	-0.04387889971413468	0.01276209913574505	(0.65371782148585622, 0.84708959004458262, 0.32827375098770734)	-0.895959872848262	-8.966794032266783	3.3634239329171765	2.075546961392531
HIGH_2_G6		100.00%	767685	513.0	138577	11.0	226.88	852803	1.0	323104.76702000014	55609.0	876537	38145.48521	3309819	265451	True	All Events	289.0	187987	57885	142716	97974	16604	62637	63977.0	2921563	4179757	1497223	G6	HIGH_2	3	HIGH	2915	141.14394820312495	0.015074544360033883	1429	2.1496622617366867	5.978384601084813	41.86544890256675	0.7456786193321752	-0.18801083472137728	951447.0	0.00888013619073354	0.03407191701222782	(0.90311419262605563, 0.54185316071790801, 0.76495195557089413)	7.964037271376217	2.336336351657887	2.7101173651118162	2.4608978427565478
HIGH_2_G7		100.00%	1040601	732.0	349174	14.0	229.37	3672068	1.0	70865.024651	20684.0	721058	62386.92799999999	4190912	256740	True	All Events	118.0	140663	55247	115917	77944	10259	51156	63993.0	6001508	7306061	2387362	G7	HIGH_2	1a	HIGH	3158	282.2878964062499	-0.16467411764347417	2695	2.4506922574006684	6.591252871847651	6.144321817346178	0.5239241631736287	-0.029051478465524732	3901691.0	0.0051190160021826045	0.034932519616181795	(0.40000000596046448, 0.7607843279838562, 0.64705884456634521)	-9.58188071680033	1.7086882769106673	2.864511081058392	2.0718820073061255
HIGH_2_G8		100.00%	420946	971.0	73905	1.0	225.95	674063	1.0	330998.81293	23872.0	418805	17840.627	2300323	103702	True	All Events	78.0	84204	24233	61012	61619	9136	35412	784.0	1733542	2297801	822990	G8	HIGH_2	4	HIGH	1963	564.5757928124998	0.03523890948792894	172	2.7517222530646497	5.6551201786861816	880.4395225729239	0.7972500406591899	-0.03344009911535667	451981.0	-0.027649627089665722	-0.005021907417321839	(0.65371782148585622, 0.84708959004458262, 0.32827375098770734)	-3.1109082264512886	-6.92583355906129	2.9872192299080047	1.8920946026904804
HIGH_2_G9		100.00%	463845	458.0	78903	5.0	228.19	835792	1.0	227378.28500000012	32057.0	325442	64638.5318	1837679	94393	True	All Events	106.0	68811	25101	55879	39641	5516	27107	64005.0	1812434	2438758	868304	G9	HIGH_2	3	HIGH	1869	564.5757928124998	0.00623708631438847	310	2.7517222530646497	5.949158646620624	430.49591810705306	0.7932748920233776	-0.009484679505449421	889526.0	0.06392972095678845	0.062457822555369885	(0.90311419262605563, 0.54185316071790801, 0.76495195557089413)	0.7720021364513814	5.600123674130592	2.660865478003869	2.0253058652647704
HIGH_2_H1		100.00%	422629	1274.0	52012	2.0	227.86	389933	1.0	489800.2106	25937.0	395996	37510.63922	1756315	92410	True	All Events	80.0	84922	23158	64217	44650	9083	27707	64468.0	1390142	1882103	695993	H1	HIGH_2	4	HIGH	1365	564.5757928124998	0.007476263779007129	643	2.7517222530646497	6.0103499994097325	69.38627029805471	0.4955682530488772	0.024032095585379075	1024118.0	-0.059779919816641054	0.01827096976864412	(0.65371782148585622, 0.84708959004458262, 0.32827375098770734)	4.895044097823521	-10.281639714793064	3.1051694279993316	1.9030899869919435
HIGH_2_H10		100.00%	508226	2138.0	74266	2.0	227.3	438268	1.0	531708.7037	24294.0	363827	18223.705	1777020	70666	True	All Events	256.0	96647	27836	69117	47813	6809	27746	64207.0	1529047	1911322	721275	H10	HIGH_2	4	HIGH	1477	564.5757928124998	0.013717265941417922	223	2.7517222530646497	5.6131988862418725	660.489294278752	0.8441137121247544	-0.005970260421775388	410392.0	-0.05741882734267687	0.005295684854802211	(0.65371782148585622, 0.84708959004458262, 0.32827375098770734)	0.34292858941798854	-10.00004814706923	3.330007700872759	2.4082399653118496
HIGH_2_H11		100.00%	611827	1377.0	75306	2.0	227.09	492311	1.0	544740.6276600001	34116.0	453908	29404.904129999995	2256557	99863	True	All Events	126.0	93678	29742	71631	53969	7507	28046	64201.0	1780999	2312649	868735	H11	HIGH_2	4	HIGH	1377	282.2878964062499	0.01568247435907605	310	2.4506922574006684	5.576606223610282	451.83097448439867	0.7734927375533692	-0.0025075701017696185	377230.0	-0.05459008533173829	0.021710692499838986	(0.65371782148585622, 0.84708959004458262, 0.32827375098770734)	0.2351137940806507	-9.46494292485831	3.1389339402569236	2.100370545117563
HIGH_2_H12		100.00%	559906	381.0	143625	7.0	228.69	1318716	1.0	127465.217	35415.0	396360	74117.306	2191140	105154	True	All Events	70.0	83987	28099	70207	43921	6624	32574	64102.0	2546515	3311340	1153220	H12	HIGH_2	3	HIGH	2815	141.14394820312495	-0.04597839421798442	1024	2.1496622617366867	6.218179048444491	76.94499658985892	0.7842907875551732	0.024802026059700073	1652643.0	0.0705007197853686	0.03670118812931536	(0.90311419262605563, 0.54185316071790801, 0.76495195557089413)	-2.8411322515932924	5.390363400596383	2.5809249756756194	1.845098040014257
HIGH_2_H2		100.00%	3281504	3681.0	269251	12.0	228.39	2704891	1.0	581061.4071619997	24503.0	638697	3502.3643	7270603	104962	True	All Events	120.0	198148	78445	170491	123163	15009	85595	64447.0	7215654	7906271	3085707	H2	HIGH_2	4	HIGH	554	564.5757928124998	-0.04607797343133541	175	2.7517222530646497	5.569378592010094	1025.0442710701816	0.8853670893110958	0.07555240758666176	371004.0	-0.07426990529683863	0.05870796123715012	(0.65371782148585622, 0.84708959004458262, 0.32827375098770734)	-2.7514128940208042	-3.433454268949895	3.5659658174466666	2.0791812460476247
HIGH_2_H3		100.00%	268967	1001.0	28432	13.0	227.08	275261	1.0	446308.94547	29702.0	257572	40237.492999999995	1273567	58926	True	All Events	111.0	46025	12940	33591	30727	5402	18584	64432.0	906984	1236468	455997	H3	HIGH_2	4	HIGH	1598	564.5757928124998	0.021676241392972664	639	2.7517222530646497	5.985875357308394	158.13765502738343	0.6820481273068861	-0.000993629685979844	968000.0	-0.024798699854414883	0.012898200778780816	(0.65371782148585622, 0.84708959004458262, 0.32827375098770734)	0.514055299052089	-5.330283493049214	3.000434077479319	2.0453229787866576
HIGH_2_H4		100.00%	614702	705.0	65336	12.0	227.0	485099	1.0	552991.4079999999	28750.0	447535	13628.393	2236597	91707	True	All Events	130.0	91848	27132	72174	50250	10503	33453	64376.0	1754770	2244883	853247	H4	HIGH_2	4	HIGH	1566	282.2878964062499	0.025587996520988136	376	2.4506922574006684	5.6514069260380255	366.4295973120239	0.8866838025659208	-0.006881486246614125	448133.0	-0.05028033350536197	0.005432980289903953	(0.65371782148585622, 0.84708959004458262, 0.32827375098770734)	-1.1188506364550102	-9.094773131951172	2.848189116991399	2.113943352306837
HIGH_2_H5		100.00%	358832	889.0	40505	1.0	225.45	307631	1.0	608489.267	22845.0	513642	16880.684709999998	2015467	107642	True	All Events	110.0	91926	22544	64619	72784	10027	41706	64327.0	1385320	1977410	739495	H5	HIGH_2	4	HIGH	2050	141.14394820312495	0.032193196752175676	509	2.1496622617366867	5.602431154460351	194.558286379115	0.8511821505942023	-0.02759553185294403	400342.0	-0.06880225896081738	-0.015551042519542218	(0.65371782148585622, 0.84708959004458262, 0.32827375098770734)	-3.8681099852604266	-12.380475178125323	2.9489017609702137	2.041392685158225
HIGH_2_H6		100.00%	633257	465.0	107583	6.0	227.86	1010021	1.0	229260.86984	29094.0	510437	40690.95243000001	2554496	149060	True	All Events	89.0	126918	47963	100514	69689	11275	46246	64301.0	2457905	3188553	1133004	H6	HIGH_2	3	HIGH	2142	564.5757928124998	0.06233478912188574	1041	2.7517222530646497	6.24115409363539	95.18087585687428	0.7455969565729548	-0.07256955839218542	1742425.0	0.013631457024806646	-0.005163513956540161	(0.90311419262605563, 0.54185316071790801, 0.76495195557089413)	-0.5659378584944728	0.05344123920091317	2.667452952889954	1.9493900066449128
HIGH_2_H7		100.00%	212077	2221.0	24399	1.0	226.35	187962	1.0	542903.9406000001	33199.0	210445	18758.5419	1140951	51145	True	All Events	116.0	42061	11861	30824	27342	4977	16505	64257.0	704286	985956	366278	H7	HIGH_2	4	HIGH	1711	141.14394820312495	0.030810235967762802	437	2.1496622617366867	5.5697132524760855	259.95447366522234	0.8667371556209652	-0.0076645796386768505	371290.0	-0.05535710845318966	0.003778462402511002	(0.65371782148585622, 0.84708959004458262, 0.32827375098770734)	-1.8725815871601417	-11.046868374817386	3.346548558548474	2.0644579892269186
HIGH_2_H8		100.00%	579345	998.0	78430	1.0	226.09	530287	1.0	511009.6720000001	20186.0	659754	17984.49755	2995435	182111	True	All Events	119.0	135151	39705	104161	84872	10353	43749	64239.0	2067839	3011572	1097078	H8	HIGH_2	4	HIGH	1821	282.2878964062499	0.03662288766723078	229	2.4506922574006684	5.550618431172223	611.6115611909253	0.8456352549937591	-0.020114091593826308	355319.0	-0.06896992062778709	-0.009728384200240985	(0.65371782148585622, 0.84708959004458262, 0.32827375098770734)	-3.166504063328936	-12.741340804265281	2.999130541287371	2.075546961392531
HIGH_2_H9		100.00%	486495	913.0	64651	9.0	227.29	528779	1.0	492652.6290000001	30951.0	417901	27838.45803	2048092	93322	True	All Events	120.0	91456	29603	66234	58247	7167	33275	64227.0	1647529	2208137	822322	H9	HIGH_2	4	HIGH	1484	564.5757928124998	0.018820225812117543	136	2.7517222530646497	5.538970650337591	881.9715461933421	0.7754521473376954	0.009223158559382993	345916.0	-0.051871558392125906	0.009681151826245142	(0.65371782148585622, 0.84708959004458262, 0.32827375098770734)	1.0510948897046946	-8.66684411170014	2.960470777534299	2.0791812460476247
