# Supplementary material for: Single-Cell RNA-Sequencing Reveals a Continuous Spectrum of Differentiation in Hematopoietic Cells
Source: Cell Rep. 2016 Jan 21;14(4):966–77. doi: 10.1016/j.celrep.2015.12.082 (PMC4742565; doi:10.1016/j.celrep.2015.12.082)
Supplement: Data S2. Analysis Files, Related to Figures 1, 2, 3, 4, 5, 6, and 7 — This contains the scripts, in the form of IPython notebooks, to reproduce all analysis and most of the figure panels in the text. [file mmc6.zip]

Archive with 13 entries (10 files):
- supplementary-data-2-analysis-files/
- supplementary-data-2-analysis-files/1. Find state change clusters.ipynb
- supplementary-data-2-analysis-files/2. Find cluster marker genes.ipynb
- supplementary-data-2-analysis-files/3. Progression ordering and plots.ipynb
- supplementary-data-2-analysis-files/4. Gaussian process pseudotime analysis.ipynb
- supplementary-data-2-analysis-files/5. Ohnolog taxonomy.ipynb
- supplementary-data-2-analysis-files/6. Followup results.ipynb
- supplementary-data-2-analysis-files/7. Alternative pseudotime calculation.ipynb
- supplementary-data-2-analysis-files/Icon
- __MACOSX/
- __MACOSX/supplementary-data-2-analysis-files/
- __MACOSX/supplementary-data-2-analysis-files/._Icon
- __MACOSX/._supplementary-data-2-analysis-files
