# Supplementary material for: Single-Cell RNA-Sequencing Reveals a Continuous Spectrum of Differentiation in Hematopoietic Cells
Source: Cell Rep. 2016 Jan 21;14(4):966–77. doi: 10.1016/j.celrep.2015.12.082 (PMC4742565; doi:10.1016/j.celrep.2015.12.082)
Supplement: Data S2. Analysis Files, Related to Figures 1, 2, 3, 4, 5, 6, and 7 — This contains the scripts, in the form of IPython notebooks, to reproduce all analysis and most of the figure panels in the text. [file mmc6.zip › supplementary-data-2-analysis-files/1. Find state change clusters.ipynb]

# %% [code]
%pylab inline
import pandas as pd
import seaborn as sns
from scipy import linalg

genes = pd.read_csv('gene_expression_s.csv', index_col=0).sort_index(0).sort_index(1)
sample_data = pd.read_csv('sample_info_qc.csv', index_col=0).sort_index(0).sort_index(1)

genes = genes.ix[:, sample_data[sample_data["Pass QC"]].index]
sample_data = sample_data[sample_data["Pass QC"]]

ercc_idx = filter(lambda i: 'ERCC' in i, genes.index)
egenes = genes.drop(ercc_idx)
egenes = egenes.drop('GFP')

egenes = (egenes / egenes.sum()) * 1e6

mask = (egenes > 1).sum(1) > 2
egenes = egenes.ix[mask]

gene_annotation = pd.read_csv('zv9_gene_annotation.txt', sep='\t', index_col=0)
gene_annotation = gene_annotation.ix[egenes.index]

# %% [code]
from sklearn.decomposition import FastICA
from sklearn.manifold import TSNE

# %% [code]
n = 4
ica = FastICA(n, random_state=3984)
Y = ica.fit_transform(np.log10(egenes.T + 1).copy())

# %% [code]
XX = pd.DataFrame(Y, index=egenes.columns)
XX.columns = ['difference_component', 'within_small_component', 'outlier_component', 'within_large_component']
g = sns.PairGrid(XX)
# g.map(plt.scatter, c=np.log10(sample_data['488']))
g.map(plt.scatter, c='k')

# %% [code]
clm = sns.clustermap(XX, method='ward', lw=0, col_cluster=False);

# %% [code]
XX.head()

# %% [code]
# Put hidden components in sample data
for component in XX.columns:
    sample_data[component] = XX.ix[sample_data.index, component]

# %% [code]
from scipy.cluster.hierarchy import dendrogram

# %% [code]
from collections import defaultdict
from matplotlib.colors import rgb2hex, colorConverter 

class Clusters(dict):
    def _repr_html_(self):
        html = '<table style="border: 0;">'
        for c in self:
            hx = rgb2hex(colorConverter.to_rgb(c))
            html += '<tr style="border: 0;">' \
            '<td style="background-color: {0}; ' \
                       'border: 0;">' \
            '<code style="background-color: {0};">'.format(hx)
            html += c + '</code></td>'
            html += '<td style="border: 0"><code>' 
            html += repr(self[c]) + '</code>'
            html += '</td></tr>'

        html += '</table>'

        return html

def get_cluster_classes(den, label='ivl'):
    cluster_idxs = defaultdict(list)
    for c, pi in zip(den['color_list'], den['icoord']):
        for leg in pi[1:3]:
            i = (leg - 5.0) / 10.0
            if abs(i - int(i)) < 1e-5:
                cluster_idxs[c].append(int(i))

    cluster_classes = Clusters()
    for c, l in cluster_idxs.items():
        i_l = [den[label][i] for i in l]
        cluster_classes[c] = i_l

    return cluster_classes

def get_cluster_limits(den):
    cluster_idxs = defaultdict(list)
    for c, pi in zip(den['color_list'], den['icoord']):
        for leg in pi[1:3]:
            i = (leg - 5.0) / 10.0
            if abs(i - int(i)) < 1e-5:
                cluster_idxs[c].append(int(i))

    cluster_limits = Clusters()
    for c in cluster_idxs:
        cluster_limits[c] = (min(cluster_idxs[c]), max(cluster_idxs[c]))
    
    return cluster_limits

# %% [code]
figsize(10, 3)
thr = 0.8
cden = dendrogram(clm.dendrogram_row.linkage, color_threshold=thr, labels=XX.index);
plt.axhline(thr, color='k');
plt.xticks(rotation=90, fontsize=4);

# %% [code]
figsize(10, 3)
thr = 0.442
finer_den = dendrogram(clm.dendrogram_row.linkage, color_threshold=thr, labels=XX.index);
plt.axhline(thr, color='k');
plt.xticks(rotation=90, fontsize=4);

# %% [code]
clusters = get_cluster_classes(cden)
clusters

# %% [code]
finer_clusters = get_cluster_classes(finer_den)
finer_clusters

# %% [code]
cell_color = []
for cell in XX.index:
    for color in clusters:
        if cell in clusters[color]:
            cell_color.append(color)
            break

# %% [code]
XX = pd.DataFrame(Y, index=egenes.columns)
g = sns.PairGrid(XX)
g.map(plt.scatter, color=cell_color)

# %% [code]
figsize(6, 6)

sm_ica = TSNE(n_components=2, perplexity=75, random_state=254)

XX2 = sm_ica.fit_transform(XX.copy())
XX2 = pd.DataFrame(XX2, index=XX.index)
plt.scatter(XX2[0], XX2[1], c=cell_color);

# %% [code]
finer_cell_color = []
for cell in XX.index:
    for color in finer_clusters:
        if cell in finer_clusters[color]:
            finer_cell_color.append(color)
            break

# %% [code]
figsize(6, 6)

sm_ica = TSNE(n_components=2, perplexity=75, random_state=254)

XX2 = sm_ica.fit_transform(XX.copy())
XX2 = pd.DataFrame(XX2, index=XX.index)
plt.scatter(XX2[0], XX2[1], c=finer_cell_color);

# %% [code]
named_clusters = {}

# %% [code]
named_clusters['1a'] = finer_clusters['c']
named_clusters['1b'] = finer_clusters['m']
named_clusters['2'] = clusters['y']
named_clusters['3'] = clusters['m']
named_clusters['4'] = clusters['g']
named_clusters['x'] = clusters['r']

# %% [code]
cl_plt = sns.color_palette("Set2", 5)
named_cluster_colors = {'1a' : cl_plt[0],
                        '1b' : cl_plt[1],
                        '2' : cl_plt[2],
                        '3' : cl_plt[3],
                        '4' : cl_plt[4],
                        'x' : (0.8, 0.8, 0.8)}

# %% [code]
cell_cluster = []
for cell in sample_data.index:
    for cluster in named_clusters:
        if cell in named_clusters[cluster]:
            cell_cluster.append(cluster)
            break

# %% [code]
sample_data['cluster'] = cell_cluster

# %% [code]
sample_data.groupby('cluster').size()

# %% [code]
sample_data['cluster_color'] = sample_data['cluster'].map(named_cluster_colors)

# %% [code]
sample_data['tsne_0'] = XX2[0][sample_data.index]
sample_data['tsne_1'] = XX2[1][sample_data.index]

# %% [code]
s_d_mean = sample_data.query('cluster != "x"').groupby('cluster').mean()

# %% [code]
s_d_first = sample_data.query('cluster != "x"').groupby('cluster').first()

# %% [code]


# %% [code]
sample_data.condition.value_counts()

# %% [code]
sample_data['condition_color'] = ['#31a354' if c == 'HIGH' else '#e5f5e0' for c in sample_data['condition']]

# %% [code]
sns.set_style('white')
sns.set_context('talk')

plt.scatter(sample_data['tsne_0'], sample_data['tsne_1'],
            color=sample_data['condition_color'],
            s=100, edgecolor='k');

plt.axis('off');
plt.tight_layout();
plt.savefig('figures/tsne_dim_bright.pdf')

# %% [code]
sns.set_style('white')
sns.set_context('talk')

plt.scatter(sample_data['tsne_0'], sample_data['tsne_1'],
            color=sample_data['cluster_color'],
            s=100, edgecolor='k');

# plt.plot(s_d_mean['tsne_0'], s_d_mean['tsne_1'],
#          alpha=0.075,
#          color='k',
#          zorder=0,
#          lw=20,
#          )

plt.text(s_d_mean['tsne_0']['1a'] - 3,
         s_d_mean['tsne_1']['1a'] - 2.5,
         '1a',
         color=s_d_first.cluster_color['1a'],
         size=16
         )

plt.text(s_d_mean['tsne_0']['1b'] - 3,
         s_d_mean['tsne_1']['1b'] - 0,
         '1b',
         color=s_d_first.cluster_color['1b'],
         size=16
         )

plt.text(s_d_mean['tsne_0']['2'] - 0.5,
         s_d_mean['tsne_1']['2'] + 3.5,
         '2',
         color=s_d_first.cluster_color['2'],
         size=16
         )

plt.text(s_d_mean['tsne_0']['3'] + 5.3,
         s_d_mean['tsne_1']['3'] + 2.5,
         '3',
         color=s_d_first.cluster_color['3'],
         size=16
         )

plt.text(s_d_mean['tsne_0']['4'] + 7,
         s_d_mean['tsne_1']['4'],
         '4',
         color=s_d_first.cluster_color['4'],
         size=16
         )

plt.axis('off');
plt.tight_layout();
plt.savefig('figures/tsne_clusters.pdf')

# %% [code]


# %% [code]
comp_cols = filter(lambda n: '_component' in n, sample_data.columns)

# %% [code]
g = sns.PairGrid(sample_data[comp_cols])
g.map(plt.scatter, color=sample_data['condition_color'], edgecolor='k')
for ax in g.axes.flatten():
    ax.set_xticks([]);
    ax.set_yticks([]);
    
plt.tight_layout()
plt.savefig('figures/ica_condition.pdf');

# %% [code]
g = sns.PairGrid(sample_data[comp_cols])
g.map(plt.scatter, color=sample_data['cluster_color'], edgecolor='k')
for ax in g.axes.flatten():
    ax.set_xticks([]);
    ax.set_yticks([]);
    
plt.tight_layout()
plt.savefig('figures/ica_clusters.pdf');

# %% [code]
sample_data.groupby('cluster').mean()['within_small_component']

# %% [code]
sample_data.groupby('cluster').mean()['488']

# %% [code]
for clid in sorted(sample_data['cluster'].unique()):
    gfp_flourenscence = sample_data.query('cluster == "{}"'.format(clid))['488']
    sns.distplot(np.log10(gfp_flourenscence),
                 color=sample_data['cluster_color'][gfp_flourenscence.index[0]],
                 hist=False,
                 label=clid)

plt.legend();

# %% [markdown]
>Variation in cell size properties as projected through FSC is expected to be small, for example, the smallest cell are approximately 6-7 micron while the largest can reach no more than 10 times that size, This can be easily represented in a linear scale.
The same goes for SSC which changes mainly as result of the granules size and numbers.
Fluorescence however can change in many folds and thus is necessary to present in log scale. 
Having said that, switching between logs and linear scales, is possible and the log linear scales you describe are only the default software choice. 

# %% [code]
figsize(12, 4)

plt.subplot(1, 2, 1)
for clid in sorted(sample_data['cluster'].unique()):
    gfp_flourenscence = sample_data.query('cluster == "{}"'.format(clid))['FSC Horizontal']
    sns.distplot(gfp_flourenscence,
                 color=sample_data['cluster_color'][gfp_flourenscence.index[0]],
                 kde_kws={'shade': True},
                 hist=False,
                 label=clid)

plt.xlabel('FSC Horizontal (cell size)')
plt.ylabel('Density')
    
plt.subplot(1, 2, 2)
for clid in sorted(sample_data['cluster'].unique()):
    gfp_flourenscence = sample_data.query('cluster == "{}"'.format(clid))['SSC']
    sns.distplot(gfp_flourenscence,
                 color=sample_data['cluster_color'][gfp_flourenscence.index[0]],
                 kde_kws={'shade': True},
                 hist=False,
                 label=clid)
    
plt.xlabel('SSC (cell granularity)')

sns.despine()
plt.legend();

plt.tight_layout();
plt.savefig('figures/clusters_FSC_SSC.pdf')

# %% [code]
sample_data['log_488'] = np.log10(sample_data['488'])
sample_data['log_SSC'] = np.log10(sample_data['SSC'])
g = sns.PairGrid(sample_data[['log_488', 'FSC Horizontal', 'log_SSC']])
g.map(plt.scatter, color=sample_data['cluster_color'], edgecolor='k')

# %% [code]
sample_data.to_csv('sample_info_qc.csv')

# %% [markdown]
### Expression of thrombocyte markers in outliers

# %% [code]
# fli1a
egenes.ix['ENSDARG00000054632', sample_data.query('cluster == "x"').index]

# %% [code]
# gata1a
egenes.ix['ENSDARG00000013477', sample_data.query('cluster == "x"').index]

# %% [code]
# gf1b
egenes.ix['ENSDARG00000079947', sample_data.query('cluster == "x"').index]

# %% [code]
# gp1bb
egenes.ix['ENSDARG00000074441', sample_data.query('cluster == "x"').index]

# %% [code]
# itga3b
egenes.ix['ENSDARG00000012824', sample_data.query('cluster == "x"').index]

# %% [code]


# %% [code]
