# Supplementary material for: Single-Cell RNA-Sequencing Reveals a Continuous Spectrum of Differentiation in Hematopoietic Cells
Source: Cell Rep. 2016 Jan 21;14(4):966–77. doi: 10.1016/j.celrep.2015.12.082 (PMC4742565; doi:10.1016/j.celrep.2015.12.082)
Supplement: Data S2. Analysis Files, Related to Figures 1, 2, 3, 4, 5, 6, and 7 — This contains the scripts, in the form of IPython notebooks, to reproduce all analysis and most of the figure panels in the text. [file mmc6.zip › supplementary-data-2-analysis-files/3. Progression ordering and plots.ipynb]

# %% [code]
%pylab inline
import pandas as pd
import seaborn as sns

from scipy import stats
from ast import literal_eval

# %% [code]
genes = pd.read_csv('gene_expression_s.csv', index_col=0).sort_index(0).sort_index(1)
sample_data = pd.read_csv('sample_info_qc.csv', index_col=0).sort_index(0).sort_index(1)

GFP = genes.ix['GFP']
sample_data = sample_data.ix[sample_data["Pass QC"]]
sample_data = sample_data.query('cluster != "x"')
genes = genes[sample_data.index]

sample_data.cluster_color = sample_data.cluster_color.map(literal_eval)

# %% [markdown]
## Cell progression ordering

Use the three components from ICA (not related to the outliers) to order cells by progression

# %% [code]
ica = sample_data[['within_small_component', 'difference_component', 'within_large_component']]

# %% [code]
g = sns.PairGrid(ica)
g.map(scatter, color=sample_data.cluster_color, edgecolor='k', s=50)

# %% [markdown]
Compare clusters to average GFP progression

(Note that before this procedure the clusters had different names, we renamed them to the order numbers after this to keep the plots consistant)

# %% [code]
sns.factorplot('cluster', 'log_488', data=sample_data);

# %% [code]
c1_data = sample_data.query('cluster == "1a" | cluster == "1b"')

# %% [code]
sns.factorplot('cluster', 'within_small_component', data=sample_data);

# %% [markdown]
Flip cluster 1 component based on the plot

# %% [code]
c1_pt = c1_data['within_small_component']
c1_pt *= -1
c1_pt -= c1_pt.min()

# %% [code]
c2_data = sample_data.query('cluster == "2"')

# %% [code]
sns.factorplot('cluster', 'difference_component', data=sample_data);

# %% [markdown]
Put cluster 2 after cluster 1, no need to flip

# %% [code]
c2_pt = c2_data['difference_component']
c2_pt = c2_pt - c2_pt.min() + c1_pt.max()

# %% [code]
c34_data = sample_data.query('cluster == "3" | cluster == "4"')

# %% [code]
sns.factorplot('cluster', 'within_large_component', data=sample_data);

# %% [markdown]
Flip component explaining cluster 3 and 4 variability, and put scores after cluster 2

# %% [code]
c34_pt = c34_data['within_large_component']
c34_pt *= -1
c34_pt = c34_pt - c34_pt.min() + c2_pt.max()

# %% [code]
sample_data['pseudotime'] = np.nan
sample_data.ix[c1_pt.index, 'pseudotime'] = c1_pt
sample_data.ix[c2_pt.index, 'pseudotime'] = c2_pt
sample_data.ix[c34_pt.index, 'pseudotime'] = c34_pt

# %% [code]
plt.scatter(sample_data['pseudotime'].rank(),
            sample_data['488'],
            color=sample_data['cluster_color'], s=50, edgecolor='k');

plt.yscale('log');

# %% [markdown]
## Make psuedotime plots for genes of interest

# %% [code]
tf_list =[
'ENSDARG00000003732',
'ENSDARG00000037833',
'ENSDARG00000020746',
'ENSDARG00000044457',
'ENSDARG00000067797',
'ENSDARG00000000767',
'ENSDARG00000091603',
'ENSDARG00000012078',
'ENSDARG00000002937',
'ENSDARG00000095019',
'ENSDARG00000054632',
'ENSDARG00000077304',
'ENSDARG00000087646',
'ENSDARG00000025921',
'ENSDARG00000010137',
'ENSDARG00000019930',
'ENSDARG00000059327',
'ENSDARG00000020606',
'ENSDARG00000079012',
'ENSDARG00000079947',
'ENSDARG00000013477',
'ENSDARG00000059130',
'ENSDARG00000053666',
]

# %% [code]
ercc_idx = filter(lambda i: 'ERCC' in i, genes.index)
egenes = genes.drop(ercc_idx)
egenes = egenes.drop('GFP')
egenes = (egenes / egenes.sum()) * 1e6

gene_annotation = pd.read_csv('zv9_gene_annotation.txt', sep='\t', index_col=0)
gene_annotation = gene_annotation.ix[egenes.index]

# %% [code]
gene_annotation.ix[tf_list]['Associated Gene Name']

# %% [code]
gene_annotation.ix['ENSDARG00000045070']

# %% [code]
important_genes = [
'ENSDARG00000020746',
'ENSDARG00000044457',
'ENSDARG00000079947',
'ENSDARG00000067797',
'ENSDARG00000000767',
'ENSDARG00000091603',
'ENSDARG00000012078',
'ENSDARG00000002937',
'ENSDARG00000095019',
'ENSDARG00000054632',
'ENSDARG00000040080',
'ENSDARG00000077304',
'ENSDARG00000025921',
'ENSDARG00000087646',
'ENSDARG00000019930',
'ENSDARG00000013477',
'ENSDARG00000059130',
'ENSDARG00000059327',
'ENSDARG00000009094',
'ENSDARG00000053666',
'ENSDARG00000095019',
'ENSDARG00000041572',
'ENSDARG00000019521',
'ENSDARG00000045240',
'ENSDARG00000090638',
'ENSDARG00000086846',
'ENSDARG00000074441',
'ENSDARG00000062303',
'ENSDARG00000077231',
'ENSDARG00000042138',
'ENSDARG00000056767',
'ENSDARG00000045070'
]

# %% [code]
gene_annotation.ix[important_genes]['Associated Gene Name']

# %% [code]
egenes = egenes[sample_data.index]

# %% [code]
from itertools import cycle

# %% [code]
gene_id = 'ENSDARG00000013477'

def prog_plot(gene_id):
    plt.scatter(sample_data['pseudotime'].rank(),
                np.log10(egenes[sample_data.index].ix[gene_id] + 1),
                color=sample_data['cluster_color'], edgecolor='k', s=50);

    tmp_df = sample_data.ix[:, ['cluster', 'pseudotime', 'cluster_color']]
    tmp_df['expression'] = egenes.ix[gene_id, sample_data.index]
    tmp_df['expressed'] = tmp_df['expression'] > 1

    cluster_group = tmp_df.groupby('cluster')
    expressed_in_cluster = cluster_group.sum()['expressed']
    cluster_size = cluster_group.size()
    fraction_expressing = expressed_in_cluster / cluster_size

    pst_locs = tmp_df.rank().groupby('cluster').mean()['pseudotime']
    cl_col = cluster_group.first()['cluster_color']

    yloc = cycle([np.log10(2e-1), np.log10(2e-1)])
    for fr, psl, clc in zip(fraction_expressing, pst_locs, cl_col):
        plt.text(psl, yloc.next(), '{:2.0%}'.format(fr),
                 color=clc,
                 horizontalalignment='center')

# %% [code]
figsize(8, 6)
prog_plot(gene_id)

# %% [code]
sns.set_context('talk')
sns.set_style('white')

# %% [code]
figsize(14, 8)
gene_id = 'ENSDARG00000018687'  # itga2b

ax1 = plt.subplot2grid((3, 5), (0, 0), colspan=4, rowspan=3)
prog_plot(gene_id)

plt.title(gene_annotation['Associated Gene Name'][gene_id]);

plt.subplot2grid((3, 5), (0, 4), rowspan=3, sharey=ax1)

for cl in sample_data.cluster.unique():
    dat = sample_data.query('cluster == "{}"'.format(cl))
    sns.kdeplot(np.log10(egenes[dat.index].ix[gene_id] + 1),
                shade=True,
                legend=False,
                color=dat.iloc[0]['cluster_color'],
                vertical=True,
                bw=0.25);

plt.gca().set_xticklabels([])
plt.ylabel('');

sns.despine()

# %% [code]
gene_annotation.ix[important_genes].to_csv('important_genes.csv')

# %% [code]
figsize(3, 2)
sns.set_style('whitegrid')

for gene_id in important_genes:
    plt.clf()
    prog_plot(gene_id)
    plt.ylim(-1, 4.5);

    plt.xticks([]);
    plt.yticks([0, 1, 2, 3, 4], ['1e0', '1e1', '1e2', '1e3', '1e4']);
    plt.title(gene_annotation['Associated Gene Name'][gene_id]);

    plt.tight_layout();
    plt.savefig('figures/grid_plots/' + gene_annotation['Associated Gene Name'][gene_id] + '.pdf')

# %% [code]
marker_genes = [
'ENSDARG00000077760',  # ascc1
'ENSDARG00000070228',  # cdk6
'ENSDARG00000045843',  # apex1
'ENSDARG00000054155',  # pcna
'ENSDARG00000004169',  # stmn1a
'ENSDARG00000019845',  # pdlim
'ENSDARG00000042934',  # ctgfa
'ENSDARG00000010785',  # thbs1b
'ENSDARG00000055705',  # f5
]

# %% [code]
figsize(3, 2)
sns.set_style('whitegrid')

for gene_id in marker_genes:
    plt.clf()
    prog_plot(gene_id)
    plt.ylim(-1, 4.5);

    plt.xticks([]);
    plt.yticks([0, 1, 2, 3, 4], ['1e0', '1e1', '1e2', '1e3', '1e4']);
    plt.title(gene_annotation['Associated Gene Name'][gene_id]);

    plt.tight_layout();
    plt.savefig('figures/marker_plots/' + gene_annotation['Associated Gene Name'][gene_id] + '.pdf')

# %% [code]
figsize(14, 10)
ax = None
for i, gene_id in enumerate(important_genes):
    if not ax:
        ax = plt.subplot(6, 6, i + 1)
    else:
        ax = plt.subplot(6, 6, i + 1, sharey=ax)

    prog_plot(gene_id)
    

    ax.set_yticklabels([])
    ax.set_xticklabels([])

    plt.ylim(-1, 4)
    plt.title(gene_annotation['Associated Gene Name'][gene_id])
    
plt.tight_layout();

plt.savefig('figures/expression_grid.pdf')

# %% [code]
figsize(8, 6)
prog_plot('ENSDARG00000013477')

# %% [code]
figsize(14, 8)
gene_id = 'ENSDARG00000013477'  # gata1a

ax1 = plt.subplot2grid((3, 5), (0, 0), colspan=4, rowspan=3)
prog_plot(gene_id)

plt.subplot2grid((3, 5), (0, 4), rowspan=3, sharey=ax1)

for cl in sample_data.cluster.unique():
    dat = sample_data.query('cluster == "{}"'.format(cl))
    sns.kdeplot(np.log10(egenes[dat.index].ix[gene_id] + 1),
                shade=True,
                legend=False,
                color=dat.iloc[0]['cluster_color'],
                vertical=True,
                bw=0.25);

plt.gca().set_xticklabels([])
plt.ylabel('')

ax1.set_title(gene_annotation['Associated Gene Name'][gene_id]);
sns.despine()

# %% [code]
figsize(14, 8)
gene_id = 'ENSDARG00000009087'

ax1 = plt.subplot2grid((3, 5), (0, 0), colspan=4, rowspan=3)
prog_plot(gene_id)

plt.subplot2grid((3, 5), (0, 4), rowspan=3, sharey=ax1)

for cl in sample_data.cluster.unique():
    dat = sample_data.query('cluster == "{}"'.format(cl))
    sns.kdeplot(np.log10(egenes[dat.index].ix[gene_id] + 1),
                shade=True,
                legend=False,
                color=dat.iloc[0]['cluster_color'],
                vertical=True,
                bw=0.25);

plt.gca().set_xticklabels([])
plt.ylabel('')

ax1.set_title(gene_annotation['Associated Gene Name'][gene_id]);
sns.despine()

# %% [code]
figsize(14, 8)
gene_id = 'ENSDARG00000036628'

ax1 = plt.subplot2grid((3, 5), (0, 0), colspan=4, rowspan=3)
prog_plot(gene_id)

plt.subplot2grid((3, 5), (0, 4), rowspan=3, sharey=ax1)

for cl in sample_data.cluster.unique():
    dat = sample_data.query('cluster == "{}"'.format(cl))
    sns.kdeplot(np.log10(egenes[dat.index].ix[gene_id] + 1),
                shade=True,
                legend=False,
                color=dat.iloc[0]['cluster_color'],
                vertical=True,
                bw=0.25);

plt.gca().set_xticklabels([])
plt.ylabel('')

ax1.set_title(gene_annotation['Associated Gene Name'][gene_id]);
sns.despine()

# %% [code]
figsize(14, 8)
gene_id = 'ENSDARG00000040584'

ax1 = plt.subplot2grid((3, 5), (0, 0), colspan=4, rowspan=3)
prog_plot(gene_id)

plt.subplot2grid((3, 5), (0, 4), rowspan=3, sharey=ax1)

for cl in sample_data.cluster.unique():
    dat = sample_data.query('cluster == "{}"'.format(cl))
    sns.kdeplot(np.log10(egenes[dat.index].ix[gene_id] + 1),
                shade=True,
                legend=False,
                color=dat.iloc[0]['cluster_color'],
                vertical=True,
                bw=0.25);

plt.gca().set_xticklabels([])
plt.ylabel('')

ax1.set_title(gene_annotation['Associated Gene Name'][gene_id]);
sns.despine()

# %% [code]
figsize(14, 8)
gene_id = 'ENSDARG00000044807'

ax1 = plt.subplot2grid((3, 5), (0, 0), colspan=4, rowspan=3)
prog_plot(gene_id)

plt.subplot2grid((3, 5), (0, 4), rowspan=3, sharey=ax1)

for cl in sample_data.cluster.unique():
    dat = sample_data.query('cluster == "{}"'.format(cl))
    sns.kdeplot(np.log10(egenes[dat.index].ix[gene_id] + 1),
                shade=True,
                legend=False,
                color=dat.iloc[0]['cluster_color'],
                vertical=True,
                bw=0.25);

plt.gca().set_xticklabels([])
plt.ylabel('')

ax1.set_title(gene_annotation['Associated Gene Name'][gene_id]);
sns.despine()

# %% [code]
figsize(14, 8)
gene_id = 'ENSDARG00000043126'

ax1 = plt.subplot2grid((3, 5), (0, 0), colspan=4, rowspan=3)
prog_plot(gene_id)

plt.subplot2grid((3, 5), (0, 4), rowspan=3, sharey=ax1)

for cl in sample_data.cluster.unique():
    dat = sample_data.query('cluster == "{}"'.format(cl))
    sns.kdeplot(np.log10(egenes[dat.index].ix[gene_id] + 1),
                shade=True,
                legend=False,
                color=dat.iloc[0]['cluster_color'],
                vertical=True,
                bw=0.25);

plt.gca().set_xticklabels([])
plt.ylabel('')

ax1.set_title(gene_annotation['Associated Gene Name'][gene_id]);
sns.despine()

# %% [code]
figsize(14, 8)
gene_id = 'ENSDARG00000042934'

ax1 = plt.subplot2grid((3, 5), (0, 0), colspan=4, rowspan=3)
prog_plot(gene_id)

plt.subplot2grid((3, 5), (0, 4), rowspan=3, sharey=ax1)

for cl in sample_data.cluster.unique():
    dat = sample_data.query('cluster == "{}"'.format(cl))
    sns.kdeplot(np.log10(egenes[dat.index].ix[gene_id] + 1),
                shade=True,
                legend=False,
                color=dat.iloc[0]['cluster_color'],
                vertical=True,
                bw=0.25);

plt.gca().set_xticklabels([])
plt.ylabel('')

ax1.set_title(gene_annotation['Associated Gene Name'][gene_id]);
sns.despine()

# %% [code]
mye_list = [
'ENSDARG00000067797',
'ENSDARG00000000767',
'ENSDARG00000045240',
'ENSDARG00000045959',
'ENSDARG00000019521',
'ENSDARG00000055290',
'ENSDARG00000007889',
'ENSDARG00000088098',
'ENSDARG00000078004',
]

# %% [code]
figsize(12, 8)
for i, gene_id in enumerate(mye_list):
    ax = plt.subplot(3, 3, i + 1)
    prog_plot(gene_id)
    if (i + 1) % 3 != 1:
        ax.set_yticklabels([])
    
    if (i + 1) < len(mye_list) - 2:
        ax.set_xticklabels([])
        
    plt.ylim(-1, 4)

    plt.title(gene_annotation['Associated Gene Name'][gene_id])
    
plt.tight_layout();

# %% [markdown]
### Also compare pseudotime with other data

# %% [code]
figsize(8, 5)
n_genes = (egenes[sample_data.index] > 1).sum()
plt.scatter(sample_data['pseudotime'].rank(),
                n_genes,
                color=sample_data['cluster_color'],
                edgecolor='k',
                s=50);

plt.xlim(-6, 370)

sns.axlabel('Pseudotime', 'Number of expressed genes')
plt.tight_layout();
plt.savefig('figures/num_genes_progression.pdf')

# %% [code]
plt.scatter(sample_data['pseudotime'].rank(),
                GFP[sample_data.index] + 1,
                color=sample_data['cluster_color'], s=50, edgecolor='k');
plt.yscale('log');
sns.axlabel('Progression', 'GFP Expression');
sns.despine()

plt.savefig('figures/gfp_rna_time.pdf');

# %% [code]
plt.scatter(sample_data['pseudotime'].rank(),
                sample_data['488'],
                color=sample_data['cluster_color'], s=50, edgecolor='k');
plt.yscale('log');
sns.axlabel('Progression', 'GFP Flourescence');
sns.despine()

plt.savefig('figures/gfp_flour_time.pdf');

# %% [code]
plt.scatter(sample_data['pseudotime'].rank(),
                egenes.ix['ENSDARG00000018687', sample_data.index] + 1,
                color=sample_data['cluster_color'],
                s=50,
                edgecolor='k');
plt.yscale('log');
sns.axlabel('Progression', 'CD41 Expression');
sns.despine()

plt.savefig('figures/cd41_rna_time.pdf');

# %% [code]
figsize(8, 5)
plt.scatter(sample_data['pseudotime'].rank(),
                1e6 - sample_data['ERCC Content'],
                color=sample_data['cluster_color'], edgecolor='k', s=50);
sns.axlabel('Pseudotime', 'Endogenous mRNA Content\n(TPM)');

plt.xlim(-6, 370)

plt.tight_layout();
plt.savefig('figures/mRNA_progression.pdf')

# %% [code]
figsize(12, 12)

ax1 = plt.subplot(3, 2, 1)

plt.scatter(sample_data['pseudotime'].rank(),
                sample_data['FSC Horizontal'],
                color=sample_data['cluster_color'], edgecolor='k', s=50);
sns.axlabel('Pseudotime', 'FSC');
plt.title('Cell size')

plt.subplot(3, 2, 2, sharex=ax1)

plt.scatter(sample_data['pseudotime'].rank(),
                sample_data['SSC'],
                color=sample_data['cluster_color'], edgecolor='k', s=50);
sns.axlabel('Pseudotime', 'SSC');
plt.yscale('log');
plt.title('Granularity')

plt.subplot(3, 2, 3, sharex=ax1)

plt.scatter(sample_data['pseudotime'].rank(),
                1e6 - sample_data['ERCC Content'],
                color=sample_data['cluster_color'], edgecolor='k', s=50);
sns.axlabel('Pseudotime', 'Endogenous mRNA Content\n(TPM)');
plt.title('Endogenous mRNA Content')

plt.subplot(3, 2, 4, sharex=ax1)

plt.scatter(sample_data['pseudotime'].rank(),
            sample_data['Number of input reads'],
            color=sample_data['cluster_color'],
            s=50,
            edgecolor='k');

plt.yscale('log')

sns.axlabel('Pseudotime', "Number of reads");
plt.title('Number of reads')

plt.subplot(3, 2, 5, sharex=ax1)

n_genes = (egenes[sample_data.index] > 1).sum()
plt.scatter(sample_data['pseudotime'].rank(),
                n_genes,
                color=sample_data['cluster_color'],
                edgecolor='k',
                s=50);

sns.axlabel('Pseudotime', 'Number of expressed genes')
plt.title('Number of expressed genes')

plt.xlim(-6, 370)

plt.tight_layout();
plt.savefig('figures/pseudotime_qc.pdf')

# %% [markdown]
### Pseudotime correlation

Stating that what we expect to increase with pseudotime is increasing with pseudotime

# %% [code]
# itga2b expression
gene_id = 'ENSDARG00000018687'  # itga2b
stats.spearmanr(sample_data['pseudotime'].rank(), egenes.ix[gene_id, sample_data.index])

# %% [code]
# EGFP expression
stats.spearmanr(sample_data['pseudotime'].rank(), GFP[sample_data.index])

# %% [code]
# EGFP flourescence
stats.spearmanr(sample_data['pseudotime'].rank(), sample_data['488'])

# %% [markdown]
### Data correlations

How does physical cell size compare to RNA-content? And how does edogenous expression of the GFP compare to the measured GFP content?

# %% [code]
sample_data['condition_color'] = ['#31a354' if c == 'HIGH' else '#e5f5e0' for c in sample_data['condition']]

# %% [code]
figsize(8, 6)
plt.scatter(sample_data['ERCC Content'],
            sample_data['FSC Horizontal'],
            color=sample_data['condition_color'],
            s=100,
            edgecolor='k');
sns.despine(offset=10)
sns.axlabel('ERCC Content (TPM)', 'FSC Horizontal');

# %% [code]
figsize(8, 6)
plt.scatter(GFP[sample_data.index] + 1,
                sample_data['488'],
                color=sample_data['cluster_color'], edgecolor='k', s=50);

plt.loglog();

# %% [code]
plt.scatter(GFP[sample_data.index].rank(),
                sample_data['488'].rank(),
                color=sample_data['cluster_color'], edgecolor='k', s=50);

# %% [markdown]
Save the pseudotime data

# %% [code]
sample_data.to_csv('sample_info_qc_pt.csv')

# %% [markdown]
## Cluster separating markers

Make plots for markers which could be used to isolate members of the clusters by sorting.

# %% [code]
marker_genes = \
[
"ENSDARG00000055186",
"ENSDARG00000069440",
"ENSDARG00000059036",
"ENSDARG00000009473",
"ENSDARG00000077760",
"ENSDARG00000063147",

"ENSDARG00000073971",
"ENSDARG00000004724",
"ENSDARG00000078515",
"ENSDARG00000045843",

"ENSDARG00000078945",
"ENSDARG00000057323",
"ENSDARG00000008986",
"ENSDARG00000024488",

"ENSDARG00000038569",

"ENSDARG00000018687",
"ENSDARG00000010785",
"ENSDARG00000042934",
]

# %% [code]
figsize(3, 2)
sns.set_style('whitegrid')

for gene_id in marker_genes:
    plt.clf()
    prog_plot(gene_id)
    plt.ylim(-1, 4.5);

    plt.xticks([]);
    plt.yticks([0, 1, 2, 3, 4], ['1e0', '1e1', '1e2', '1e3', '1e4']);
    plt.title(gene_annotation['Associated Gene Name'][gene_id]);

    plt.tight_layout();
    plt.savefig('figures/marker_plots/' + gene_annotation['Associated Gene Name'][gene_id] + '.pdf')

# %% [code]
import matplotlib.gridspec as gridspec

# %% [code]
def plot_pair(xg='ENSDARG00000077760', yg='ENSDARG00000073971'):
    bw = 0.5
    gs = gridspec.GridSpec(4, 4)
    ax1 = plt.subplot(gs[1:, :-1])
    
    xe = np.log10(egenes[sample_data.index].ix[xg] + 1)
    ye = np.log10(egenes[sample_data.index].ix[yg] + 1)
    
    mask = xe.where(xe < 0.001).index
    xe[mask] += np.random.uniform(-0.4, -0.1, size=mask.shape)

    mask = ye.where(ye < 0.001).index
    ye[mask] += np.random.uniform(-0.4, -0.1, size=mask.shape)
    
    plt.scatter(xe,
                ye,
                color=sample_data['cluster_color'],
                s=100,
                edgecolor='k')
    
    plt.axhline(0, c='grey', linestyle='--')
    plt.axvline(0, c='grey', linestyle='--')

    sns.axlabel(gene_annotation['Associated Gene Name'][xg] + ' (log10 TPM)',
                gene_annotation['Associated Gene Name'][yg] + ' (log10 TPM)')
    
    plt.subplot(gs[0, :-1], sharex=ax1)
    
    for cl in sample_data.cluster.unique()[::-1]:
        idx = sample_data.query('cluster == "{}"'.format(cl)).index
        sns.kdeplot(xe.ix[idx],
                    bw=bw,
                    legend=False,
                    color=sample_data.ix[idx[0], 'cluster_color'],
                    shade=True)
    
    plt.yticks([])
    
    plt.xlim(-0.5, xe.max() + 0.1);
    
    plt.subplot(gs[1:, -1], sharey=ax1)
    
    for cl in sample_data.cluster.unique()[::-1]:
        idx = sample_data.query('cluster == "{}"'.format(cl)).index
        sns.kdeplot(ye.ix[idx],
                    bw=bw,
                    legend=False,
                    vertical=True,
                    color=sample_data.ix[idx[0], 'cluster_color'],
                    shade=True)
    
    plt.xticks([])

    plt.ylim(-0.5, ye.max() + 0.1);

# %% [code]


# %% [code]
# ascc1: ENSDARG00000077760
# plgrkt: ENSDARG00000073971

# %% [code]
figsize(6, 6)
plot_pair('ENSDARG00000077760', 'ENSDARG00000073971')
plt.tight_layout()
plt.savefig('figures/1a_sorting_pair.pdf')

# %% [code]
# mibp: ENSDARG00000078945
# fzd8b: ENSDARG00000038569

# %% [code]
figsize(6, 6)
plot_pair('ENSDARG00000078945', 'ENSDARG00000038569')
plt.tight_layout()
plt.savefig('figures/3_sorting_pair.pdf')

# %% [markdown]
### Make grid_plot of combined runx1 genes

Since the ENSEMBL Zv9 annotation for seem to have split up runx1 in two parts sitting next to each other, we want to merge their expression to one gene.

# %% [code]
runx1 = ['ENSDARG00000087646','ENSDARG00000025921']

figsize(3, 2)
sns.set_style('whitegrid')


plt.clf()

# prog_plot
plt.scatter(sample_data['pseudotime'].rank(),
            np.log10(egenes[sample_data.index].ix[runx1].sum() + 1),
            color=sample_data['cluster_color'], edgecolor='k', s=50);

tmp_df = sample_data.ix[:, ['cluster', 'pseudotime', 'cluster_color']]
tmp_df['expression'] = egenes.ix[runx1, sample_data.index].sum()
tmp_df['expressed'] = tmp_df['expression'] > 1

cluster_group = tmp_df.groupby('cluster')
expressed_in_cluster = cluster_group.sum()['expressed']
cluster_size = cluster_group.size()
fraction_expressing = expressed_in_cluster / cluster_size

pst_locs = tmp_df.rank().groupby('cluster').mean()['pseudotime']
cl_col = cluster_group.first()['cluster_color']

yloc = cycle([np.log10(2e-1), np.log10(2e-1)])
for fr, psl, clc in zip(fraction_expressing, pst_locs, cl_col):
    plt.text(psl, yloc.next(), '{:2.0%}'.format(fr),
             color=clc,
             horizontalalignment='center')


plt.ylim(-1, 4.5);

plt.xticks([]);
plt.yticks([0, 1, 2, 3, 4], ['1e0', '1e1', '1e2', '1e3', '1e4']);
plt.title('runx1');

plt.tight_layout();

plt.savefig('figures/grid_plots/' + 'runx1_combined' + '.pdf')

# %% [code]
