# Supplementary material for: Single-Cell RNA-Sequencing Reveals a Continuous Spectrum of Differentiation in Hematopoietic Cells
Source: Cell Rep. 2016 Jan 21;14(4):966–77. doi: 10.1016/j.celrep.2015.12.082 (PMC4742565; doi:10.1016/j.celrep.2015.12.082)
Supplement: Data S2. Analysis Files, Related to Figures 1, 2, 3, 4, 5, 6, and 7 — This contains the scripts, in the form of IPython notebooks, to reproduce all analysis and most of the figure panels in the text. [file mmc6.zip › supplementary-data-2-analysis-files/5. Ohnolog taxonomy.ipynb]

# %% [code]
%pylab inline
import pandas as pd
import seaborn as sns
from scipy import linalg

# %% [code]
# Load data
genes = pd.read_csv('gene_expression_s.csv', index_col=0).sort_index(0).sort_index(1)

sample_data = pd.read_csv('sample_info_qc.csv', index_col=0).sort_index(0).sort_index(1)
sample_data = sample_data.ix[sample_data["Pass QC"]]

genes = genes.ix[:, sample_data.index]

# Rescale data without ERCC's
ercc_idx = filter(lambda i: 'ERCC' in i, genes.index)

egenes = genes.drop(ercc_idx)
egenes = egenes.drop('GFP')
egenes = (egenes / egenes.sum()) * 1e6

# Load gene annotations
gene_annotation = pd.read_csv('zv9_gene_annotation.txt', sep='\t', index_col=0)
gene_annotation = gene_annotation.ix[egenes.index]

# %% [markdown]
We got a list of the Ohnologs used in the Zebgrafish genome assembly paper from Camille Bethelot

The genes are from ENSEMBL 63. It should still be fairly comparable in terms of gene annotation from now to then.

# %% [code]
# Load Ohnologs
ohnopairs = pd.read_table('ohnopairs_zebrafish_ensembl63.txt')

# %% [code]
# Focus on only Ohnolog _pairs_
mask1 = ohnopairs['ohnolog_1'].map(lambda s: len(s.split(' '))) == 1
mask2 = ohnopairs['ohnolog_2'].map(lambda s: len(s.split(' '))) == 1

mask = mask1 & mask2

# %% [code]
ohnopairs = ohnopairs[mask]

# %% [code]
un_annot = set(ohnopairs.ohnolog_1).difference(gene_annotation.index)
ohnopairs = ohnopairs[(~ohnopairs.ohnolog_1.map(un_annot.__contains__))]

un_annot = set(ohnopairs.ohnolog_2).difference(gene_annotation.index)
ohnopairs = ohnopairs[(~ohnopairs.ohnolog_2.map(un_annot.__contains__))]

# %% [code]
ohnopairs.index = ohnopairs.ohnolog_1

# %% [code]
# Let's use log transformed expression throughout
logexp = np.log10(egenes + 1)

# %% [code]
# Look at binary expression patterns in Ohnolog pairs

ohno_bin = pd.DataFrame(index=ohnopairs.index)

ohno_bin['c00'] = 0
ohno_bin['c01'] = 0
ohno_bin['c10'] = 0
ohno_bin['c11'] = 0

for g in ohnopairs.index:
    pair = ohnopairs.ix[g]
    oh1 = logexp.ix[pair['ohnolog_1']] > np.log10(1 + 1)
    oh2 = logexp.ix[pair['ohnolog_2']] > np.log10(1 + 1)
    
    c11 = (oh1 & oh2).sum()
    ohno_bin.ix[g, 'c11'] = c11
    ohno_bin.ix[g, 'c10'] = oh1.sum() - c11
    ohno_bin.ix[g, 'c01'] = oh2.sum() - c11
    ohno_bin.ix[g, 'c00'] = len(oh1) - (oh1 ^ oh2).sum()

# %% [code]
# Find a value for smallest of uniquely expressed gene in a given Ohnolog pair
ohno_bin['min_c01c10'] = ohno_bin[['c01', 'c10']].min(1)

# %% [code]
# We want to compare the number of cells where both genes in
# a pair are expressed (c11) to the number of cells where 
# only one if either gene is used exclusively.

ohno_bin['both_min_diff'] = ohno_bin['min_c01c10'] - ohno_bin['c11']
ohno_bin['both_min_diff'].sort(inplace=False, ascending=False).head()

# A high value of this measure means very XOR like beahvior,
# while a low value means both genes in a pair are expressed 
# most of the time.

# %% [code]
# For a pair we want to look at the difference between a
# gene uniquely expressed in many cells to the other gene,
# being expressed in fewer cells.

ohno_bin['exclusive'] = list(ohno_bin[['c01', 'c10']].max(1) - ohno_bin[['c01', 'c10']].min(1))

# A high value of this indicates only one gene in a pair is
# predominately used.

# %% [code]
# For convenience, put in gene names in the binary expression pattern table.

ohno_bin['name'] = gene_annotation.ix[ohno_bin.index, 'Associated Gene Name']

# %% [code]
# Now we formulate the taxnonomy of the Ohnolog pairs
# in to categories by a decision tree on the binary
# expression features

ohno_bin['category'] = 'Mixed Ohnolog'

for g in ohno_bin.index:
    if ohno_bin.ix[g, 'c00'] > 300:
        ohno_bin.ix[g, 'category'] = 'Not expressed'
        continue
    
    if ohno_bin.ix[g, 'both_min_diff'] > 15:
        ohno_bin.ix[g, 'category'] = 'XOR Ohnolog'
        continue

    if ohno_bin.ix[g, 'exclusive'] > 60:
        ohno_bin.ix[g, 'category'] = 'Single Ohnolog'
        continue

# %% [code]
ohno_bin['category'].value_counts()

# %% [markdown]
Takeaways:

- Most genes are not expressed enough for us to say anything about Ohnolog use
- Majority of expressed genes primarily use one of the genes in the Ohnolog pair
- For Ohnologs which use both genes in the pair, hardly any have correlated expression
- There are interesting XOR Ohnolog pairs

# %% [markdown]
For the sake if illustration, let's illustrate how we perform the taxonomical splits.

# %% [code]
# Give some colors to the classes
colorer = {
    'Not expressed': (1,1,1,1),
    'XOR Ohnolog': cm.Set2(0),
    'Single Ohnolog': cm.Set2(0.33),
    'Mixed Ohnolog': cm.Set2(0.99)
    }

# %% [code]
# For convenience, put  the color in the table
ohno_bin['color'] = ohno_bin['category'].map(colorer.__getitem__)

# %% [code]
figsize(12, 6)

plt.subplot(1, 2, 1)

# Plot unexpressed before expressed so we don't
# cover the expressed pairs with unexpressed pairs.

idx = ohno_bin.query('category == "Not expressed"').index
plt.scatter(ohno_bin.ix[idx, 'exclusive'],
            ohno_bin.ix[idx, 'both_min_diff'],
            color=ohno_bin.ix[idx, 'color'], edgecolor='none')

idx = ohno_bin.query('category != "Not expressed"').index
plt.scatter(ohno_bin.ix[idx, 'exclusive'],
            ohno_bin.ix[idx, 'both_min_diff'],
            color=ohno_bin.ix[idx, 'color'], edgecolor='k')

plt.axvline(60, c='k', lw=0.5);
plt.axhline(15, c='k', lw=0.5);
sns.axlabel('exclusive', 'both_min_diff');

# Make a legend
plt.subplot(1, 2, 2)

labs = []
locs = []
for i, cat in enumerate(colorer):
    plt.plot([0, 1], [i, i], color=colorer[cat], lw=15)
    locs.append(i)
    labs.append(cat)

plt.ylim(-1, 5);
plt.yticks(locs, labs);
plt.xticks([]);

plt.tight_layout();

# %% [code]
# Plot example pairs from the different categories

# %% [code]
sns.set_style('white');

# %% [code]
sample_data.head()

# %% [code]
from ast import literal_eval

# %% [code]
sample_data.cluster_color = sample_data.cluster_color.apply(literal_eval)

# %% [code]
def plot_pair(xg='ENSDARG00000077760', yg='ENSDARG00000073971'):
    
    xe = np.log10(egenes[sample_data.index].ix[xg] + 1)
    ye = np.log10(egenes[sample_data.index].ix[yg] + 1)
    
    mask = xe.where(xe < 0.001).index
    xe[mask] += np.random.uniform(-0.4, -0.1, size=mask.shape)

    mask = ye.where(ye < 0.001).index
    ye[mask] += np.random.uniform(-0.4, -0.1, size=mask.shape)
    
    plt.scatter(xe,
                ye,
                color=sample_data['cluster_color'],
                s=100,
                edgecolor='k')
    
    plt.axhline(0, c='grey', linestyle='--')
    plt.axvline(0, c='grey', linestyle='--')

    sns.axlabel(gene_annotation['Associated Gene Name'][xg] + ' (log10 TPM)',
                gene_annotation['Associated Gene Name'][yg] + ' (log10 TPM)')
    
    plt.xlim(-0.5, 4.1);
    plt.ylim(-0.5, 4.1);

# %% [code]
figsize(9, 3)
example_pairs = []
np.random.seed(1221)
for i, example in enumerate(['ENSDARG00000026540', 'ENSDARG00000067570', 'ENSDARG00000044573']):
    
    plt.subplot(1, 3, i + 1)
    pair = ohnopairs.ix[example]
    example_pairs.append(pair)
    plot_pair(pair.ohnolog_1, pair.ohnolog_2)

    plt.title(ohno_bin.ix[example, 'category'])
    plt.xlabel(gene_annotation['Associated Gene Name'][pair['ohnolog_1']])
    plt.ylabel(gene_annotation['Associated Gene Name'][pair['ohnolog_2']])

    plt.xlim(-0.6, 4)
    plt.ylim(-0.6, 4)
    
sns.despine()
plt.tight_layout();
plt.savefig('figures/ohnolog_taxa_examples.pdf');

# %% [code]
ohno_bin.columns

# %% [code]
[['name', 'category', 'c00', 'c01', 'c10', 'c11', 'both_min_diff', 'exclusive']]

# %% [code]
combined = \
ohno_bin.query('category != "Not expressed"') \
        .sort('category') \
        .rename(columns={'name': 'name_1'})

combined['id_2'] = ohnopairs.ix[combined.index, 'ohnolog_2']
combined['name_2'] = list(gene_annotation.ix[combined['id_2'], 'Associated Gene Name'])

combined[['name_1', 'id_2', 'name_2',
          'category', 'c00', 'c01', 'c10', 'c11',
          'both_min_diff', 'exclusive']] \
        .to_csv('table3-ohnolog-classes.csv')

# %% [code]
pwd

# %% [code]


# %% [code]


# %% [code]


# %% [code]
combined.head()

# %% [code]


# %% [code]


# %% [code]
ohno_bin.query('category != "Not expressed"') \
        .sort('category')[['name', 'category', 'c00', 'c01', 'c10', 'c11', 'both_min_diff', 'exclusive']] \
        .head()

# %% [code]


# %% [code]


# %% [code]


# %% [code]


# %% [code]
# Just check some functional enrichment

# %% [code]
from gprofiler import gprofiler

# %% [code]
query = list(ohno_bin.query("category == 'XOR Ohnolog'").index)
result = gprofiler(query, organism='drerio')
result.sort('p.value')[['term.name', 'p.value']]

# %% [code]
query = list(ohno_bin.query("category == 'Mixed Ohnolog'").index)
result = gprofiler(query, organism='drerio')
result.sort('p.value')[['term.name', 'p.value']]

# %% [code]
query = list(ohno_bin.query("category == 'Single Ohnolog'").index)
result = gprofiler(query, organism='drerio')
result.sort('p.value')[['term.name', 'p.value']]

# %% [code]


# %% [code]


# %% [code]


# %% [code]
# Examine how this relates to blood related genes

# %% [code]
blood_related = pd.read_csv('BloodLIST.csv', index_col='ID')

# %% [code]
blood_related.shape

# %% [code]
L1 = set(ohnopairs.ohnolog_1).intersection(blood_related.index)
L2 = set(ohnopairs.ohnolog_2).intersection(blood_related.index)

# %% [code]
blood_ohno = (ohnopairs.ohnolog_1.apply(L1.union(L2).__contains__) | \
              ohnopairs.ohnolog_2.apply(L2.union(L1).__contains__))

blood_ohno_idx = ohnopairs[blood_ohno].index

# %% [code]
blood_ohno_idx.shape

# %% [code]
ohno_bin.ix[blood_ohno_idx]['category'].value_counts()

# %% [markdown]
Takeaways:

- Of the 110 manually curated blood related genes, there are 16 Ohnolog pairs
- Most of those pairs are not expressed
- Of the 5 pairs which _are_ expressed, they all primarilly use one of genes in the pair

# %% [code]
ohno_bin['name2'] = list(gene_annotation.ix[ohnopairs.ix[ohno_bin.index, 'ohnolog_2'], 'Associated Gene Name'])

# %% [code]
ohno_bin.drop('color', 1).sort_index(1).sort('category').to_csv('ohnolog_taxonomy.csv')

# %% [code]


# %% [code]


# %% [code]


# %% [code]


# %% [code]
# Make a graphic of the relation between which chromosomes the expressed Ohnologs are located at

# %% [code]
from matplotlib.patches import Wedge, Rectangle

# %% [code]
sns.set_style('dark');
figsize(16, 10)
ax = plt.subplot(111, polar=False)

for g in ohnopairs.index:
    try:
        p1, p2 = int(ohnopairs.ix[g].ohnolog_1_chrom), int(ohnopairs.ix[g].ohnolog_2_chrom)
    except ValueError:
        pass
    else:
        p1 += np.random.uniform(-0.25, 0.25)
        p2 += np.random.uniform(-0.25, 0.25)
        center = np.mean((p1, p2))
        radius = np.max((p1, p2)) - center
        w = Wedge((center, 12.5), radius, 180, 360, width=0.05,
                  edgecolor='none',
                  fc=ohno_bin.ix[g, 'color'],
                  lw=1,
                  zorder=(ohno_bin.ix[g, 'category'] != 'Not expressed'),
                 )
        ax.add_patch(w)
        
for i in range(1, 25 + 1):
        wdt = 0.66
        hgt = 0.33
        r = Rectangle((i - wdt / 2, 12.5 - hgt / 2), wdt, hgt, zorder=2, fc='k')
        ax.add_patch(r)
        
#         plt.text(i, 12.5 + hgt, str(i), horizontalalignment='center', verticalalignment='center')

        
plt.xlim(0, 25 + 1)
plt.ylim(0, 13 + 1 + 1);
plt.xticks([])
plt.yticks([]);

plt.tight_layout()
plt.savefig('figures/ohnolog_chromosomes.png')

# %% [code]
# Make a legend
figsize(2, 3)
plt.subplot(1, 1, 1)

labs = []
locs = []
for i, cat in enumerate(colorer):
    plt.plot([0, 1], [i, i], color=colorer[cat], lw=15)
    locs.append(i)
    labs.append(cat)

plt.ylim(-1, 5);
plt.yticks(locs, labs);
plt.xticks([]);

# %% [code]


# %% [code]


# %% [code]


# %% [code]


# %% [code]


# %% [code]
# Saying something about sequence similarites

# %% [code]
import requests

# %% [code]
server = "http://rest.ensembl.org"
ext = "/sequence/id/ENSDARG00000075183?"

r = requests.get(server+ext, headers={ "Content-Type" : "text/plain"})

# %% [code]
r.headers

# %% [code]
import Levenshtein

# %% [code]


# %% [code]
def leven_pair(p):
    seqs = []
    for g in p:
        q = "/sequence/id/{}?".format(g)
        r = requests.get(server + q, headers={ "Content-Type" : "text/plain"})
        seqs.append(r.text)
        
    d = Levenshtein.distance(*seqs)
    return (p, d)

# %% [code]
leven_pair(('ENSDARG00000035869', 'ENSDARG00000052789'))

# %% [code]
from joblib import Parallel, delayed

# %% [markdown]
This next step is very slow, don't run

# %% [markdown]
    similarities = Parallel(n_jobs=-1)(delayed(leven_pair)(p) for p in zip(ohnopairs.ohnolog_1,
                                                                           ohnopairs.ohnolog_2))

# %% [markdown]
    fle = open('similiarites.txt', 'w')
    for p in similarities:
        fle.write(p.__repr__() + '\n')

    fle.close()

# %% [code]
!head -n 10 similiarites.txt

# %% [code]
similarities = []
with open('similiarites.txt') as fh:
    for l in fh.readlines():
        similarities.append(eval(l))

# %% [code]
similarities[:10]

# %% [code]


# %% [code]
['ENSDARG00000009087', 'ENSDARG00000036628'] 
g = 'ENSDARG00000009087'
q = "/sequence/id/{}?expand_5prime=1000".format(g)
r = requests.get(server + q, headers={ "Content-Type" : "text/plain"})

p1 = r.text[:1000]

g = 'ENSDARG00000036628'
q = "/sequence/id/{}?expand_5prime=1000".format(g)
r = requests.get(server + q, headers={ "Content-Type" : "text/plain"})

p2 = r.text[:1000]

# %% [code]
p1

# %% [code]
p2

# %% [code]
Levenshtein.distance(p1, p2)

# %% [code]


# %% [code]
sim_dict = {}
for t in similarities:
    sim_dict[t[0][0]] = t[1]

# %% [code]
sim_series = pd.Series(sim_dict)

# %% [code]
ohno_sim = sim_series[ohno_corr.index]

# %% [code]
idx = ohno_corr[ohno_corr > 0.1].index

# %% [code]
figsize(8, 6)
plt.scatter(ohno_sim.ix[idx] + 1, ohno_corr.ix[idx], s=50, alpha=0.5, label='Ohnolog gene pairs');
plt.xscale('log');
sns.axlabel('Ohnolog pair Levenshtein distance', 'Ohnolog pair expression correlation')
plt.legend(scatterpoints=3);

# %% [code]
stats.spearmanr(ohno_sim.ix[idx], ohno_corr.ix[idx])

# %% [code]
gene_annotation[gene_annotation['Associated Gene Name'] == 'znf292b']

# %% [code]
ohnopairs.ix['ENSDARG00000043973']

# %% [code]
ohno_bin.ix['ENSDARG00000043973']

# %% [code]
sim_series.ix['ENSDARG00000043973']

# %% [code]


# %% [code]


# %% [code]
['ENSDARG00000043973', 'ENSDARG00000016763'] 
g = 'ENSDARG00000043973'
q = "/sequence/id/{}?expand_5prime=1000".format(g)
r = requests.get(server + q, headers={ "Content-Type" : "text/plain"})

p1 = r.text[:1000]

g = 'ENSDARG00000016763'
q = "/sequence/id/{}?expand_5prime=1000".format(g)
r = requests.get(server + q, headers={ "Content-Type" : "text/plain"})

p2 = r.text[:1000]

# %% [code]
p1

# %% [code]
p2

# %% [code]
Levenshtein.distance(p1, p2)

# %% [code]
r = requests.get(server + q, headers={ "Content-Type" : "text/plain"})

# %% [code]
r.headers

# %% [code]
def leven_pair_promotor(p):
    seqs = []
    for g in p:
        q = "/sequence/id/{}?expand_5prime=1000".format(g)
        r = requests.get(server + q, headers={ "Content-Type" : "text/plain"})
        print r.ok, r.reason
        seqs.append(r.text[:1000])
        
    d = Levenshtein.distance(*seqs)
    return (p, d)

# %% [code]
leven_pair_promotor(['ENSDARG00000043973', 'ENSDARG00000016763'])

# %% [code]
from multiprocessing import Pool

# %% [code]
pool = Pool(processes=16)

# %% [code]
leven_pair_promotor(('ENSDARG00000021140', 'ENSDARG00000017219'))

# %% [code]
map(leven_pair_promotor, zip(ohnopairs.ohnolog_1, ohnopairs.ohnolog_2)[:40])

# %% [code]
%%time
pool.map(leven_pair_promotor, zip(ohnopairs.ohnolog_1, ohnopairs.ohnolog_2)[:40])

# %% [code]
promotor_similarities = Parallel(n_jobs=2)(delayed(leven_pair_promotor)(p) for p in zip(ohnopairs.ohnolog_1, ohnopairs.ohnolog_2)[:40])

# %% [code]


# %% [code]
