# Supplementary material for: Single-Cell RNA-Sequencing Reveals a Continuous Spectrum of Differentiation in Hematopoietic Cells
Source: Cell Rep. 2016 Jan 21;14(4):966–77. doi: 10.1016/j.celrep.2015.12.082 (PMC4742565; doi:10.1016/j.celrep.2015.12.082)
Supplement: Data S2. Analysis Files, Related to Figures 1, 2, 3, 4, 5, 6, and 7 — This contains the scripts, in the form of IPython notebooks, to reproduce all analysis and most of the figure panels in the text. [file mmc6.zip › supplementary-data-2-analysis-files/6. Followup results.ipynb]

# %% [code]
%pylab inline
import pandas as pd
import seaborn as sns

# %% [code]
annotation = pd.read_csv('../zv9_gene_annotation.txt', index_col=0)

sample_info = pd.read_csv('sample_info.csv', index_col=0)

tpm = pd.read_csv('followup_tpm.csv', index_col=0)
ercc_idx = filter(lambda s: 'ERCC-' in s, tpm.index)

etpm = tpm.drop(ercc_idx)
etpm = etpm.drop('GFP')

etpm = etpm / etpm.sum() * 1e6

# %% [code]
# Original data
original_sample_data = pd.read_csv('../sample_info_qc_pt.csv', index_col=0).sort_index(0).sort_index(1)
original_sample_data = original_sample_data.ix[original_sample_data["Pass QC"]]
original_sample_data = original_sample_data.query('cluster != "x"')

from ast import literal_eval
original_sample_data['cluster_color'] = original_sample_data['cluster_color'].apply(literal_eval)

# %% [code]
import statsmodels.formula.api as smf 

# %% [code]
sample_info = sample_info.query('pass_qc')

# %% [code]
sample_info.Population.value_counts()

# %% [code]
sample_info.groupby('plate').first()

# %% [code]
sample_info['location'] = sample_info.plate.map(lambda p: 'Circulation' if p == 3 else 'Kidney')

# %% [code]
sample_info['Population'].map({'P5': 'EarlyEnriched', 'low': 'EGFP-low', 'high': 'EGFP-high'})

# %% [code]
sample_info['condition'] = sample_info['location'] + ' ' + sample_info['Population']

# %% [code]
sample_info['condition'] = sample_info['location'] + '\n' + sample_info['Population'].map({'P5': 'EarlyEnriched', 'low': 'EGFP-low', 'high': 'EGFP-high'})

# %% [code]
sample_info['condition'].value_counts()

# %% [code]
ordering = sample_info.condition.sort(inplace=False).unique()[[4, 3, 2, 1, 0]]

# %% [code]
sns.set_style('whitegrid');

# %% [code]
sns.stripplot(x='condition',
              y='num_genes',
              data=sample_info,
              jitter=True,
              order=ordering,
              color='k');

plt.ylabel('Number of expressed genes');
plt.title('Number of expressed genes');
plt.savefig('../cell-reports-rebuttal/followup_expressed_genes.pdf');

# %% [code]
ccol = original_sample_data.groupby('cluster')['cluster_color'].first()

# %% [code]
sns.stripplot(x='cluster',
              y='detected_genes',
              data=original_sample_data,
              jitter=True,
              order=['1a', '1b', '2', '3', '4'],
              palette=ccol);

plt.ylabel('Number of expressed genes');
plt.title('Number of expressed genes');

# %% [code]
jitter_width = 0.25

column = 'detected_genes'
y = original_sample_data.query('cluster in ["1a", "1b", "2"]')[column]
plt.scatter(np.random.rand(y.shape[0]) * jitter_width - jitter_width / 2 + 1, y,
            color=original_sample_data.ix[y.index, 'cluster_color'],
            s=50,
            edgecolor='w',
            lw=1);

y = original_sample_data.query('cluster in ["1a", "1b", "2", "3"]')[column]
plt.scatter(np.random.rand(y.shape[0]) * jitter_width - jitter_width / 2 + 2, y,
            color=original_sample_data.ix[y.index, 'cluster_color'],
            s=50,
            edgecolor='w',
            lw=1);

y = original_sample_data.query('cluster in ["4"]')[column]
plt.scatter(np.random.rand(y.shape[0]) * jitter_width - jitter_width / 2 + 3, y,
            color=original_sample_data.ix[y.index, 'cluster_color'],
            s=50,
            edgecolor='w',
            lw=1);

plt.xlim(0, 5);

plt.xticks([1, 2, 3], ['EarlyEnriched\n(1a, 1b, 2)', 'EGFP-low\n(1a, 1b, 2, 3)', 'EGFP-high\n(4)']);
plt.title('Number of expressed genes');
sns.axlabel('Equivalent conditions in original Kidney experiment', 'Number of expressed genes');
plt.savefig('../cell-reports-rebuttal/followup_expressed_genes-original.pdf');

# %% [code]


# %% [code]
sample_info['mRNA_content'] = 1e6 - sample_info['ERCC_content']

# %% [code]
sns.stripplot(x='condition',
              y='mRNA_content',
              data=sample_info,
              jitter=True,
              order=ordering,
              color='k');

plt.ylabel('Endogenous mRNA Content\n(TPM)');
plt.title('Endogenous mRNA Content');
plt.savefig('../cell-reports-rebuttal/followup_rna_content.pdf');

# %% [code]
sns.stripplot(x='cluster',
              y='mRNA_content',
              data=original_sample_data,
              jitter=True,
              order=['1a', '1b', '2', '3', '4'],
              palette=ccol);

plt.ylabel('Endogenous mRNA Content\n(TPM)');
plt.title('Endogenous mRNA Content');

# %% [code]
jitter_width = 0.25

column = 'mRNA_content'
y = original_sample_data.query('cluster in ["1a", "1b", "2"]')[column]
plt.scatter(np.random.rand(y.shape[0]) * jitter_width - jitter_width / 2 + 1, y,
            color=original_sample_data.ix[y.index, 'cluster_color'],
            s=50,
            edgecolor='w',
            lw=1);

y = original_sample_data.query('cluster in ["1a", "1b", "2", "3"]')[column]
plt.scatter(np.random.rand(y.shape[0]) * jitter_width - jitter_width / 2 + 2, y,
            color=original_sample_data.ix[y.index, 'cluster_color'],
            s=50,
            edgecolor='w',
            lw=1);

y = original_sample_data.query('cluster in ["4"]')[column]
plt.scatter(np.random.rand(y.shape[0]) * jitter_width - jitter_width / 2 + 3, y,
            color=original_sample_data.ix[y.index, 'cluster_color'],
            s=50,
            edgecolor='w',
            lw=1);

plt.xlim(0, 5);

plt.xticks([1, 2, 3], ['EarlyEnriched\n(1a, 1b, 2)', 'EGFP-low\n(1a, 1b, 2, 3)', 'EGFP-high\n(4)']);
sns.axlabel('Equivalent conditions in original Kidney experiment', 'Endogenous mRNA Content\n(TPM)');
plt.title('Endogenous mRNA Content');
plt.savefig('../cell-reports-rebuttal/followup_rna_content-original.pdf');

# %% [code]
tmp = sample_info.copy()
tmp.GFP += 1
sns.stripplot(x='condition',
              y='GFP',
              data=tmp,
              jitter=True,
              order=ordering,
              color='k');

sns.axlabel('', 'EGFP mRNA Expression (TPM)');
plt.title('EGFP mRNA Expression');

plt.yscale('log');
plt.savefig('../figures/followup_egfp_expr.pdf');

# %% [code]


# %% [code]
full_res = smf.ols('np.log10(GFP) ~ 1 + C(location)', data=tmp.query('Population == "high"')).fit()
res_res = smf.ols('np.log10(GFP) ~ 1', data=tmp.query('Population == "high"')).fit()
full_res.compare_lr_test(res_res)

# %% [code]
sns.stripplot(x='condition',
              y='488',
              data=sample_info,
              jitter=True,
              order=ordering,
              color='k');

sns.axlabel('', 'EGFP Flourescence');
plt.title('EGFP Flourescence');

plt.yscale('log');

# %% [code]
sample_info['log_488'] = np.log10(sample_info['488'])

# %% [code]
full_res = smf.ols('log_488 ~ 1 + C(location)', data=sample_info.query('Population == "high"')).fit()
res_res = smf.ols('log_488 ~ 1', data=sample_info.query('Population == "high"')).fit()
full_res.compare_lr_test(res_res)

# %% [code]
sample_info['CD41'] = etpm.ix['ENSDARG00000018687'] + 1
sns.stripplot(x='condition',
              y='CD41',
              data=sample_info,
              jitter=True,
              order=ordering,
              color='k');
plt.yscale('log');
plt.savefig('../cell-reports-rebuttal/followup_cd41_expression.pdf');

# %% [code]


# %% [code]
original_genes = pd.read_csv('../gene_expression_s.csv', index_col=0).sort_index(0).sort_index(1)
original_egenes = original_genes.drop(ercc_idx)
original_egenes = original_egenes.drop('GFP')
original_egenes = (original_egenes / original_egenes.sum()) * 1e6

# %% [code]
original_sample_data['CD41'] = original_egenes.ix['ENSDARG00000018687'] + 1
sns.stripplot(x='cluster',
              y='CD41',
              data=original_sample_data,
              jitter=True,
              order=['1a', '1b', '2', '3', '4'],
              palette=ccol);

plt.yscale('log')

# %% [code]
jitter_width = 0.25

column = 'CD41'
y = original_sample_data.query('cluster in ["1a", "1b", "2"]')[column]
plt.scatter(np.random.rand(y.shape[0]) * jitter_width - jitter_width / 2 + 1, y,
            color=original_sample_data.ix[y.index, 'cluster_color'],
            s=50,
            edgecolor='w',
            lw=1);

y = original_sample_data.query('cluster in ["1a", "1b", "2", "3"]')[column]
plt.scatter(np.random.rand(y.shape[0]) * jitter_width - jitter_width / 2 + 2, y,
            color=original_sample_data.ix[y.index, 'cluster_color'],
            s=50,
            edgecolor='w',
            lw=1);

y = original_sample_data.query('cluster in ["4"]')[column]
plt.scatter(np.random.rand(y.shape[0]) * jitter_width - jitter_width / 2 + 3, y,
            color=original_sample_data.ix[y.index, 'cluster_color'],
            s=50,
            edgecolor='w',
            lw=1);

plt.yscale('log');

plt.xlim(0, 5);

plt.xticks([1, 2, 3], ['EarlyEnriched\n(1a, 1b, 2)', 'EGFP-low\n(1a, 1b, 2, 3)', 'EGFP-high\n(4)']);
sns.axlabel('Equivalent conditions in original Kidney experiment', 'CD41 (TPM)');
plt.savefig('../cell-reports-rebuttal/followup_cd41_expression-original.pdf');

# %% [code]


# %% [code]
full_res = smf.ols('CD41 ~ 1 + C(location)', data=sample_info.query('Population == "high"')).fit()
res_res = smf.ols('CD41 ~ 1', data=sample_info.query('Population == "high"')).fit()
full_res.compare_lr_test(res_res)

# %% [code]
sample_info.Population.value_counts()

# %% [code]
full_res = smf.ols('CD41 ~ 1 + C(Population)', data=sample_info.query('Population in ["high", "low"] & location == "Kidney"')).fit()
res_res = smf.ols('CD41 ~ 1', data=sample_info.query('Population in ["high", "low"] & location == "Kidney"')).fit()
full_res.compare_lr_test(res_res)

# %% [code]
full_res = smf.ols('CD41 ~ 1 + C(Population)', data=sample_info.query('Population in ["P5", "low"] & location == "Kidney"')).fit()
res_res = smf.ols('CD41 ~ 1', data=sample_info.query('Population in ["P5", "low"] & location == "Kidney"')).fit()
full_res.compare_lr_test(res_res)

# %% [code]


# %% [code]
sample_info['vwf'] = etpm.ix['ENSDARG00000077231'] + 1
sns.stripplot(x='condition',
              y='vwf',
              data=sample_info,
              jitter=True,
              order=ordering,
              color='k');
plt.yscale('log');

# %% [code]
exp_etpm = etpm[((etpm > 1).sum(1) > 2)]

# %% [code]


# %% [code]
kidney_idx = sample_info.query('Population == "high" & location == "Kidney"').index
circulation_idx = sample_info.query('Population == "high" & location == "Circulation"').index

# %% [code]


# %% [code]
from scipy import stats

# %% [code]
annotation = pd.read_csv('../zv9_gene_annotation.txt', index_col=0, sep='\t')

# %% [code]
# Perform LR test for every gene

# %% [code]
tmp = sample_info.query('Population == "high"').copy()

# %% [code]
test_results = pd.Series(index=exp_etpm.index)
for gene in exp_etpm.index:
    tmp['tmp_gene'] = np.log10(etpm.ix[gene, tmp.index] + 1)
    full_res = smf.ols('tmp_gene ~ 1 + C(location)', data=tmp).fit()
    res_res = smf.ols('tmp_gene ~ 1', data=tmp).fit()
    test_results[gene] = full_res.compare_lr_test(res_res)[1]

# %% [code]
test_results.dropna().shape

# %% [code]
sns.kdeplot(test_results, bw=0.005);

# %% [code]
test_results.hist(bins=32);

# %% [code]
test_results.mode()

# %% [code]
test_results[np.isclose(test_results, 0.4347)].head()

# %% [code]


# %% [code]
sample_info['tmp_gene'] = etpm.ix['ENSDARG00000043137'] + 1
sns.stripplot(x='condition',
              y='tmp_gene',
              data=sample_info,
              jitter=True,
              order=ordering,
              color='k');
plt.yscale('log');

# %% [markdown]
The large peak in the p-value histogram is explained by a gene being expressed in only one cell.

Most likely the second peak is two cells in one condition expressing it, and the third biggest peak between them correspond to one cell in each condition expressing, etc. Our kind of data seem to have these spurious one-cell gene expressions. Most likely due to some sort of noise.

# %% [code]
# How many genes _can_ we assess?

idx = sample_info.query('Population == "high"').index
((etpm[idx] > 1).sum(1) > 2).sum()

# %% [code]


# %% [code]
test_results[(test_results < 0.005)].sort(inplace=False)

# %% [code]
annotation.ix[test_results[(test_results < 0.005)].sort(inplace=False).index]

# %% [code]
sample_info['tmp_gene'] = etpm.ix['ENSDARG00000076128'] + 1
sns.stripplot(x='condition',
              y='tmp_gene',
              data=sample_info,
              jitter=True,
              order=ordering,
              color='k');
plt.yscale('log');

# %% [code]


# %% [code]
plt.scatter(exp_etpm[kidney_idx].median(1) + 1, exp_etpm[circulation_idx].median(1) + 1,c=test_results.replace(np.nan, 1));
plt.loglog();

# %% [code]


# %% [code]
from statsmodels.sandbox.stats.multicomp import multipletests 

# %% [code]
apval = multipletests(test_results)[1]

# %% [code]
apval = pd.Series(apval, index=test_results.index)

# %% [code]
apval.hist();

# %% [code]
apval.value_counts()

# %% [code]
apval.dropna().sort(inplace=False).head()

# %% [code]
annotation.ix['ENSDARG00000076128']

# %% [code]
