# Supplementary material for: Single-Cell RNA-Sequencing Reveals a Continuous Spectrum of Differentiation in Hematopoietic Cells
Source: Cell Rep. 2016 Jan 21;14(4):966–77. doi: 10.1016/j.celrep.2015.12.082 (PMC4742565; doi:10.1016/j.celrep.2015.12.082)
Supplement: Data S2. Analysis Files, Related to Figures 1, 2, 3, 4, 5, 6, and 7 — This contains the scripts, in the form of IPython notebooks, to reproduce all analysis and most of the figure panels in the text. [file mmc6.zip › supplementary-data-2-analysis-files/7. Alternative pseudotime calculation.ipynb]

# %% [code]
%pylab inline
import pandas as pd
import seaborn as sns

genes = pd.read_csv('gene_expression_s.csv', index_col=0).sort_index(0).sort_index(1)
sample_data = pd.read_csv('sample_info_qc_pt.csv', index_col=0).sort_index(0).sort_index(1)

GFP = genes.ix['GFP']

sample_data = sample_data.ix[sample_data["Pass QC"]]
sample_data = sample_data.query('cluster != "x"')

genes = genes[sample_data.index]

ercc_idx = filter(lambda i: 'ERCC' in i, genes.index)
egenes = genes.drop(ercc_idx)
egenes = egenes.drop('GFP')
egenes = (egenes / egenes.sum()) * 1e6

egenes = egenes[(egenes > 1).sum(1) > 2]

gene_annotation = pd.read_csv('zv9_gene_annotation.txt', sep='\t', index_col=0)
gene_annotation = gene_annotation.ix[egenes.index]

from ast import literal_eval
sample_data['cluster_color'] = sample_data['cluster_color'].apply(literal_eval)

sample_data['ranktime'] = sample_data['pseudotime'].rank()

logexp = np.log10(egenes + 1)
logexp = logexp[sample_data.index]

# %% [code]
import GPy

# %% [markdown]
## Infer a 1-dimensional latent variable over the data

The 1-dimensional variable should ideally correspond to pseudotime / developmental progression.

We use Bayesian GPLVM for this.

The GPLVM will construct a contunous function that takes 1-d real values and maps them in to the gene expression space.

# %% [code]
kern = GPy.kern.RBF(1)
m = GPy.models.BayesianGPLVM(logexp.T.as_matrix(), 1, kernel=kern)

# %% [code]
m

# %% [code]
# This step takes a few minutes
m.optimize(messages=2)

# %% [code]
m

# %% [code]
sns.set_style('whitegrid')

# %% [code]
figsize(5, 5)
plt.scatter(sample_data.pseudotime, -m.latent_space_1.mean,
            color=sample_data.cluster_color,
            edgecolor='k',
            s=30);

# %% [code]
figsize(5, 5)
plt.scatter(sample_data.ranktime, pd.Series(-m.latent_space_1.mean[:,0]).rank(),
            color=sample_data.cluster_color,
            edgecolor='k',
            s=30);
plt.xlabel('Pseudotime by Clusters in ICA');
plt.ylabel('Pseudotime by Bayesian GPLVM');
plt.savefig('cell-reports-rebuttal/alternative-pseudotime-a.pdf')

# %% [code]
from scipy import stats

# %% [code]
stats.spearmanr(sample_data.ranktime, pd.Series(-m.latent_space_1.mean[:,0]).rank())

# %% [markdown]
## Comparison of the pseudotimes in tSNE space

In addition to the correlation plot above, we can compare how the pseudotimes would map to the tSNE plot by performing regression. Note that this is purely for visualization!

# %% [code]
X1 = pd.Series(-m.latent_space_1.mean[:,0]).rank().as_matrix()[:, None]

# %% [code]
Y1 = sample_data[['tsne_0']].as_matrix()
Y2 = sample_data[['tsne_1']].as_matrix()

# %% [code]
Y_in = np.vstack((Y1, Y2))

# %% [code]
X_in = np.vstack((np.hstack((X1, np.zeros_like(X1))), np.hstack((X1, np.ones_like(X1)))))
ls = 40
kern = GPy.kern.RBF(2, lengthscale=(ls, 1), variance=20, ARD=True)
tsne_reg = GPy.models.GPRegression(X_in, Y_in, kernel=kern)

# %% [code]
newX = np.linspace(0,363)[:,None]
newX_0 = np.hstack([newX,np.zeros_like(newX)])
newX_1 = np.hstack([newX,np.ones_like(newX)])

# %% [code]
tsne_reg

# %% [code]
YY_0_1 = tsne_reg.predict(newX_0)[0]
YY_1_1 = tsne_reg.predict(newX_1)[0]

# %% [code]
X2 = sample_data.ranktime.as_matrix()[:, None]
X_in = np.vstack((np.hstack((X2, np.zeros_like(X1))), np.hstack((X2, np.ones_like(X1)))))
kern = GPy.kern.RBF(2, lengthscale=(ls, 1), variance=20, ARD=True)
tsne_reg = GPy.models.GPRegression(X_in, Y_in, kernel=kern)

# %% [code]
tsne_reg

# %% [code]
YY_0_2 = tsne_reg.predict(newX_0)[0]
YY_1_2 = tsne_reg.predict(newX_1)[0]

# %% [code]
plt.scatter(sample_data.tsne_0, sample_data.tsne_1, color=sample_data.cluster_color, edgecolor='k', s=30);
plt.plot(YY_0_1, YY_1_1, lw=3, c='w');
plt.plot(YY_0_1, YY_1_1, label='Bayesian GPLVM');
plt.plot(YY_0_2, YY_1_2, lw=3, c='w');
plt.plot(YY_0_2, YY_1_2, label='Clusters in ICA');
plt.legend();
plt.xlim(-12, 15);
plt.axis('off');
plt.savefig('cell-reports-rebuttal/alternative-pseudotime-b.pdf')

# %% [code]
